# Supplementary material for: Integrated analysis of the methylome and transcriptome of chickens with fatty liver hemorrhagic syndrome
Source: BMC Genomics. 2021 Jan 6;22:8. doi: 10.1186/s12864-020-07305-3 (PMC7789526; doi:10.1186/s12864-020-07305-3)
Supplement: Supplementary file 4 — Additional file 4: Supplementary Table 1. Identification and annotation of DMRs and DMGs between two groups. [file 12864_2020_7305_MOESM4_ESM.xlsx]

## Sheet: Supplementary Table S1
Supplementary Table S1. Differentially methylated regions and associated genes
chr	start	end	length	FL_meanMethy	Control_meanMethy	diff.Methy	areaStat	C_context	regionID	region	Gene name	Gene description
1	372	492	121	0.252533	0.588805	-0.336272	-98.5463	CG	ENSGALG00000045540	intron
1	96416	96587	172	0.00107723	0.0284558	-0.0273786	-292.416	CHH	ENSGALG00000038044	utr3
1	96416	96587	172	0.00107723	0.0284558	-0.0273786	-292.416	CHH	ENSGALG00000038044	exon
1	96416	96587	172	0.00107723	0.0284558	-0.0273786	-292.416	CHH	ENSGALG00000038044	intron
1	189769	189931	163	0.0315716	0.000279545	0.031292	237.203	CHH	ENSGALG00000033919	intron
1	536723	536842	120	0.000733556	0.0231021	-0.0223686	-210.734	CHH	ENSGALG00000029341	intron	PPP6R2	protein phosphatase 6 regulatory subunit 2 [Source:HGNC Symbol;Acc:HGNC:19253]
1	937412	937569	158	0.00089828	0.0274047	-0.0265064	-209.884	CHH	ENSGALG00000008036	intron	TMEM209	transmembrane protein 209 [Source:HGNC Symbol;Acc:HGNC:21898]
1	937412	937569	158	0.00089828	0.0274047	-0.0265064	-209.884	CHH	ENSGALG00000008036	exon	TMEM209	transmembrane protein 209 [Source:HGNC Symbol;Acc:HGNC:21898]
1	1020804	1020886	83	0.674245	0.317661	0.356583	20.1192	CG	ENSGALG00000008162	intron	FBXO18	F-box protein, helicase, 18 [Source:HGNC Symbol;Acc:HGNC:13620]
1	1142241	1142508	268	0.000473719	0.0239982	-0.0235244	-354.533	CHH	ENSGALG00000008437	intron	NET1	neuroepithelial cell transforming 1 [Source:HGNC Symbol;Acc:HGNC:14592]
1	1200555	1200707	153	0.0385815	0.00259491	0.0359866	268.427	CHH	ENSGALG00000008444	intron
1	1494533	1494702	170	0.00254622	0.0427284	-0.0401821	-280.457	CHH	Target=Char12Mar1_GG:470-1459;Class=DNA/hAT-Charlie	repeat
1	1494533	1494702	170	0.00254622	0.0427284	-0.0401821	-280.457	CHH	ENSGALG00000008477	intron	EXOC4	exocyst complex component 4 [Source:HGNC Symbol;Acc:HGNC:30389]
1	1531808	1532013	206	0.00126443	0.0448437	-0.0435793	-215.523	CHH	Target=CR1-F2:4438-4500;Class=LINE/CR1	repeat
1	1531808	1532013	206	0.00126443	0.0448437	-0.0435793	-215.523	CHH	ENSGALG00000008477	intron	EXOC4	exocyst complex component 4 [Source:HGNC Symbol;Acc:HGNC:30389]
1	1797768	1798103	336	0.00317024	0.0331529	-0.0299826	-475.137	CHH	ENSGALG00000008477	exon	EXOC4	exocyst complex component 4 [Source:HGNC Symbol;Acc:HGNC:30389]
1	1797768	1798103	336	0.00317024	0.0331529	-0.0299826	-475.137	CHH	ENSGALG00000008477	intron	EXOC4	exocyst complex component 4 [Source:HGNC Symbol;Acc:HGNC:30389]
1	2150552	2150670	119	0.000334038	0.0233968	-0.0230628	-223.84	CHH	ENSGALG00000006489	intron	CHCHD3	coiled-coil-helix-coiled-coil-helix domain containing 3 [Source:HGNC Symbol;Acc:HGNC:21906]
1	2400993	2401156	164	0.000669111	0.0297814	-0.0291123	-227.25	CHH	ENSGALG00000006473	intron	PLXNA4	plexin A4 [Source:HGNC Symbol;Acc:HGNC:9102]
1	2607154	2607329	176	0.00173335	0.0370004	-0.035267	-277.802	CHH	ENSGALG00000006473	intron	PLXNA4	plexin A4 [Source:HGNC Symbol;Acc:HGNC:9102]
1	3218544	3218712	169	0.000655055	0.0255624	-0.0249073	-276.526	CHH	ENSGALG00000006356	intron	MKLN1	muskelin 1 [Source:HGNC Symbol;Acc:HGNC:7109]
1	3218544	3218712	169	0.000655055	0.0255624	-0.0249073	-276.526	CHH	Target=CR1-F0:4445-4500;Class=LINE/CR1	repeat
1	3551251	3551327	77	0.260569	0.0459935	0.214576	34.4208	CG	ENSGALG00000040369	intron	PFKFB3	6-phosphofructo-2-kinase/fructose-2,6-biphosphatase 3 [Source:HGNC Symbol;Acc:HGNC:8874]
1	3566017	3566085	69	0.747482	0.44367	0.303812	17.347	CG	ENSGALG00000040369	intron	PFKFB3	6-phosphofructo-2-kinase/fructose-2,6-biphosphatase 3 [Source:HGNC Symbol;Acc:HGNC:8874]
1	3566408	3566550	143	0.0352493	0.000479419	0.0347698	291.974	CHH	ENSGALG00000040369	intron	PFKFB3	6-phosphofructo-2-kinase/fructose-2,6-biphosphatase 3 [Source:HGNC Symbol;Acc:HGNC:8874]
1	3939846	3940018	173	0.00207525	0.0308616	-0.0287863	-274.283	CHH	ENSGALG00000009279	intron	SFMBT2	Scm like with four mbt domains 2 [Source:HGNC Symbol;Acc:HGNC:20256]
1	4334463	4334662	200	0.0438702	0.000400363	0.0434699	231.059	CHH	ENSGALG00000006731	intron	TAF3	TATA-box binding protein associated factor 3 [Source:HGNC Symbol;Acc:HGNC:17303]
1	4519191	4519366	176	0.000348176	0.0335603	-0.0332121	-308.288	CHH	ENSGALG00000029270	intron	GATA3	GATA-binding factor 3 [Source:UniProtKB/Swiss-Prot;Acc:P23825]
1	4543452	4543603	152	0.0276685	0.000841059	0.0268275	218.901	CHH	ENSGALG00000029270	intron	GATA3	GATA-binding factor 3 [Source:UniProtKB/Swiss-Prot;Acc:P23825]
1	4548093	4548233	141	0.00537209	0.0394728	-0.0341007	-219.165	CHH	ENSGALG00000029270	intron	GATA3	GATA-binding factor 3 [Source:UniProtKB/Swiss-Prot;Acc:P23825]
1	5540760	5540935	176	0.0218439	0.000515002	0.0213289	251.474	CHH	ENSGALG00000034590	intron	CELF2	CUGBP Elav-like family member 2 [Source:HGNC Symbol;Acc:HGNC:2550]
1	6047199	6047460	262	0.00114162	0.0313042	-0.0301625	-258.597	CHH	ENSGALG00000035563	intron	USP6NL	USP6 N-terminal like [Source:HGNC Symbol;Acc:HGNC:16858]
1	6092018	6092126	109	0.000690567	0.0606636	-0.059973	-246.266	CHH	ENSGALG00000035563	intron	USP6NL	USP6 N-terminal like [Source:HGNC Symbol;Acc:HGNC:16858]
1	6103331	6103449	119	0.685566	0.299996	0.38557	25.3267	CG	ENSGALG00000035563	intron	USP6NL	USP6 N-terminal like [Source:HGNC Symbol;Acc:HGNC:16858]
1	6170689	6170794	106	0.00112143	0.0242182	-0.0230967	-237.399	CHH	Target=CR1-C4:4321-4668;Class=LINE/CR1	repeat
1	6221342	6221506	165	0.0252688	0.000256281	0.0250126	251.055	CHH	ENSGALG00000033772	intron	UPF2	UPF2, regulator of nonsense mediated mRNA decay [Source:HGNC Symbol;Acc:HGNC:17854]
1	6233436	6233629	194	0.00221559	0.0480505	-0.0458349	-259.434	CHH	ENSGALG00000033772	intron	UPF2	UPF2, regulator of nonsense mediated mRNA decay [Source:HGNC Symbol;Acc:HGNC:17854]
1	6233436	6233629	194	0.00221559	0.0480505	-0.0458349	-259.434	CHH	Target=CR1-Y2_Aves:3132-3301;Class=LINE/CR1	repeat
1	6280531	6280757	227	0.0337616	0.00166191	0.0320997	436.5	CHH	ENSGALG00000003674	exon	DHTKD1	dehydrogenase E1 and transketolase domain containing 1 [Source:HGNC Symbol;Acc:HGNC:23537]
1	6280531	6280757	227	0.0337616	0.00166191	0.0320997	436.5	CHH	ENSGALG00000003674	intron	DHTKD1	dehydrogenase E1 and transketolase domain containing 1 [Source:HGNC Symbol;Acc:HGNC:23537]
1	6459084	6459264	181	0.00191115	0.0252491	-0.023338	-328.077	CHH	Target=CR1-C:4231-4543;Class=LINE/CR1	repeat
1	6466414	6466560	147	0.022384	0.000929867	0.0214542	243.772	CHH	Target=CR1-C4:4409-4504;Class=LINE/CR1	repeat
1	6500214	6500410	197	0.000973698	0.0231051	-0.0221314	-384.367	CHH	Target=Charlie12_GGa:2-890;Class=DNA/hAT-Charlie	repeat
1	6642296	6642450	155	0.00208583	0.0326081	-0.0305222	-238.416	CHH	ENSGALG00000030140	intron	CCDC3	coiled-coil domain containing 3 [Source:HGNC Symbol;Acc:HGNC:23813]
1	6809447	6809598	152	0.0309416	0.000599579	0.030342	305.189	CHH	ENSGALG00000006682	intron	BEND7	BEN domain containing 7 [Source:HGNC Symbol;Acc:HGNC:23514]
1	6809447	6809598	152	0.0309416	0.000599579	0.030342	305.189	CHH	Target=CR1-E:3791-4519;Class=LINE/CR1	repeat
1	6893633	6893894	262	0.000185199	0.0294132	-0.029228	-364.827	CHH	ENSGALG00000034992	intron	FRMD4A	FERM domain containing 4A [Source:HGNC Symbol;Acc:HGNC:25491]
1	6896500	6896643	144	0.000507293	0.0246585	-0.0241512	-237.689	CHH	ENSGALG00000034992	intron	FRMD4A	FERM domain containing 4A [Source:HGNC Symbol;Acc:HGNC:25491]
1	6897644	6897770	127	0.00295177	0.0327113	-0.0297595	-217.115	CHH	ENSGALG00000034992	intron	FRMD4A	FERM domain containing 4A [Source:HGNC Symbol;Acc:HGNC:25491]
1	6905271	6905506	236	0.00122649	0.035768	-0.0345416	-311.431	CHH	ENSGALG00000034992	promoter	FRMD4A	FERM domain containing 4A [Source:HGNC Symbol;Acc:HGNC:25491]
1	6905271	6905506	236	0.00122649	0.035768	-0.0345416	-311.431	CHH	Target=CR1-C2:4395-4540;Class=LINE/CR1	repeat
1	7321014	7321190	177	0.000193647	0.0604131	-0.0602195	-210.301	CHH	ENSGALG00000033226	intron	FAM107B	family with sequence similarity 107 member B [Source:HGNC Symbol;Acc:HGNC:23726]
1	7496253	7496446	194	0.0253228	0.00121146	0.0241113	261.507	CHH	ENSGALG00000030844	intron	DMTF1	cyclin D binding myb like transcription factor 1 [Source:HGNC Symbol;Acc:HGNC:14603]
1	7939779	7939961	183	0.021937	0.000603442	0.0213336	281.771	CHH	Target=MER130:1045-1305;Class=DNA	repeat
1	8399074	8399277	204	0.000153825	0.041756	-0.0416022	-225.289	CHH	ENSGALG00000006563	intron	SEMA3D	semaphorin 3D [Source:HGNC Symbol;Acc:HGNC:10726]
1	8434271	8434411	141	0.000858489	0.0252028	-0.0243443	-207.513	CHH	ENSGALG00000006563	intron	SEMA3D	semaphorin 3D [Source:HGNC Symbol;Acc:HGNC:10726]
1	8450189	8450363	175	0.00171346	0.0341118	-0.0323983	-220.417	CHH	ENSGALG00000006563	intron	SEMA3D	semaphorin 3D [Source:HGNC Symbol;Acc:HGNC:10726]
1	8711020	8711271	252	0.000808367	0.0535357	-0.0527274	-398.051	CHH	Target=CR1-Y2:4446-4511;Class=LINE/CR1	repeat
1	8967528	8967705	178	0.00108168	0.0276973	-0.0266157	-233.833	CHH	ENSGALG00000006560	intron	SEMA3A	semaphorin 3A [Source:HGNC Symbol;Acc:HGNC:10723]
1	9020817	9020881	65	0.587735	0.321068	0.266667	22.4907	CG	Target=CR1-F0:2751-3485;Class=LINE/CR1	repeat
1	9299819	9300043	225	0.0013476	0.0295427	-0.0281951	-317.949	CHH	Target=CR1-D:3196-4447;Class=LINE/CR1	repeat
1	10054469	10054648	180	0.00234231	0.0311123	-0.02877	-228.695	CHH	ENSGALG00000034492	intron
1	10054469	10054648	180	0.00234231	0.0311123	-0.02877	-228.695	CHH	Target=CR1-X2:4000-4092;Class=LINE/CR1	repeat
1	10234870	10235064	195	0.000135197	0.0696962	-0.069561	-226.948	CHH	ENSGALG00000008486	intron	CACNA2D1	calcium channel, voltage-dependent, alpha 2/delta subunit 1 preproprotein [Source:RefSeq peptide;Acc:NP_001170793]
1	10336710	10336942	233	0.0277337	0.00164563	0.026088	335.98	CHH	ENSGALG00000008486	intron	CACNA2D1	calcium channel, voltage-dependent, alpha 2/delta subunit 1 preproprotein [Source:RefSeq peptide;Acc:NP_001170793]
1	10492059	10492168	110	0.0225504	0.000304392	0.022246	210.426	CHH	Target=CR1-L3B_Croc:3102-3260;Class=LINE/CR1	repeat
1	10492059	10492168	110	0.0225504	0.000304392	0.022246	210.426	CHH	ENSGALG00000008486	intron	CACNA2D1	calcium channel, voltage-dependent, alpha 2/delta subunit 1 preproprotein [Source:RefSeq peptide;Acc:NP_001170793]
1	10678770	10678919	150	0.00166765	0.0318882	-0.0302205	-212.828	CHH	ENSGALG00000033974	intron	HGF	hepatocyte growth factor [Source:HGNC Symbol;Acc:HGNC:4893]
1	11274853	11275038	186	0.000174205	0.0348212	-0.034647	-235.841	CHH	ENSGALG00000008427	intron	GNAT3	G protein subunit alpha transducin 3 [Source:HGNC Symbol;Acc:HGNC:22800]
1	11276250	11276462	213	0.00155388	0.0253087	-0.0237548	-283.761	CHH	ENSGALG00000008427	intron	GNAT3	G protein subunit alpha transducin 3 [Source:HGNC Symbol;Acc:HGNC:22800]
1	11377922	11378101	180	0.00184589	0.0332418	-0.0313959	-224.738	CHH	ENSGALG00000008382	intron	GNAI1	G protein subunit alpha i1 [Source:HGNC Symbol;Acc:HGNC:4384]
1	12018693	12018812	120	0.00303243	0.0331387	-0.0301062	-212.678	CHH	Target=GGLTR8A:53-1062;Class=LTR/ERVL	repeat
1	12187224	12187360	137	0.000164676	0.0250798	-0.0249151	-221.924	CHH	ENSGALG00000038834	intron
1	12243449	12243644	196	0.000883917	0.0424856	-0.0416017	-247.696	CHH	ENSGALG00000038834	intron
1	12245810	12245988	179	0.000352435	0.0245127	-0.0241603	-226.697	CHH	ENSGALG00000038834	intron
1	12261101	12261304	204	0.000777077	0.0308432	-0.0300662	-275.319	CHH	ENSGALG00000038834	intron
1	12281373	12281568	196	0.0276301	0.00337839	0.0242517	307.72	CHH	ENSGALG00000038834	intron
1	12341127	12341322	196	0.000434603	0.0245321	-0.0240975	-230.451	CHH	ENSGALG00000041737	intron
1	12400710	12400865	156	0.00132932	0.02465	-0.0233207	-238.285	CHH	ENSGALG00000008353	intron
1	12404216	12404436	221	0.00023751	0.0204484	-0.0202109	-283.474	CHH	ENSGALG00000008353	intron
1	12467125	12467408	284	0.00260482	0.0397572	-0.0371524	-417.07	CHH	ENSGALG00000008335	intron	PHTF2	putative homeodomain transcription factor 2 [Source:HGNC Symbol;Acc:HGNC:13411]
1	12467125	12467408	284	0.00260482	0.0397572	-0.0371524	-417.07	CHH	ENSGALG00000008335	exon	PHTF2	putative homeodomain transcription factor 2 [Source:HGNC Symbol;Acc:HGNC:13411]
1	12561893	12561974	82	0.627869	0.361891	0.265978	44.5704	CG	ENSGALG00000038546	intron
1	12561893	12561974	82	0.627869	0.361891	0.265978	44.5704	CG	ENSGALG00000008328	promoter	RSBN1L	round spermatid basic protein 1 like [Source:HGNC Symbol;Acc:HGNC:24765]
1	12561893	12561974	82	0.627869	0.361891	0.265978	44.5704	CG	Target=CR1-Y4:4006-4500;Class=LINE/CR1	repeat
1	12693353	12693502	150	0.00110506	0.035794	-0.0346889	-237.368	CHH	ENSGALG00000008312	intron	GSAP	gamma-secretase activating protein [Source:HGNC Symbol;Acc:HGNC:28042]
1	12693353	12693502	150	0.00110506	0.035794	-0.0346889	-237.368	CHH	ENSGALG00000008312	exon	GSAP	gamma-secretase activating protein [Source:HGNC Symbol;Acc:HGNC:28042]
1	12787328	12787619	292	0.00127764	0.0329224	-0.0316448	-328.988	CHH	ENSGALG00000008309	intron
1	12989120	12989396	277	0.00171356	0.024816	-0.0231024	-268.327	CHH	ENSGALG00000008249	intron	DNAJC2	DnaJ heat shock protein family (Hsp40) member C2 [Source:HGNC Symbol;Acc:HGNC:13192]
1	13057490	13057606	117	0.0319386	0.00106563	0.0308729	224.945	CHH	ENSGALG00000008193	intron	RELN	reelin precursor [Source:RefSeq peptide;Acc:NP_001292052]
1	13142481	13142739	259	0.0327579	0.000699645	0.0320582	560.333	CHH	ENSGALG00000008193	intron	RELN	reelin precursor [Source:RefSeq peptide;Acc:NP_001292052]
1	13151711	13151821	111	0.811663	0.392746	0.418917	47.4965	CG	ENSGALG00000008193	intron	RELN	reelin precursor [Source:RefSeq peptide;Acc:NP_001292052]
1	13494488	13494699	212	0.0282463	0.00165551	0.0265908	332.409	CHH	ENSGALG00000043367	intron	LHFPL3	LHFPL tetraspan subfamily member 3 [Source:HGNC Symbol;Acc:HGNC:6589]
1	13577792	13577949	158	0.00309473	0.0327175	-0.0296227	-243.66	CHH	ENSGALG00000043367	intron	LHFPL3	LHFPL tetraspan subfamily member 3 [Source:HGNC Symbol;Acc:HGNC:6589]
1	13624498	13624660	163	0.0303065	0.000959248	0.0293472	282.888	CHH	ENSGALG00000043367	intron	LHFPL3	LHFPL tetraspan subfamily member 3 [Source:HGNC Symbol;Acc:HGNC:6589]
1	13767266	13767408	143	0.00189098	0.0403078	-0.0384168	-219.915	CHH	ENSGALG00000008167	intron	KMT2E	lysine methyltransferase 2E [Source:HGNC Symbol;Acc:HGNC:18541]
1	13799080	13799315	236	0.000134051	0.0296929	-0.0295589	-245.082	CHH	ENSGALG00000008167	intron	KMT2E	lysine methyltransferase 2E [Source:HGNC Symbol;Acc:HGNC:18541]
1	13799080	13799315	236	0.000134051	0.0296929	-0.0295589	-245.082	CHH	ENSGALG00000008167	exon	KMT2E	lysine methyltransferase 2E [Source:HGNC Symbol;Acc:HGNC:18541]
1	13860388	13860514	127	0.0224003	0.00158438	0.0208159	211.287	CHH	ENSGALG00000008154	intron	SRPK2	SRSF protein kinase 2 [Source:HGNC Symbol;Acc:HGNC:11306]
1	13880894	13881197	304	0.00131739	0.0266766	-0.0253592	-376.068	CHH	Target=CR1-F2:4282-4501;Class=LINE/CR1	repeat
1	14022039	14022134	96	0.21999	0.105957	0.114033	55.3056	CG	ENSGALG00000008115	intron	ATXN7L1	ataxin 7 like 1 [Source:HGNC Symbol;Acc:HGNC:22210]
1	14075768	14075951	184	0.000155152	0.0382034	-0.0380483	-290.025	CHH	ENSGALG00000008115	intron	ATXN7L1	ataxin 7 like 1 [Source:HGNC Symbol;Acc:HGNC:22210]
1	14109823	14110128	306	0.00215422	0.0456109	-0.0434567	-318.997	CHH	Target=CR1-F2:3918-4498;Class=LINE/CR1	repeat
1	14109823	14110128	306	0.00215422	0.0456109	-0.0434567	-318.997	CHH	ENSGALG00000008115	intron	ATXN7L1	ataxin 7 like 1 [Source:HGNC Symbol;Acc:HGNC:22210]
1	14193162	14193316	155	0.00139933	0.0277057	-0.0263064	-254.643	CHH	ENSGALG00000029006	utr3	SYPL1	synaptophysin like 1 [Source:HGNC Symbol;Acc:HGNC:11507]
1	14193162	14193316	155	0.00139933	0.0277057	-0.0263064	-254.643	CHH	ENSGALG00000029006	exon	SYPL1	synaptophysin like 1 [Source:HGNC Symbol;Acc:HGNC:11507]
1	14484887	14485154	268	0.00267096	0.0486696	-0.0459986	-434.384	CHH	ENSGALG00000008060	intron	PRKAR2B	protein kinase cAMP-dependent type II regulatory subunit beta [Source:HGNC Symbol;Acc:HGNC:9392]
1	14564546	14564732	187	0.000774415	0.0261409	-0.0253665	-216.52	CHH	ENSGALG00000008050	intron	HBP1	HMG box-containing protein 1 [Source:RefSeq peptide;Acc:NP_001186383]
1	14690675	14690809	135	0.000770559	0.0328968	-0.0321262	-217.026	CHH	ENSGALG00000042764	intron	COG5	component of oligomeric golgi complex 5 [Source:HGNC Symbol;Acc:HGNC:14857]
1	14695294	14695472	179	0.000241385	0.030766	-0.0305246	-246.053	CHH	ENSGALG00000042764	intron	COG5	component of oligomeric golgi complex 5 [Source:HGNC Symbol;Acc:HGNC:14857]
1	14811521	14811754	234	0.00124752	0.0354539	-0.0342063	-293.409	CHH	ENSGALG00000007998	intron	SLC26A4	solute carrier family 26 member 4 [Source:HGNC Symbol;Acc:HGNC:8818]
1	15023355	15023558	204	0.00017301	0.0469997	-0.0468267	-247.642	CHH	ENSGALG00000007161	intron	LRRK2	leucine rich repeat kinase 2 [Source:HGNC Symbol;Acc:HGNC:18618]
1	15027741	15027967	227	0.00016467	0.0435613	-0.0433966	-325.593	CHH	ENSGALG00000007161	intron	LRRK2	leucine rich repeat kinase 2 [Source:HGNC Symbol;Acc:HGNC:18618]
1	15060834	15060904	71	0.652512	0.429928	0.222584	20.8056	CG	ENSGALG00000007161	intron	LRRK2	leucine rich repeat kinase 2 [Source:HGNC Symbol;Acc:HGNC:18618]
1	15060834	15060904	71	0.652512	0.429928	0.222584	20.8056	CG	ENSGALG00000007161	exon	LRRK2	leucine rich repeat kinase 2 [Source:HGNC Symbol;Acc:HGNC:18618]
1	15230305	15230494	190	0.0016095	0.0382081	-0.0365986	-322.838	CHH	ENSGALG00000035940	intron	SLC2A13	solute carrier family 2 member 13 [Source:HGNC Symbol;Acc:HGNC:15956]
1	15257496	15257573	78	0.524074	0.2424	0.281674	31.2882	CG	Target=CR1-X1:3514-3942;Class=LINE/CR1	repeat
1	15275696	15275768	73	0.0228014	0.000186782	0.0226147	35.9778	CHG	ENSGALG00000038806	exon
1	15307865	15308062	198	0.0242562	0.00106641	0.0231898	320.77	CHH	ENSGALG00000042554	intron	ABCD2	ATP binding cassette subfamily D member 2 [Source:HGNC Symbol;Acc:HGNC:66]
1	15310514	15310724	211	0.00333419	0.0363147	-0.0329805	-244.373	CHH	ENSGALG00000042554	intron	ABCD2	ATP binding cassette subfamily D member 2 [Source:HGNC Symbol;Acc:HGNC:66]
1	15322942	15323176	235	0.00183327	0.0284674	-0.0266341	-247.811	CHH	ENSGALG00000036458	promoter
1	15322942	15323176	235	0.00183327	0.0284674	-0.0266341	-247.811	CHH	ENSGALG00000042554	exon	ABCD2	ATP binding cassette subfamily D member 2 [Source:HGNC Symbol;Acc:HGNC:66]
1	15322942	15323176	235	0.00183327	0.0284674	-0.0266341	-247.811	CHH	ENSGALG00000042554	utr3	ABCD2	ATP binding cassette subfamily D member 2 [Source:HGNC Symbol;Acc:HGNC:66]
1	15322942	15323176	235	0.00183327	0.0284674	-0.0266341	-247.811	CHH	ENSGALG00000042554	TES	ABCD2	ATP binding cassette subfamily D member 2 [Source:HGNC Symbol;Acc:HGNC:66]
1	15440016	15440189	174	0.000281623	0.0270948	-0.0268132	-277.567	CHH	ENSGALG00000043872	intron
1	15440016	15440189	174	0.000281623	0.0270948	-0.0268132	-277.567	CHH	Target=CR1-F2:4249-4513;Class=LINE/CR1	repeat
1	15440705	15440886	182	0.000265816	0.0297206	-0.0294547	-255.588	CHH	ENSGALG00000043872	intron
1	15440705	15440886	182	0.000265816	0.0297206	-0.0294547	-255.588	CHH	ENSGALG00000043872	exon
1	15544204	15544429	226	0.00240312	0.0495884	-0.0471853	-347.876	CHH	Target=CR1-D:4423-4677;Class=LINE/CR1	repeat
1	15544204	15544429	226	0.00240312	0.0495884	-0.0471853	-347.876	CHH	ENSGALG00000007025	intron	CPNE8	copine 8 [Source:HGNC Symbol;Acc:HGNC:23498]
1	15545399	15545683	285	0.000252943	0.0207829	-0.0205299	-316.238	CHH	ENSGALG00000007025	intron	CPNE8	copine 8 [Source:HGNC Symbol;Acc:HGNC:23498]
1	15596941	15597030	90	0.612828	0.88924	-0.276412	-32.4808	CG	ENSGALG00000007025	intron	CPNE8	copine 8 [Source:HGNC Symbol;Acc:HGNC:23498]
1	15695017	15695195	179	0.00123632	0.0475244	-0.0462881	-302.832	CHH	Target=CR1-Y2_Aves:2375-3317;Class=LINE/CR1	repeat
1	15695017	15695195	179	0.00123632	0.0475244	-0.0462881	-302.832	CHH	ENSGALG00000040272	intron
1	15775137	15775251	115	0.672219	0.415516	0.256703	53.6169	CG	ENSGALG00000043355	exon	CELSR1	cadherin EGF LAG seven-pass G-type receptor 1 [Source:HGNC Symbol;Acc:HGNC:1850]
1	15779593	15779772	180	0.000646364	0.0335284	-0.0328821	-291.652	CHH	ENSGALG00000043355	intron	CELSR1	cadherin EGF LAG seven-pass G-type receptor 1 [Source:HGNC Symbol;Acc:HGNC:1850]
1	15779593	15779772	180	0.000646364	0.0335284	-0.0328821	-291.652	CHH	ENSGALG00000043355	exon	CELSR1	cadherin EGF LAG seven-pass G-type receptor 1 [Source:HGNC Symbol;Acc:HGNC:1850]
1	15813906	15814134	229	0.160921	0.417934	-0.257013	-81.7307	CG	ENSGALG00000043355	intron	CELSR1	cadherin EGF LAG seven-pass G-type receptor 1 [Source:HGNC Symbol;Acc:HGNC:1850]
1	15822193	15822385	193	0.000138056	0.0259078	-0.0257698	-281.703	CHH	ENSGALG00000043355	intron	CELSR1	cadherin EGF LAG seven-pass G-type receptor 1 [Source:HGNC Symbol;Acc:HGNC:1850]
1	15966679	15966949	271	0.000414779	0.0271907	-0.0267759	-354.386	CHH	ENSGALG00000035169	intron
1	15993192	15993361	170	0.00583024	0.0310415	-0.0252112	-225.891	CHH	ENSGALG00000034274	promoter
1	15993192	15993361	170	0.00583024	0.0310415	-0.0252112	-225.891	CHH	ENSGALG00000034274	TSS
1	15993192	15993361	170	0.00583024	0.0310415	-0.0252112	-225.891	CHH	ENSGALG00000034274	exon
1	15993192	15993361	170	0.00583024	0.0310415	-0.0252112	-225.891	CHH	ENSGALG00000034274	utr5
1	15993192	15993361	170	0.00583024	0.0310415	-0.0252112	-225.891	CHH	ENSGALG00000034274	intron
1	16336501	16336700	200	0.00071389	0.0308222	-0.0301083	-207.739	CHH	ENSGALG00000043058	intron	TBC1D22A	TBC1 domain family member 22A [Source:HGNC Symbol;Acc:HGNC:1309]
1	16921428	16921613	186	0.0315597	0.00259961	0.02896	305.088	CHH	Target=GGLTR5B:1-543;Class=LTR/ERVL	repeat
1	16946406	16946474	69	0.0248964	0.000327777	0.0245686	52.157	CHG	Target=CR1-Y:3006-3586;Class=LINE/CR1	repeat
1	16946441	16946582	142	0.0272799	0.00133013	0.0259498	277.152	CHH	Target=CR1-Y:3006-3586;Class=LINE/CR1	repeat
1	17190391	17190603	213	0.000684346	0.0454269	-0.0447425	-227.66	CHH	ENSGALG00000023584	intron	FAM19A5	family with sequence similarity 19 member A5, C-C motif chemokine like [Source:HGNC Symbol;Acc:HGNC:21592]
1	17490057	17490249	193	0.0011762	0.0366746	-0.0354984	-212.272	CHH	ENSGALG00000023584	intron	FAM19A5	family with sequence similarity 19 member A5, C-C motif chemokine like [Source:HGNC Symbol;Acc:HGNC:21592]
1	17562971	17563175	205	0.00031935	0.0269901	-0.0266708	-422.748	CHH	Target=Char12Mar1_GG:61-195;Class=DNA/hAT-Charlie	repeat
1	17624110	17624310	201	0.00116124	0.0515154	-0.0503542	-337.176	CHH	Target=GGLTR3B3:1-508;Class=LTR/ERVL	repeat
1	17624110	17624310	201	0.00116124	0.0515154	-0.0503542	-337.176	CHH	Target=GGERVL-A-int:1-294;Class=LTR/ERVL	repeat
1	17809892	17810120	229	0.00208479	0.0309381	-0.0288533	-307.179	CHH	Target=CR1-E:3224-3929;Class=LINE/CR1	repeat
1	18196543	18196705	163	0.0262733	0.00251921	0.0237541	264.72	CHH	Target=CR1-X2:3521-4130;Class=LINE/CR1	repeat
1	18196543	18196705	163	0.0262733	0.00251921	0.0237541	264.72	CHH	ENSGALG00000036810	intron
1	18285043	18285309	267	0.00119624	0.0420081	-0.0408118	-429.45	CHH	Target=CR1-Y3:3918-4335;Class=LINE/CR1	repeat
1	20121666	20121772	107	0.000124731	0.0239345	-0.0238098	-65.6866	CHG	ENSGALG00000033664	intron	MOV10L1	Mov10 RISC complex RNA helicase like 1 [Source:HGNC Symbol;Acc:HGNC:7201]
1	20251631	20251795	165	0.00183939	0.0294947	-0.0276553	-227.837	CHH	ENSGALG00000030705	intron	TRABD	TraB domain containing [Source:HGNC Symbol;Acc:HGNC:28805]
1	20321973	20322102	130	0.00235199	0.0338716	-0.0315196	-225.32	CHH	ENSGALG00000032156	intron	TUBGCP6	tubulin gamma complex associated protein 6 [Source:HGNC Symbol;Acc:HGNC:18127]
1	20634223	20634370	148	0.00101851	0.0394771	-0.0384586	-238.302	CHH	ENSGALG00000039861	intron	PLXNB2	plexin B2 [Source:HGNC Symbol;Acc:HGNC:9104]
1	21076313	21076519	207	0.00114857	0.0368562	-0.0357076	-348.038	CHH	ENSGALG00000039403	intron	GRM8	glutamate metabotropic receptor 8 [Source:HGNC Symbol;Acc:HGNC:4600]
1	21079746	21079943	198	0.000775132	0.0296873	-0.0289121	-219.79	CHH	ENSGALG00000039403	intron	GRM8	glutamate metabotropic receptor 8 [Source:HGNC Symbol;Acc:HGNC:4600]
1	21111455	21111667	213	0.00213521	0.0335773	-0.0314421	-241.616	CHH	ENSGALG00000039403	intron	GRM8	glutamate metabotropic receptor 8 [Source:HGNC Symbol;Acc:HGNC:4600]
1	21376359	21376561	203	0.000116034	0.0210752	-0.0209592	-260.44	CHH	Target=GGLTR5A:7-593;Class=LTR/ERVL	repeat
1	21783144	21783342	199	0.00151187	0.0424492	-0.0409373	-279.171	CHH	ENSGALG00000008740	intron	POT1	protection of telomeres 1 [Source:HGNC Symbol;Acc:HGNC:17284]
1	22121542	22121650	109	0.000172631	0.0313711	-0.0311985	-222.331	CHH	Target=GGLTR5B:18-543;Class=LTR/ERVL	repeat
1	22121542	22121650	109	0.000172631	0.0313711	-0.0311985	-222.331	CHH	ENSGALG00000037808	intron
1	22218518	22218582	65	0.000146046	0.0358549	-0.0357088	-35.0275	CHG	ENSGALG00000008797	intron
1	22350288	22350479	192	0.00420652	0.0362113	-0.0320048	-240.324	CHH	ENSGALG00000008836	intron
1	22350288	22350479	192	0.00420652	0.0362113	-0.0320048	-240.324	CHH	ENSGALG00000008836	exon
1	22350288	22350479	192	0.00420652	0.0362113	-0.0320048	-240.324	CHH	ENSGALG00000008836	utr5
1	22377033	22377354	322	0.00157791	0.0395758	-0.0379978	-482.586	CHH	ENSGALG00000008836	intron
1	22542744	22542798	55	0.0235242	0.00100547	0.0225187	33.6347	CHG	Target=CR1-C4:4324-4506;Class=LINE/CR1	repeat
1	22542744	22542798	55	0.0235242	0.00100547	0.0225187	33.6347	CHG	ENSGALG00000008926	intron	CADPS2	calcium dependent secretion activator 2 [Source:HGNC Symbol;Acc:HGNC:16018]
1	22595908	22596088	181	0.00238554	0.0447454	-0.0423599	-331.023	CHH	ENSGALG00000008926	intron	CADPS2	calcium dependent secretion activator 2 [Source:HGNC Symbol;Acc:HGNC:16018]
1	22651185	22651340	156	0.0378799	0.00227577	0.0356041	264.75	CHH	ENSGALG00000008926	intron	CADPS2	calcium dependent secretion activator 2 [Source:HGNC Symbol;Acc:HGNC:16018]
1	22698758	22699041	284	0.00153774	0.0434022	-0.0418645	-344.391	CHH	ENSGALG00000008926	intron	CADPS2	calcium dependent secretion activator 2 [Source:HGNC Symbol;Acc:HGNC:16018]
1	22723335	22723607	273	0.000552678	0.0280379	-0.0274852	-350.899	CHH	ENSGALG00000008926	intron	CADPS2	calcium dependent secretion activator 2 [Source:HGNC Symbol;Acc:HGNC:16018]
1	22794731	22794918	188	0.00127205	0.0481482	-0.0468762	-227.029	CHH	ENSGALG00000008926	intron	CADPS2	calcium dependent secretion activator 2 [Source:HGNC Symbol;Acc:HGNC:16018]
1	22820144	22820325	182	0.000140126	0.0252044	-0.0250642	-267.069	CHH	ENSGALG00000008926	intron	CADPS2	calcium dependent secretion activator 2 [Source:HGNC Symbol;Acc:HGNC:16018]
1	23209293	23209381	89	0.0284067	0.00104802	0.0273587	102.93	CHG	ENSGALG00000008975	promoter	FAM3C	family with sequence similarity 3 member C [Source:HGNC Symbol;Acc:HGNC:18664]
1	23211321	23211389	69	0.662684	0.362485	0.300198	39.0433	CG	ENSGALG00000008975	intron	FAM3C	family with sequence similarity 3 member C [Source:HGNC Symbol;Acc:HGNC:18664]
1	23219933	23220105	173	0.000853887	0.0298729	-0.029019	-211.66	CHH	ENSGALG00000008975	intron	FAM3C	family with sequence similarity 3 member C [Source:HGNC Symbol;Acc:HGNC:18664]
1	23346035	23346307	273	0.00371984	0.0414301	-0.0377103	-359.379	CHH	ENSGALG00000009002	intron
1	23346035	23346307	273	0.00371984	0.0414301	-0.0377103	-359.379	CHH	ENSGALG00000009002	exon
1	23385217	23385456	240	0.491731	0.0552499	0.436481	22.8665	CG	ENSGALG00000009002	intron
1	23999946	24000200	255	0.000646842	0.0421719	-0.041525	-408.992	CHH	Target=CR1-Y1_Aves:2935-3330;Class=LINE/CR1	repeat
1	24077916	24078154	239	0.000176865	0.0288976	-0.0287207	-293.788	CHH	Target=CR1-B2:2773-3308;Class=LINE/CR1	repeat
1	24286049	24286304	256	0.00103035	0.0319924	-0.030962	-505.635	CHH	Target=Char12Mar1_GG:1213-1394;Class=DNA/hAT-Charlie	repeat
1	24286049	24286304	256	0.00103035	0.0319924	-0.030962	-505.635	CHH	Target=CR1-F:3241-4225;Class=LINE/CR1	repeat
1	24292362	24292531	170	0.000188237	0.0403757	-0.0401875	-262.047	CHH	Target=Char12Mar1_GG:142-813;Class=DNA/hAT-Charlie	repeat
1	24594070	24594302	233	0.000978126	0.0307577	-0.0297796	-233.346	CHH	ENSGALG00000032986	intron	CFTR	cystic fibrosis transmembrane conductance regulator [Source:RefSeq peptide;Acc:NP_001099136]
1	24599948	24600066	119	0.81829	0.477996	0.340295	46.9547	CG	ENSGALG00000032986	intron	CFTR	cystic fibrosis transmembrane conductance regulator [Source:RefSeq peptide;Acc:NP_001099136]
1	24599948	24600066	119	0.81829	0.477996	0.340295	46.9547	CG	Target=Mariner1_GG:10-1330;Class=DNA/TcMar-Mariner	repeat
1	24768168	24768235	68	0.68235	0.411488	0.270862	32.818	CG	ENSGALG00000037206	promoter	ST7	Suppressor of tumorigenicity 7 protein homolog [Source:UniProtKB/Swiss-Prot;Acc:A0M8U1]
1	24768168	24768235	68	0.68235	0.411488	0.270862	32.818	CG	ENSGALG00000037206	intron	ST7	Suppressor of tumorigenicity 7 protein homolog [Source:UniProtKB/Swiss-Prot;Acc:A0M8U1]
1	24803412	24803515	104	0.000161945	0.0352274	-0.0350654	-121.1	CHG	ENSGALG00000037206	intron	ST7	Suppressor of tumorigenicity 7 protein homolog [Source:UniProtKB/Swiss-Prot;Acc:A0M8U1]
1	24819516	24819667	152	0.00320651	0.0330544	-0.0298479	-241.794	CHH	ENSGALG00000037206	intron	ST7	Suppressor of tumorigenicity 7 protein homolog [Source:UniProtKB/Swiss-Prot;Acc:A0M8U1]
1	24821629	24821752	124	0.161464	0.351516	-0.190052	-62.1665	CG	ENSGALG00000037206	intron	ST7	Suppressor of tumorigenicity 7 protein homolog [Source:UniProtKB/Swiss-Prot;Acc:A0M8U1]
1	24872622	24872763	142	0.00170988	0.0402055	-0.0384956	-238.832	CHH	ENSGALG00000043437	intron	CAPZA2	F-actin-capping protein subunit alpha-2 [Source:UniProtKB/Swiss-Prot;Acc:P28497]
1	24925394	24925603	210	0.00161974	0.0442557	-0.042636	-293.27	CHH	ENSGALG00000036883	intron	MET	MET proto-oncogene, receptor tyrosine kinase [Source:HGNC Symbol;Acc:HGNC:7029]
1	24960821	24960900	80	0.829413	0.634646	0.194767	64.6835	CG	ENSGALG00000036883	exon	MET	MET proto-oncogene, receptor tyrosine kinase [Source:HGNC Symbol;Acc:HGNC:7029]
1	25080813	25080951	139	0.0298461	0.000259539	0.0295866	210.515	CHH	ENSGALG00000033295	utr3	CAV2	caveolin 2 [Source:HGNC Symbol;Acc:HGNC:1528]
1	25080813	25080951	139	0.0298461	0.000259539	0.0295866	210.515	CHH	ENSGALG00000033295	exon	CAV2	caveolin 2 [Source:HGNC Symbol;Acc:HGNC:1528]
1	25303520	25303705	186	0.0324912	0.00134175	0.0311495	326.921	CHH	ENSGALG00000040557	intron	TFEC	transcription factor EC [Source:RefSeq peptide;Acc:NP_001006229]
1	25433766	25433920	155	0.00219346	0.0356954	-0.0335019	-238.582	CHH	ENSGALG00000038090	intron
1	25472854	25472978	125	0.00330131	0.033236	-0.0299346	-214.852	CHH	ENSGALG00000038090	intron
1	25909175	25909357	183	0.000763262	0.0230276	-0.0222643	-253.744	CHH	ENSGALG00000009424	utr3	FOXP2	forkhead box P2 [Source:HGNC Symbol;Acc:HGNC:13875]
1	25909175	25909357	183	0.000763262	0.0230276	-0.0222643	-253.744	CHH	ENSGALG00000009424	exon	FOXP2	forkhead box P2 [Source:HGNC Symbol;Acc:HGNC:13875]
1	26824470	26824670	201	0.0020697	0.0327903	-0.0307206	-263.773	CHH	ENSGALG00000009443	intron
1	27211374	27211533	160	0.00682836	0.0500818	-0.0432534	-221.111	CHH	ENSGALG00000009480	intron	DOCK4	dedicator of cytokinesis 4 [Source:HGNC Symbol;Acc:HGNC:19192]
1	27563887	27564026	140	0.000128335	0.0294625	-0.0293341	-259.245	CHH	Target=CR1-E:3137-4517;Class=LINE/CR1	repeat
1	27654191	27654316	126	0.0025312	0.0295464	-0.0270152	-228.542	CHH	Target=CR1-E:4086-4518;Class=LINE/CR1	repeat
1	27654191	27654316	126	0.0025312	0.0295464	-0.0270152	-228.542	CHH	ENSGALG00000027876	intron
1	27742332	27742505	174	0.00111621	0.0258661	-0.0247498	-215.057	CHH	ENSGALG00000027876	intron
1	28072373	28072514	142	0.00141893	0.0329459	-0.031527	-217.848	CHH	Target=CR1-X1:594-1641;Class=LINE/CR1	repeat
1	28288725	28288892	168	0.000907019	0.0269166	-0.0260096	-224.384	CHH	Target=GGLTR5B:1-543;Class=LTR/ERVL	repeat
1	28422032	28422185	154	0.00226369	0.0265801	-0.0243164	-290.216	CHH	Target=CR1-Y3:4156-4503;Class=LINE/CR1	repeat
1	28442599	28442665	67	0.715823	0.492964	0.222858	37.655	CG	ENSGALG00000009492	exon	DNAJB9	DnaJ heat shock protein family (Hsp40) member B9 [Source:HGNC Symbol;Acc:HGNC:6968]
1	28475185	28475352	168	0.0250638	0.000976495	0.0240873	372.276	CHH	Target=Char12Mar1_GG:1-1459;Class=DNA/hAT-Charlie	repeat
1	28677525	28677690	166	0.000538328	0.0246121	-0.0240738	-245.434	CHH	ENSGALG00000009514	intron	NRCAM	neuronal cell adhesion molecule [Source:HGNC Symbol;Acc:HGNC:7994]
1	28855838	28856010	173	0.00194914	0.0272972	-0.025348	-236.804	CHH	ENSGALG00000009523	intron	CNTN1	contactin 1 [Source:HGNC Symbol;Acc:HGNC:2171]
1	28896969	28897172	204	0.000728406	0.0228177	-0.0220893	-243.339	CHH	ENSGALG00000009523	intron	CNTN1	contactin 1 [Source:HGNC Symbol;Acc:HGNC:2171]
1	28897632	28897797	166	0.000706511	0.0346515	-0.033945	-214.356	CHH	ENSGALG00000009523	intron	CNTN1	contactin 1 [Source:HGNC Symbol;Acc:HGNC:2171]
1	28962439	28962594	156	0.0288566	0.000262278	0.0285943	220.079	CHH	ENSGALG00000009523	exon	CNTN1	contactin 1 [Source:HGNC Symbol;Acc:HGNC:2171]
1	28962439	28962594	156	0.0288566	0.000262278	0.0285943	220.079	CHH	ENSGALG00000009523	intron	CNTN1	contactin 1 [Source:HGNC Symbol;Acc:HGNC:2171]
1	28987301	28987643	343	0.00383444	0.0360162	-0.0321817	-478.89	CHH	ENSGALG00000009523	intron	CNTN1	contactin 1 [Source:HGNC Symbol;Acc:HGNC:2171]
1	29194675	29194965	291	0.000143227	0.027182	-0.0270388	-457.876	CHH	ENSGALG00000009530	intron	PDZRN4	PDZ domain containing ring finger 4 [Source:HGNC Symbol;Acc:HGNC:30552]
1	29195596	29195810	215	0.000629793	0.030062	-0.0294322	-331.77	CHH	ENSGALG00000009530	intron	PDZRN4	PDZ domain containing ring finger 4 [Source:HGNC Symbol;Acc:HGNC:30552]
1	29253338	29253458	121	0.0210191	0.000495064	0.0205241	212.436	CHH	ENSGALG00000009530	intron	PDZRN4	PDZ domain containing ring finger 4 [Source:HGNC Symbol;Acc:HGNC:30552]
1	29466630	29466808	179	0.000571241	0.0301494	-0.0295782	-221.022	CHH	ENSGALG00000009532	intron	GXYLT1	glucoside xylosyltransferase 1 [Source:HGNC Symbol;Acc:HGNC:27482]
1	29474125	29474251	127	0.0337414	0.00190291	0.0318385	314.573	CHH	ENSGALG00000009532	intron	GXYLT1	glucoside xylosyltransferase 1 [Source:HGNC Symbol;Acc:HGNC:27482]
1	29651201	29651373	173	0.000576254	0.0287466	-0.0281704	-269.262	CHH	ENSGALG00000009556	intron	PRICKLE1	prickle planar cell polarity protein 1 [Source:HGNC Symbol;Acc:HGNC:17019]
1	29651201	29651373	173	0.000576254	0.0287466	-0.0281704	-269.262	CHH	Target=Char12Mar1_GG:829-1391;Class=DNA/hAT-Charlie	repeat
1	29651201	29651373	173	0.000576254	0.0287466	-0.0281704	-269.262	CHH	ENSGALG00000009547	intron	PPHLN1	periphilin-1 isoform 2 [Source:RefSeq peptide;Acc:NP_001025908]
1	29673404	29673680	277	0.0017202	0.0293785	-0.0276583	-355.131	CHH	ENSGALG00000009556	intron	PRICKLE1	prickle planar cell polarity protein 1 [Source:HGNC Symbol;Acc:HGNC:17019]
1	29673404	29673680	277	0.0017202	0.0293785	-0.0276583	-355.131	CHH	ENSGALG00000009547	intron	PPHLN1	periphilin-1 isoform 2 [Source:RefSeq peptide;Acc:NP_001025908]
1	29712015	29712065	51	0.868144	0.756885	0.111259	33.0804	CG	ENSGALG00000009547	intron	PPHLN1	periphilin-1 isoform 2 [Source:RefSeq peptide;Acc:NP_001025908]
1	29956429	29956599	171	0.0223409	0.000207684	0.0221332	255.738	CHH	ENSGALG00000009572	intron	ADAMTS20	ADAM metallopeptidase with thrombospondin type 1 motif 20 [Source:HGNC Symbol;Acc:HGNC:17178]
1	29963535	29963781	247	0.000879216	0.0350202	-0.034141	-320.497	CHH	ENSGALG00000009572	exon	ADAMTS20	ADAM metallopeptidase with thrombospondin type 1 motif 20 [Source:HGNC Symbol;Acc:HGNC:17178]
1	29963535	29963781	247	0.000879216	0.0350202	-0.034141	-320.497	CHH	ENSGALG00000009572	intron	ADAMTS20	ADAM metallopeptidase with thrombospondin type 1 motif 20 [Source:HGNC Symbol;Acc:HGNC:17178]
1	30209984	30210219	236	0.000130516	0.0469764	-0.0468459	-378.069	CHH	ENSGALG00000009596	intron	TMEM117	transmembrane protein 117 [Source:HGNC Symbol;Acc:HGNC:25308]
1	30277751	30277980	230	0.0336387	0.000828446	0.0328103	289.858	CHH	ENSGALG00000009596	intron	TMEM117	transmembrane protein 117 [Source:HGNC Symbol;Acc:HGNC:25308]
1	30294131	30294284	154	0.000884751	0.0385138	-0.0376291	-225.306	CHH	ENSGALG00000009596	intron	TMEM117	transmembrane protein 117 [Source:HGNC Symbol;Acc:HGNC:25308]
1	30296425	30296619	195	0.00213628	0.0372085	-0.0350722	-212.816	CHH	ENSGALG00000009596	intron	TMEM117	transmembrane protein 117 [Source:HGNC Symbol;Acc:HGNC:25308]
1	30297379	30297553	175	0.0021276	0.0405139	-0.0383863	-224.743	CHH	ENSGALG00000009596	intron	TMEM117	transmembrane protein 117 [Source:HGNC Symbol;Acc:HGNC:25308]
1	30360480	30360785	306	0.0241984	0.000391901	0.0238065	382.628	CHH	ENSGALG00000009601	intron	NELL2	neural EGFL like 2 [Source:HGNC Symbol;Acc:HGNC:7751]
1	30575715	30575833	119	0.00058584	0.0412234	-0.0406376	-227.441	CHH	ENSGALG00000009638	intron	ANO6	anoctamin 6 [Source:HGNC Symbol;Acc:HGNC:25240]
1	30657696	30657827	132	0.000545171	0.0286792	-0.0281341	-209.235	CHH	ENSGALG00000009638	intron	ANO6	anoctamin 6 [Source:HGNC Symbol;Acc:HGNC:25240]
1	30756312	30756395	84	0.824411	0.647918	0.176493	56.8896	CG	ENSGALG00000033074	intron	ARID2	AT-rich interaction domain 2 [Source:HGNC Symbol;Acc:HGNC:18037]
1	30889109	30889372	264	0.000727759	0.0278288	-0.027101	-389.166	CHH	ENSGALG00000028849	intron	SCAF11	SR-related CTD associated factor 11 [Source:HGNC Symbol;Acc:HGNC:10784]
1	30944396	30944569	174	0.0340997	0.00153454	0.0325652	265.746	CHH	ENSGALG00000009698	intron	SLC38A1	solute carrier family 38 member 1 [Source:HGNC Symbol;Acc:HGNC:13447]
1	31118427	31118551	125	0.563121	0.301949	0.261173	22.414	CG	ENSGALG00000009730	intron	SLC38A4	solute carrier family 38 member 4 [Source:HGNC Symbol;Acc:HGNC:14679]
1	32014618	32014841	224	0.00287121	0.0273261	-0.0244548	-297.972	CHH	Target=CR1-X2:4061-4139;Class=LINE/CR1	repeat
1	32352464	32352658	195	0.000293021	0.0270215	-0.0267285	-245.549	CHH	ENSGALG00000038179	intron
1	32395764	32395972	209	0.00241315	0.0319474	-0.0295342	-361.528	CHH	ENSGALG00000038179	intron
1	32411266	32411429	164	0.0265602	0.000669636	0.0258906	214.051	CHH	Target=GGLTR11-int:5782-5904;Class=LTR/ERV1	repeat
1	32411266	32411429	164	0.0265602	0.000669636	0.0258906	214.051	CHH	ENSGALG00000038179	intron
1	32446145	32446225	81	0.000162844	0.0316228	-0.0314599	-57.1269	CHG	Target=CR1-X:2956-3372;Class=LINE/CR1	repeat
1	32446145	32446225	81	0.000162844	0.0316228	-0.0314599	-57.1269	CHG	ENSGALG00000038179	intron
1	32505144	32505254	111	0.0026257	0.0275376	-0.024912	-253.548	CHH	Target=CR1-Y3:4092-4516;Class=LINE/CR1	repeat
1	32924582	32924777	196	0.00554093	0.0501355	-0.0445946	-242.445	CHH	ENSGALG00000030024	intron	USP15	ubiquitin carboxyl-terminal hydrolase 15 isoform 1 [Source:RefSeq peptide;Acc:NP_990171]
1	33026698	33026889	192	0.00155168	0.0311853	-0.0296336	-221.418	CHH	ENSGALG00000009795	intron	MON2	MON2 homolog, regulator of endosome-to-Golgi trafficking [Source:HGNC Symbol;Acc:HGNC:29177]
1	33106754	33106894	141	0.00102496	0.0218443	-0.0208194	-208.892	CHH	ENSGALG00000009805	intron	PPM1H	protein phosphatase, Mg2+/Mn2+ dependent 1H [Source:HGNC Symbol;Acc:HGNC:18583]
1	33113468	33113700	233	0.0246716	0.00086391	0.0238077	316.791	CHH	ENSGALG00000009805	intron	PPM1H	protein phosphatase, Mg2+/Mn2+ dependent 1H [Source:HGNC Symbol;Acc:HGNC:18583]
1	33130205	33130391	187	0.000160966	0.0216959	-0.0215349	-348.647	CHH	ENSGALG00000009805	intron	PPM1H	protein phosphatase, Mg2+/Mn2+ dependent 1H [Source:HGNC Symbol;Acc:HGNC:18583]
1	33153180	33153327	148	0.00053829	0.023942	-0.0234037	-220.438	CHH	ENSGALG00000009805	intron	PPM1H	protein phosphatase, Mg2+/Mn2+ dependent 1H [Source:HGNC Symbol;Acc:HGNC:18583]
1	33162459	33162522	64	0.689745	0.388045	0.301699	24.0017	CG	Target=GGLTR5B:296-543;Class=LTR/ERVL	repeat
1	33162459	33162522	64	0.689745	0.388045	0.301699	24.0017	CG	ENSGALG00000009805	intron	PPM1H	protein phosphatase, Mg2+/Mn2+ dependent 1H [Source:HGNC Symbol;Acc:HGNC:18583]
1	33517719	33517794	76	0.396318	0.775096	-0.378779	-18.5512	CG	ENSGALG00000009825	intron	SRGAP1	SLIT-ROBO Rho GTPase activating protein 1 [Source:HGNC Symbol;Acc:HGNC:17382]
1	33517719	33517794	76	0.396318	0.775096	-0.378779	-18.5512	CG	Target=CR1-C3:3869-3981;Class=LINE/CR1	repeat
1	33521557	33521806	250	0.00136153	0.0376713	-0.0363098	-263.789	CHH	ENSGALG00000009825	intron	SRGAP1	SLIT-ROBO Rho GTPase activating protein 1 [Source:HGNC Symbol;Acc:HGNC:17382]
1	33608556	33608680	125	0.552926	0.282932	0.269994	40.8689	CG	ENSGALG00000009835	intron	XPOT	exportin for tRNA [Source:HGNC Symbol;Acc:HGNC:12826]
1	33616589	33616753	165	0.024347	0.000251819	0.0240952	217.231	CHH	ENSGALG00000009835	exon	XPOT	exportin for tRNA [Source:HGNC Symbol;Acc:HGNC:12826]
1	33622866	33623049	184	0.000382454	0.0245222	-0.0241397	-208.38	CHH	ENSGALG00000009835	intron	XPOT	exportin for tRNA [Source:HGNC Symbol;Acc:HGNC:12826]
1	33622866	33623049	184	0.000382454	0.0245222	-0.0241397	-208.38	CHH	ENSGALG00000009835	exon	XPOT	exportin for tRNA [Source:HGNC Symbol;Acc:HGNC:12826]
1	33642567	33642752	186	0.0345686	0.00117961	0.033389	286.347	CHH	ENSGALG00000009840	intron	TBK1	TANK binding kinase 1 [Source:HGNC Symbol;Acc:HGNC:11584]
1	33656193	33656375	183	0.00158469	0.0327104	-0.0311257	-276.015	CHH	ENSGALG00000009840	intron	TBK1	TANK binding kinase 1 [Source:HGNC Symbol;Acc:HGNC:11584]
1	33745436	33745602	167	0.000192814	0.0332594	-0.0330666	-216.046	CHH	ENSGALG00000009842	intron	RASSF3	Ras association domain family member 3 [Source:HGNC Symbol;Acc:HGNC:14271]
1	33948432	33948617	186	0.00150444	0.02891	-0.0274055	-229.048	CHH	ENSGALG00000009873	intron	LEMD3	LEM domain containing 3 [Source:HGNC Symbol;Acc:HGNC:28887]
1	33994079	33994220	142	0.000957337	0.0313466	-0.0303893	-230.722	CHH	Target=Char12Mar1_GG:833-1381;Class=DNA/hAT-Charlie	repeat
1	33994079	33994220	142	0.000957337	0.0313466	-0.0303893	-230.722	CHH	ENSGALG00000026661	intron	MSRB3	methionine sulfoxide reductase B3 [Source:HGNC Symbol;Acc:HGNC:27375]
1	34005563	34005713	151	0.000718503	0.0262006	-0.0254821	-240.619	CHH	Target=MER133A:9-90;Class=DNA?	repeat
1	34005563	34005713	151	0.000718503	0.0262006	-0.0254821	-240.619	CHH	ENSGALG00000026661	intron	MSRB3	methionine sulfoxide reductase B3 [Source:HGNC Symbol;Acc:HGNC:27375]
1	34222536	34222715	180	0.0289569	0.00245591	0.026501	258.331	CHH	ENSGALG00000009875	intron	HMGI-C	high mobility group AT-hook 2 [Source:HGNC Symbol;Acc:HGNC:5009]
1	34238994	34239234	241	0.000528008	0.0225993	-0.0220713	-298.803	CHH	ENSGALG00000009875	intron	HMGI-C	high mobility group AT-hook 2 [Source:HGNC Symbol;Acc:HGNC:5009]
1	34303083	34303224	142	0.0296763	0.000231049	0.0294453	229.019	CHH	ENSGALG00000009875	intron	HMGI-C	high mobility group AT-hook 2 [Source:HGNC Symbol;Acc:HGNC:5009]
1	34425979	34426252	274	0.00113534	0.0318373	-0.0307019	-363.213	CHH	ENSGALG00000009885	exon	HELB	DNA helicase B [Source:HGNC Symbol;Acc:HGNC:17196]
1	34425979	34426252	274	0.00113534	0.0318373	-0.0307019	-363.213	CHH	ENSGALG00000009885	intron	HELB	DNA helicase B [Source:HGNC Symbol;Acc:HGNC:17196]
1	34766533	34767002	470	0.00074465	0.0217736	-0.0210289	-638.664	CHH	Target=CR1-X2:3950-4139;Class=LINE/CR1	repeat
1	34804330	34804470	141	0.040811	0.00106936	0.0397416	324.357	CHH	ENSGALG00000009899	promoter
1	35265822	35265984	163	0.000136667	0.0221214	-0.0219848	-214.676	CHH	ENSGALG00000009934	exon	NUP107	nucleoporin 107 [Source:HGNC Symbol;Acc:HGNC:29914]
1	35265822	35265984	163	0.000136667	0.0221214	-0.0219848	-214.676	CHH	ENSGALG00000009934	intron	NUP107	nucleoporin 107 [Source:HGNC Symbol;Acc:HGNC:29914]
1	35268072	35268264	193	0.00194491	0.0310844	-0.0291395	-302.949	CHH	ENSGALG00000009934	intron	NUP107	nucleoporin 107 [Source:HGNC Symbol;Acc:HGNC:29914]
1	35268072	35268264	193	0.00194491	0.0310844	-0.0291395	-302.949	CHH	ENSGALG00000009934	exon	NUP107	nucleoporin 107 [Source:HGNC Symbol;Acc:HGNC:29914]
1	35433822	35434010	189	0.000255629	0.0533633	-0.0531076	-221.568	CHH	Target=CR1-C:4328-4531;Class=LINE/CR1	repeat
1	35433831	35433944	114	0.000219127	0.0434101	-0.043191	-92.9244	CHG	Target=CR1-C:4328-4531;Class=LINE/CR1	repeat
1	35456515	35456630	116	0.0214417	0.000802498	0.0206392	229.439	CHH	ENSGALG00000009966	intron	FRS2	fibroblast growth factor receptor substrate 2 [Source:HGNC Symbol;Acc:HGNC:16971]
1	35599361	35599587	227	0.00164212	0.0335776	-0.0319355	-318.371	CHH	ENSGALG00000019352	intron	MYRFL	myelin regulatory factor-like [Source:HGNC Symbol;Acc:HGNC:26316]
1	35605779	35605863	85	0.000221903	0.0469823	-0.0467604	-127.408	CHG	ENSGALG00000019352	intron	MYRFL	myelin regulatory factor-like [Source:HGNC Symbol;Acc:HGNC:26316]
1	35636103	35636288	186	0.000784131	0.0318703	-0.0310862	-270.442	CHH	ENSGALG00000019352	intron	MYRFL	myelin regulatory factor-like [Source:HGNC Symbol;Acc:HGNC:26316]
1	35868051	35868114	64	0.042606	0.000255362	0.0423506	36.8282	CHG	ENSGALG00000010049	intron	PTPRB	protein tyrosine phosphatase, receptor type B [Source:HGNC Symbol;Acc:HGNC:9665]
1	35872529	35872642	114	0.685621	0.401137	0.284484	34.2542	CG	ENSGALG00000010049	exon	PTPRB	protein tyrosine phosphatase, receptor type B [Source:HGNC Symbol;Acc:HGNC:9665]
1	35872529	35872642	114	0.685621	0.401137	0.284484	34.2542	CG	ENSGALG00000010049	intron	PTPRB	protein tyrosine phosphatase, receptor type B [Source:HGNC Symbol;Acc:HGNC:9665]
1	35889494	35889642	149	0.00218452	0.0373883	-0.0352038	-214.765	CHH	ENSGALG00000010049	intron	PTPRB	protein tyrosine phosphatase, receptor type B [Source:HGNC Symbol;Acc:HGNC:9665]
1	36157046	36157221	176	0.00562319	0.0393405	-0.0337173	-258.032	CHH	ENSGALG00000010152	intron	TSPAN8	tetraspanin 8 [Source:HGNC Symbol;Acc:HGNC:11855]
1	36485197	36485247	51	0.944303	0.369872	0.574431	27.6362	CG	ENSGALG00000010190	intron	TBC1D15	TBC1 domain family member 15 [Source:HGNC Symbol;Acc:HGNC:25694]
1	36534890	36535090	201	0.000370869	0.0239656	-0.0235948	-266.435	CHH	ENSGALG00000010198	intron	TPH2	tryptophan hydroxylase 2 [Source:HGNC Symbol;Acc:HGNC:20692]
1	36556870	36557039	170	0.000313364	0.0283495	-0.0280361	-212.722	CHH	ENSGALG00000010198	intron	TPH2	tryptophan hydroxylase 2 [Source:HGNC Symbol;Acc:HGNC:20692]
1	36719929	36720175	247	0.00094292	0.0311411	-0.0301982	-291.803	CHH	ENSGALG00000010200	intron	TRHDE	thyrotropin releasing hormone degrading enzyme [Source:HGNC Symbol;Acc:HGNC:30748]
1	36744955	36745130	176	0.00165234	0.0262412	-0.0245888	-240.588	CHH	ENSGALG00000010200	intron	TRHDE	thyrotropin releasing hormone degrading enzyme [Source:HGNC Symbol;Acc:HGNC:30748]
1	36755944	36756200	257	0.000831965	0.0262475	-0.0254155	-285.423	CHH	ENSGALG00000010200	intron	TRHDE	thyrotropin releasing hormone degrading enzyme [Source:HGNC Symbol;Acc:HGNC:30748]
1	37718123	37718314	192	0.000880018	0.0283803	-0.0275003	-227.575	CHH	ENSGALG00000010204	intron	KCNC2	potassium voltage-gated channel subfamily C member 2 [Source:HGNC Symbol;Acc:HGNC:6234]
1	37752683	37753021	339	0.001063	0.0396514	-0.0385884	-412.893	CHH	ENSGALG00000010208	intron	CAPS2	calcyphosine 2 [Source:HGNC Symbol;Acc:HGNC:16471]
1	37752683	37753021	339	0.001063	0.0396514	-0.0385884	-412.893	CHH	ENSGALG00000010208	exon	CAPS2	calcyphosine 2 [Source:HGNC Symbol;Acc:HGNC:16471]
1	37752683	37753021	339	0.001063	0.0396514	-0.0385884	-412.893	CHH	ENSGALG00000010208	utr5	CAPS2	calcyphosine 2 [Source:HGNC Symbol;Acc:HGNC:16471]
1	37879267	37879505	239	0.000414949	0.0362042	-0.0357893	-389.732	CHH	ENSGALG00000039582	intron
1	38045835	38046031	197	0.000927922	0.0280972	-0.0271693	-239.829	CHH	ENSGALG00000010246	intron	OSBPL8	oxysterol binding protein like 8 [Source:HGNC Symbol;Acc:HGNC:16396]
1	38202749	38202990	242	0.000973386	0.0238967	-0.0229233	-321.018	CHH	ENSGALG00000010253	intron	ZDHHC17	palmitoyltransferase ZDHHC17 [Source:RefSeq peptide;Acc:NP_001025916]
1	38680568	38680725	158	0.00023043	0.0298048	-0.0295744	-220.266	CHH	ENSGALG00000010311	intron	NAV3	neuron navigator 3 [Source:HGNC Symbol;Acc:HGNC:15998]
1	38693315	38693461	147	0.000461673	0.0283371	-0.0278754	-235.659	CHH	Target=Mariner1_GG:3-1328;Class=DNA/TcMar-Mariner	repeat
1	38693315	38693461	147	0.000461673	0.0283371	-0.0278754	-235.659	CHH	ENSGALG00000010311	intron	NAV3	neuron navigator 3 [Source:HGNC Symbol;Acc:HGNC:15998]
1	38745211	38745261	51	0.535825	0.32002	0.215806	19.2887	CG	ENSGALG00000010311	intron	NAV3	neuron navigator 3 [Source:HGNC Symbol;Acc:HGNC:15998]
1	38787197	38787329	133	0.000918051	0.0324541	-0.0315361	-207.896	CHH	ENSGALG00000010311	intron	NAV3	neuron navigator 3 [Source:HGNC Symbol;Acc:HGNC:15998]
1	38814386	38814563	178	0.000148599	0.0211054	-0.0209568	-226.716	CHH	ENSGALG00000010311	intron	NAV3	neuron navigator 3 [Source:HGNC Symbol;Acc:HGNC:15998]
1	38862665	38862808	144	0.000125112	0.0259202	-0.0257951	-223.335	CHH	ENSGALG00000010311	exon	NAV3	neuron navigator 3 [Source:HGNC Symbol;Acc:HGNC:15998]
1	38862665	38862808	144	0.000125112	0.0259202	-0.0257951	-223.335	CHH	ENSGALG00000010311	intron	NAV3	neuron navigator 3 [Source:HGNC Symbol;Acc:HGNC:15998]
1	39131820	39131993	174	0.000612822	0.0217338	-0.0211209	-238.545	CHH	Target=REP131:1560-1863;Class=DNA?	repeat
1	39391854	39392049	196	0.0367278	0.000348476	0.0363793	210.419	CHH	ENSGALG00000041094	intron	SYT1	Synaptotagmin-1 [Source:UniProtKB/Swiss-Prot;Acc:P47191]
1	39504719	39504873	155	0.000868285	0.0364717	-0.0356034	-209.609	CHH	ENSGALG00000010320	intron	PAWR	pro-apoptotic WT1 regulator [Source:HGNC Symbol;Acc:HGNC:8614]
1	39512854	39513079	226	0.000929074	0.0297473	-0.0288182	-354.84	CHH	ENSGALG00000010320	intron	PAWR	pro-apoptotic WT1 regulator [Source:HGNC Symbol;Acc:HGNC:8614]
1	39632690	39632761	72	0.711478	0.545191	0.166287	19.5733	CG	ENSGALG00000010325	intron	PPP1R12A	Protein phosphatase 1 regulatory subunit 12A [Source:UniProtKB/Swiss-Prot;Acc:Q90623]
1	39818385	39818541	157	0.000163989	0.030955	-0.030791	-219.149	CHH	ENSGALG00000010342	intron
1	39961149	39961371	223	0.028426	0.00143483	0.0269911	248.972	CHH	ENSGALG00000010935	intron	PTPRQ	protein tyrosine phosphatase, receptor type Q [Source:HGNC Symbol;Acc:HGNC:9679]
1	40142535	40142692	158	0.000874098	0.0260604	-0.0251863	-248.971	CHH	ENSGALG00000010940	exon	ACSS3	acyl-CoA synthetase short chain family member 3 [Source:HGNC Symbol;Acc:HGNC:24723]
1	40142535	40142692	158	0.000874098	0.0260604	-0.0251863	-248.971	CHH	ENSGALG00000010940	intron	ACSS3	acyl-CoA synthetase short chain family member 3 [Source:HGNC Symbol;Acc:HGNC:24723]
1	40186512	40186693	182	0.00215764	0.0343843	-0.0322266	-291.326	CHH	ENSGALG00000010940	intron	ACSS3	acyl-CoA synthetase short chain family member 3 [Source:HGNC Symbol;Acc:HGNC:24723]
1	40261670	40261870	201	0.00119172	0.0319705	-0.0307787	-230.683	CHH	ENSGALG00000010958	intron	PPFIA2	PTPRF interacting protein alpha 2 [Source:HGNC Symbol;Acc:HGNC:9246]
1	40360824	40361146	323	0.000898741	0.0381009	-0.0372022	-309.185	CHH	ENSGALG00000010958	intron	PPFIA2	PTPRF interacting protein alpha 2 [Source:HGNC Symbol;Acc:HGNC:9246]
1	40373791	40373938	148	0.001863	0.0307684	-0.0289054	-242.867	CHH	ENSGALG00000010958	intron	PPFIA2	PTPRF interacting protein alpha 2 [Source:HGNC Symbol;Acc:HGNC:9246]
1	40374388	40374573	186	0.000151169	0.0284904	-0.0283392	-256.661	CHH	ENSGALG00000010958	intron	PPFIA2	PTPRF interacting protein alpha 2 [Source:HGNC Symbol;Acc:HGNC:9246]
1	40490611	40490807	197	0.000766144	0.0341773	-0.0334112	-260.291	CHH	ENSGALG00000010958	intron	PPFIA2	PTPRF interacting protein alpha 2 [Source:HGNC Symbol;Acc:HGNC:9246]
1	40911809	40911978	170	0.000777555	0.0343339	-0.0335564	-235.125	CHH	ENSGALG00000010975	intron	TMTC2	transmembrane and tetratricopeptide repeat containing 2 [Source:HGNC Symbol;Acc:HGNC:25440]
1	40996323	40996539	217	0.00136998	0.0491456	-0.0477756	-391.489	CHH	ENSGALG00000010975	intron	TMTC2	transmembrane and tetratricopeptide repeat containing 2 [Source:HGNC Symbol;Acc:HGNC:25440]
1	41279831	41280062	232	0.00119642	0.0371486	-0.0359521	-353.506	CHH	Target=Char12Mar1_GG:830-1393;Class=DNA/hAT-Charlie	repeat
1	41753570	41753755	186	0.00219425	0.0395198	-0.0373255	-252.193	CHH	ENSGALG00000044478	intron	LRRIQ1	leucine rich repeats and IQ motif containing 1 [Source:HGNC Symbol;Acc:HGNC:25708]
1	41753570	41753755	186	0.00219425	0.0395198	-0.0373255	-252.193	CHH	ENSGALG00000031868	promoter
1	41927204	41927401	198	0.0229631	0.00029474	0.0226683	283.034	CHH	Target=TguLTR5e:1-241;Class=LTR/ERVL	repeat
1	42485181	42485377	197	0.000129614	0.031948	-0.0318184	-240.301	CHH	Target=ENS1B-LTR:1-879;Class=LTR/ERVL	repeat
1	44625237	44625404	168	0.00241331	0.0373028	-0.0348895	-237.148	CHH	ENSGALG00000011280	intron	EEA1	early endosome antigen 1 [Source:HGNC Symbol;Acc:HGNC:3185]
1	44625237	44625404	168	0.00241331	0.0373028	-0.0348895	-237.148	CHH	ENSGALG00000011280	exon	EEA1	early endosome antigen 1 [Source:HGNC Symbol;Acc:HGNC:3185]
1	44652272	44652427	156	0.000897043	0.0253479	-0.0244508	-217.646	CHH	ENSGALG00000011280	intron	EEA1	early endosome antigen 1 [Source:HGNC Symbol;Acc:HGNC:3185]
1	44683892	44684104	213	0.00348319	0.0318557	-0.0283725	-245.867	CHH	ENSGALG00000011280	intron	EEA1	early endosome antigen 1 [Source:HGNC Symbol;Acc:HGNC:3185]
1	44845898	44846142	245	0.0025271	0.0383491	-0.035822	-309.46	CHH	ENSGALG00000030515	intron
1	44845898	44846142	245	0.0025271	0.0383491	-0.035822	-309.46	CHH	ENSGALG00000030515	exon
1	44845898	44846142	245	0.0025271	0.0383491	-0.035822	-309.46	CHH	ENSGALG00000030515	utr5
1	44893720	44893787	68	0.647322	0.47849	0.168832	44.5751	CG	ENSGALG00000011295	exon	SOCS2	suppressor of cytokine signaling 2 [Source:HGNC Symbol;Acc:HGNC:19382]
1	44893720	44893787	68	0.647322	0.47849	0.168832	44.5751	CG	ENSGALG00000011295	utr3	SOCS2	suppressor of cytokine signaling 2 [Source:HGNC Symbol;Acc:HGNC:19382]
1	44905825	44906045	221	0.00163811	0.025971	-0.0243329	-272.554	CHH	ENSGALG00000011297	intron	CRADD	CASP2 and RIPK1 domain containing adaptor with death domain [Source:HGNC Symbol;Acc:HGNC:2340]
1	44905825	44906045	221	0.00163811	0.025971	-0.0243329	-272.554	CHH	Target=MIR_Aves1:58-134;Class=SINE/MIR	repeat
1	44932357	44932533	177	0.0261391	0.000548761	0.0255903	259.698	CHH	ENSGALG00000011297	intron	CRADD	CASP2 and RIPK1 domain containing adaptor with death domain [Source:HGNC Symbol;Acc:HGNC:2340]
1	44967779	44967998	220	0.00251642	0.0386163	-0.0360999	-370.989	CHH	Target=CR1-F2:4288-4513;Class=LINE/CR1	repeat
1	44967779	44967998	220	0.00251642	0.0386163	-0.0360999	-370.989	CHH	ENSGALG00000011297	intron	CRADD	CASP2 and RIPK1 domain containing adaptor with death domain [Source:HGNC Symbol;Acc:HGNC:2340]
1	45314910	45315077	168	0.00140779	0.0504359	-0.0490281	-282.347	CHH	ENSGALG00000011325	intron	NDUFA12	NADH:ubiquinone oxidoreductase subunit A12 [Source:HGNC Symbol;Acc:HGNC:23987]
1	45314910	45315077	168	0.00140779	0.0504359	-0.0490281	-282.347	CHH	Target=CR1-X1:3606-4004;Class=LINE/CR1	repeat
1	45387326	45387513	188	0.0471296	0.00569142	0.0414382	286.888	CHH	ENSGALG00000011342	intron	FGD6	FYVE, RhoGEF and PH domain containing 6 [Source:HGNC Symbol;Acc:HGNC:21740]
1	45387896	45388048	153	0.00279367	0.0363413	-0.0335476	-207.109	CHH	ENSGALG00000011342	intron	FGD6	FYVE, RhoGEF and PH domain containing 6 [Source:HGNC Symbol;Acc:HGNC:21740]
1	45436920	45437042	123	0.71813	0.483198	0.234932	36.863	CG	ENSGALG00000011342	intron	FGD6	FYVE, RhoGEF and PH domain containing 6 [Source:HGNC Symbol;Acc:HGNC:21740]
1	45459990	45460181	192	0.000418477	0.0575337	-0.0571152	-246.775	CHH	ENSGALG00000011357	intron	VEZT	vezatin, adherens junctions transmembrane protein [Source:HGNC Symbol;Acc:HGNC:18258]
1	45469058	45469255	198	0.00145444	0.0378877	-0.0364333	-303.046	CHH	ENSGALG00000011357	intron	VEZT	vezatin, adherens junctions transmembrane protein [Source:HGNC Symbol;Acc:HGNC:18258]
1	45541542	45541605	64	0.876516	0.600721	0.275795	33.4727	CG	ENSGALG00000011377	intron	METAP2	methionyl aminopeptidase 2 [Source:HGNC Symbol;Acc:HGNC:16672]
1	45617685	45617821	137	0.0267628	0.00118524	0.0255776	209.904	CHH	ENSGALG00000011406	intron	NTN4	netrin 4 [Source:HGNC Symbol;Acc:HGNC:13658]
1	45762656	45762739	84	0.699225	0.525553	0.173672	62.5033	CG	ENSGALG00000043701	intron	ELK3	ELK3, ETS transcription factor [Source:HGNC Symbol;Acc:HGNC:3325]
1	45940859	45941035	177	0.00020203	0.0323011	-0.0320991	-265.535	CHH	ENSGALG00000011459	intron
1	45942842	45943018	177	0.000442989	0.0396313	-0.0391883	-222.33	CHH	ENSGALG00000011459	intron
1	46056615	46056848	234	0.000920122	0.0613124	-0.0603922	-278.007	CHH	ENSGALG00000031699	exon	NEDD1	neural precursor cell expressed, developmentally down-regulated 1 [Source:HGNC Symbol;Acc:HGNC:7723]
1	46056615	46056848	234	0.000920122	0.0613124	-0.0603922	-278.007	CHH	ENSGALG00000031699	utr3	NEDD1	neural precursor cell expressed, developmentally down-regulated 1 [Source:HGNC Symbol;Acc:HGNC:7723]
1	46377114	46377275	162	0.0049144	0.0478623	-0.0429479	-292.763	CHH	Target=CR1-Y4:3748-4515;Class=LINE/CR1	repeat
1	46567901	46568060	160	0.000258174	0.039939	-0.0396808	-307.641	CHH	Target=CR1-Y1_Aves:1317-2004;Class=LINE/CR1	repeat
1	46828105	46828299	195	0.0337241	0.000303719	0.0334204	283.651	CHH	ENSGALG00000011549	intron	ANKS1B	ankyrin repeat and sterile alpha motif domain-containing protein 1B [Source:RefSeq peptide;Acc:NP_001238991]
1	46860507	46860684	178	0.00170402	0.0229645	-0.0212604	-255.128	CHH	Target=CR1-X2:4074-4135;Class=LINE/CR1	repeat
1	46860507	46860684	178	0.00170402	0.0229645	-0.0212604	-255.128	CHH	Target=CR1-E:3640-4457;Class=LINE/CR1	repeat
1	46860507	46860684	178	0.00170402	0.0229645	-0.0212604	-255.128	CHH	ENSGALG00000011549	intron	ANKS1B	ankyrin repeat and sterile alpha motif domain-containing protein 1B [Source:RefSeq peptide;Acc:NP_001238991]
1	46861386	46861511	126	0.000166626	0.0328848	-0.0327182	-249.282	CHH	Target=CR1-E:3640-4457;Class=LINE/CR1	repeat
1	46861386	46861511	126	0.000166626	0.0328848	-0.0327182	-249.282	CHH	ENSGALG00000011549	intron	ANKS1B	ankyrin repeat and sterile alpha motif domain-containing protein 1B [Source:RefSeq peptide;Acc:NP_001238991]
1	46918824	46918952	129	0.0276116	0.000330686	0.0272809	223.679	CHH	Target=CR1-C4:14-4505;Class=LINE/CR1	repeat
1	46918824	46918952	129	0.0276116	0.000330686	0.0272809	223.679	CHH	ENSGALG00000011549	intron	ANKS1B	ankyrin repeat and sterile alpha motif domain-containing protein 1B [Source:RefSeq peptide;Acc:NP_001238991]
1	47073191	47073263	73	0.0279181	0.000157113	0.027761	41.2628	CHG	Target=Mariner1_GG:54-846;Class=DNA/TcMar-Mariner	repeat
1	47073191	47073263	73	0.0279181	0.000157113	0.027761	41.2628	CHG	ENSGALG00000011549	intron	ANKS1B	ankyrin repeat and sterile alpha motif domain-containing protein 1B [Source:RefSeq peptide;Acc:NP_001238991]
1	47080650	47080817	168	0.000708721	0.0352405	-0.0345318	-222.267	CHH	ENSGALG00000011549	intron	ANKS1B	ankyrin repeat and sterile alpha motif domain-containing protein 1B [Source:RefSeq peptide;Acc:NP_001238991]
1	47091592	47091850	259	0.00123839	0.0353322	-0.0340939	-323.273	CHH	ENSGALG00000011549	intron	ANKS1B	ankyrin repeat and sterile alpha motif domain-containing protein 1B [Source:RefSeq peptide;Acc:NP_001238991]
1	47202944	47203009	66	0.00248488	0.0636833	-0.0611984	-34.9231	CHG	ENSGALG00000011557	intron	UHRF1BP1L	UHRF1 binding protein 1 like [Source:HGNC Symbol;Acc:HGNC:29102]
1	47202944	47203009	66	0.00248488	0.0636833	-0.0611984	-34.9231	CHG	ENSGALG00000040976	intron	ACTR6	Actin-related protein 6 [Source:UniProtKB/Swiss-Prot;Acc:Q9DEE9]
1	47274624	47274907	284	0.0007772	0.0428734	-0.0420962	-489.166	CHH	ENSGALG00000011569	intron	SCYL2	SCY1 like pseudokinase 2 [Source:HGNC Symbol;Acc:HGNC:19286]
1	47402138	47402329	192	0.00118691	0.0278584	-0.0266715	-317.303	CHH	ENSGALG00000028373	intron	GAS2L3	growth arrest specific 2 like 3 [Source:HGNC Symbol;Acc:HGNC:27475]
1	47600543	47600723	181	0.000322408	0.0255329	-0.0252105	-252.82	CHH	ENSGALG00000011614	intron	ANO4	anoctamin 4 [Source:HGNC Symbol;Acc:HGNC:23837]
1	47602361	47602537	177	0.00178665	0.0294883	-0.0277016	-316.36	CHH	ENSGALG00000011614	intron	ANO4	anoctamin 4 [Source:HGNC Symbol;Acc:HGNC:23837]
1	47602361	47602537	177	0.00178665	0.0294883	-0.0277016	-316.36	CHH	Target=CR1-B2:4408-4554;Class=LINE/CR1	repeat
1	47657631	47657812	182	0.00157428	0.0272331	-0.0256588	-209.464	CHH	ENSGALG00000011633	intron	SLC5A8	solute carrier family 5 member 8 [Source:HGNC Symbol;Acc:HGNC:19119]
1	47657631	47657812	182	0.00157428	0.0272331	-0.0256588	-209.464	CHH	ENSGALG00000011633	exon	SLC5A8	solute carrier family 5 member 8 [Source:HGNC Symbol;Acc:HGNC:19119]
1	47768309	47768414	106	0.0279691	0.512634	-0.484665	-36.176	CG	ENSGALG00000011662	intron
1	47896632	47896843	212	0.0267027	0.000262105	0.0264406	254.586	CHH	ENSGALG00000011717	intron
1	47938646	47938762	117	0.000246713	0.0335549	-0.0333082	-207.565	CHH	ENSGALG00000011724	promoter	WDR91	WD repeat domain 91 [Source:HGNC Symbol;Acc:HGNC:24997]
1	47938646	47938762	117	0.000246713	0.0335549	-0.0333082	-207.565	CHH	ENSGALG00000011724	intron	WDR91	WD repeat domain 91 [Source:HGNC Symbol;Acc:HGNC:24997]
1	48070721	48070881	161	0.000167456	0.0224625	-0.022295	-246.626	CHH	ENSGALG00000011742	intron	ART4	ADP-ribosyltransferase 4 (Dombrock blood group) [Source:HGNC Symbol;Acc:HGNC:726]
1	48183304	48183430	127	0.36733	0.157758	0.209572	86.7396	CG	ENSGALG00000042263	promoter	-	Histone H2B 1/2/3/4/6 [Source:UniProtKB/Swiss-Prot;Acc:P0C1H3]
1	48187584	48187637	54	0.000423471	0.045515	-0.0450915	-29.0657	CHG	ENSGALG00000037666	intron
1	48777037	48777181	145	0.684068	0.388042	0.296026	62.2988	CG	Target=GGLTR3A:1-527;Class=LTR/ERVL	repeat
1	48879545	48879690	146	0.0002137	0.0314956	-0.0312819	-218.041	CHH	Target=CR1-Y2_Aves:2610-2998;Class=LINE/CR1	repeat
1	48879545	48879690	146	0.0002137	0.0314956	-0.0312819	-218.041	CHH	ENSGALG00000011814	intron	ATF7IP	activating transcription factor 7 interacting protein [Source:HGNC Symbol;Acc:HGNC:20092]
1	48909524	48909682	159	0.00300747	0.033539	-0.0305315	-208.909	CHH	ENSGALG00000011814	intron	ATF7IP	activating transcription factor 7 interacting protein [Source:HGNC Symbol;Acc:HGNC:20092]
1	49100090	49100245	156	0.00628929	0.0429535	-0.0366642	-247.9	CHH	Target=GGLTR8B:7-960;Class=LTR/ERVL	repeat
1	49100090	49100245	156	0.00628929	0.0429535	-0.0366642	-247.9	CHH	ENSGALG00000011854	intron	UBN2	ubinuclein 2 [Source:HGNC Symbol;Acc:HGNC:21931]
1	49276326	49276398	73	0.368864	0.157164	0.2117	59.7323	CG	ENSGALG00000011872	exon
1	49307524	49307590	67	0.559181	0.292091	0.26709	19.1757	CG	ENSGALG00000011878	promoter	TCF20	transcription factor 20 [Source:HGNC Symbol;Acc:HGNC:11631]
1	49320476	49320648	173	0.498346	0.202731	0.295615	68.8337	CG	ENSGALG00000011878	intron	TCF20	transcription factor 20 [Source:HGNC Symbol;Acc:HGNC:11631]
1	49409256	49409432	177	0.000357295	0.030861	-0.0305037	-258.399	CHH	ENSGALG00000011878	intron	TCF20	transcription factor 20 [Source:HGNC Symbol;Acc:HGNC:11631]
1	49563711	49563842	132	0.00136506	0.0252525	-0.0238874	-207.261	CHH	ENSGALG00000031186	intron	MEI1	meiotic double-stranded break formation protein 1 [Source:HGNC Symbol;Acc:HGNC:28613]
1	49728999	49729066	68	0.859865	0.692188	0.167677	27.6143	CG	ENSGALG00000011965	exon	ZC3H7B	zinc finger CCCH-type containing 7B [Source:HGNC Symbol;Acc:HGNC:30869]
1	49728999	49729066	68	0.859865	0.692188	0.167677	27.6143	CG	ENSGALG00000011965	intron	ZC3H7B	zinc finger CCCH-type containing 7B [Source:HGNC Symbol;Acc:HGNC:30869]
1	49743918	49744080	163	0.00120733	0.0290719	-0.0278646	-243.045	CHH	ENSGALG00000011965	intron	ZC3H7B	zinc finger CCCH-type containing 7B [Source:HGNC Symbol;Acc:HGNC:30869]
1	49745391	49745546	156	0.000184154	0.0407697	-0.0405856	-248.175	CHH	ENSGALG00000011965	intron	ZC3H7B	zinc finger CCCH-type containing 7B [Source:HGNC Symbol;Acc:HGNC:30869]
1	49848628	49848792	165	0.000155183	0.0251368	-0.0249817	-232.158	CHH	ENSGALG00000011992	intron	EP300	E1A binding protein p300 [Source:HGNC Symbol;Acc:HGNC:3373]
1	50007546	50007650	105	0.772238	0.583423	0.188815	52.32	CG	ENSGALG00000012024	intron	MKL1	megakaryoblastic leukemia (translocation) 1 [Source:HGNC Symbol;Acc:HGNC:14334]
1	50048009	50048146	138	0.476071	0.121047	0.355024	42.9415	CG	ENSGALG00000012024	intron	MKL1	megakaryoblastic leukemia (translocation) 1 [Source:HGNC Symbol;Acc:HGNC:14334]
1	50049595	50049729	135	0.00214805	0.0306867	-0.0285386	-237.638	CHH	ENSGALG00000012024	intron	MKL1	megakaryoblastic leukemia (translocation) 1 [Source:HGNC Symbol;Acc:HGNC:14334]
1	50053403	50053456	54	0.806175	0.682855	0.12332	37.0234	CG	ENSGALG00000012024	intron	MKL1	megakaryoblastic leukemia (translocation) 1 [Source:HGNC Symbol;Acc:HGNC:14334]
1	50098747	50098850	104	0.0412061	0.000979561	0.0402265	211.906	CHH	ENSGALG00000012033	intron	SGSM3	small G protein signaling modulator 3 [Source:HGNC Symbol;Acc:HGNC:25228]
1	50202400	50202497	98	0.698537	0.465031	0.233506	49.8724	CG	ENSGALG00000012050	intron
1	50215141	50215309	169	0.000813735	0.0221727	-0.021359	-249.245	CHH	ENSGALG00000012050	intron
1	50302065	50302208	144	0.000231488	0.0324938	-0.0322623	-223.708	CHH	ENSGALG00000045936	intron	FAM83F	family with sequence similarity 83 member F [Source:HGNC Symbol;Acc:HGNC:25148]
1	50302065	50302208	144	0.000231488	0.0324938	-0.0322623	-223.708	CHH	ENSGALG00000045936	exon	FAM83F	family with sequence similarity 83 member F [Source:HGNC Symbol;Acc:HGNC:25148]
1	50764403	50764489	87	0.540885	0.340269	0.200616	61.1695	CG	ENSGALG00000012178	intron	PDGFB	platelet derived growth factor subunit B [Source:HGNC Symbol;Acc:HGNC:8800]
1	50872155	50872297	143	0.00145404	0.0285936	-0.0271396	-228.151	CHH	ENSGALG00000041766	intron	JOSD1	Josephin domain containing 1 [Source:HGNC Symbol;Acc:HGNC:28953]
1	51090579	51090684	106	0.372804	0.636914	-0.26411	-36.5448	CG	ENSGALG00000012290	intron	SOX10	Transcription factor SOX-10 [Source:UniProtKB/Swiss-Prot;Acc:Q9W757]
1	51422610	51422768	159	0.000380029	0.0348972	-0.0345172	-226.444	CHH	ENSGALG00000012454	intron	CYTH4	cytohesin 4 [Source:HGNC Symbol;Acc:HGNC:9505]
1	51439275	51439342	68	0.630692	0.286108	0.344584	17.8873	CG	ENSGALG00000012454	exon	CYTH4	cytohesin 4 [Source:HGNC Symbol;Acc:HGNC:9505]
1	51439275	51439342	68	0.630692	0.286108	0.344584	17.8873	CG	ENSGALG00000012454	utr5	CYTH4	cytohesin 4 [Source:HGNC Symbol;Acc:HGNC:9505]
1	51556209	51556399	191	0.00497551	0.0601597	-0.0551842	-342.202	CHH	ENSGALG00000012490	utr5
1	51556209	51556399	191	0.00497551	0.0601597	-0.0551842	-342.202	CHH	ENSGALG00000012490	exon
1	51589897	51590171	275	0.0309895	0.00143802	0.0295515	404.332	CHH	ENSGALG00000025881	intron
1	51647834	51648030	197	0.0111194	0.0718131	-0.0606937	-375.669	CHH	ENSGALG00000012522	intron	PVALB	parvalbumin [Source:HGNC Symbol;Acc:HGNC:9704]
1	51647834	51648030	197	0.0111194	0.0718131	-0.0606937	-375.669	CHH	Target=CR1-F2:4329-4506;Class=LINE/CR1	repeat
1	51670484	51670770	287	0.000694027	0.0428655	-0.0421714	-520.617	CHH	ENSGALG00000042990	exon	IFT27	putative GTP-binding protein RAY-like isoform 2 [Source:RefSeq peptide;Acc:NP_001264310]
1	51670484	51670770	287	0.000694027	0.0428655	-0.0421714	-520.617	CHH	ENSGALG00000042990	utr3	IFT27	putative GTP-binding protein RAY-like isoform 2 [Source:RefSeq peptide;Acc:NP_001264310]
1	51670484	51670770	287	0.000694027	0.0428655	-0.0421714	-520.617	CHH	ENSGALG00000042990	TES	IFT27	putative GTP-binding protein RAY-like isoform 2 [Source:RefSeq peptide;Acc:NP_001264310]
1	51818150	51818312	163	0.000705823	0.0275868	-0.026881	-229.433	CHH	ENSGALG00000043092	intron	MYH9	myosin heavy chain 9 [Source:HGNC Symbol;Acc:HGNC:7579]
1	51869599	51869932	334	0.0866888	0.00767545	0.0790133	416.189	CHH	ENSGALG00000043092	exon	MYH9	myosin heavy chain 9 [Source:HGNC Symbol;Acc:HGNC:7579]
1	51869599	51869932	334	0.0866888	0.00767545	0.0790133	416.189	CHH	ENSGALG00000043092	intron	MYH9	myosin heavy chain 9 [Source:HGNC Symbol;Acc:HGNC:7579]
1	51869599	51869932	334	0.0866888	0.00767545	0.0790133	416.189	CHH	ENSGALG00000043092	utr3	MYH9	myosin heavy chain 9 [Source:HGNC Symbol;Acc:HGNC:7579]
1	51869627	51869828	202	0.115895	0.000224259	0.115671	105.323	CHG	ENSGALG00000043092	exon	MYH9	myosin heavy chain 9 [Source:HGNC Symbol;Acc:HGNC:7579]
1	51869627	51869828	202	0.115895	0.000224259	0.115671	105.323	CHG	ENSGALG00000043092	intron	MYH9	myosin heavy chain 9 [Source:HGNC Symbol;Acc:HGNC:7579]
1	51979044	51979151	108	0.80191	0.562384	0.239527	32.5699	CG	ENSGALG00000012540	intron	RBFOX2	RNA binding fox-1 homolog 2 [Source:HGNC Symbol;Acc:HGNC:9906]
1	52009411	52009713	303	0.0305348	0.00131899	0.0292158	520.059	CHH	ENSGALG00000012540	intron	RBFOX2	RNA binding fox-1 homolog 2 [Source:HGNC Symbol;Acc:HGNC:9906]
1	52037119	52037240	122	0.846438	0.596233	0.250205	35.2217	CG	ENSGALG00000012540	intron	RBFOX2	RNA binding fox-1 homolog 2 [Source:HGNC Symbol;Acc:HGNC:9906]
1	52172785	52172838	54	0.0402296	0.000187487	0.0400421	50.3136	CHG	ENSGALG00000012552	intron	TOM1	target of myb1 membrane trafficking protein [Source:HGNC Symbol;Acc:HGNC:11982]
1	52172785	52172838	54	0.0402296	0.000187487	0.0400421	50.3136	CHG	ENSGALG00000012552	promoter	TOM1	target of myb1 membrane trafficking protein [Source:HGNC Symbol;Acc:HGNC:11982]
1	52318766	52318950	185	0.0353205	0.000755228	0.0345653	364.903	CHH	Target=CR1-C4:4739-4812;Class=LINE/CR1	repeat
1	52318766	52318950	185	0.0353205	0.000755228	0.0345653	364.903	CHH	Target=CR1-C:4290-4543;Class=LINE/CR1	repeat
1	52388404	52388603	200	0.000157415	0.0270706	-0.0269131	-275.907	CHH	ENSGALG00000036131	intron
1	52687115	52687347	233	0.00173174	0.0275356	-0.0258038	-348.463	CHH	ENSGALG00000033632	exon
1	52687115	52687347	233	0.00173174	0.0275356	-0.0258038	-348.463	CHH	ENSGALG00000033632	promoter
1	52687115	52687347	233	0.00173174	0.0275356	-0.0258038	-348.463	CHH	ENSGALG00000033632	intron
1	52885105	52885161	57	0.644452	0.91007	-0.265618	-39.0777	CG	Target=GGLTR5A:1-540;Class=LTR/ERVL	repeat
1	52885105	52885161	57	0.644452	0.91007	-0.265618	-39.0777	CG	ENSGALG00000012559	intron	LARGE1	LARGE xylosyl- and glucuronyltransferase 1 [Source:HGNC Symbol;Acc:HGNC:6511]
1	52931393	52931573	181	0.000260861	0.0266105	-0.0263497	-260.986	CHH	ENSGALG00000012559	intron	LARGE1	LARGE xylosyl- and glucuronyltransferase 1 [Source:HGNC Symbol;Acc:HGNC:6511]
1	52977281	52977410	130	0.00159801	0.0320566	-0.0304586	-218.687	CHH	ENSGALG00000012559	intron	LARGE1	LARGE xylosyl- and glucuronyltransferase 1 [Source:HGNC Symbol;Acc:HGNC:6511]
1	52990081	52990236	156	0.00293385	0.0303074	-0.0273736	-226.255	CHH	ENSGALG00000012559	intron	LARGE1	LARGE xylosyl- and glucuronyltransferase 1 [Source:HGNC Symbol;Acc:HGNC:6511]
1	53166502	53166647	146	0.362052	0.783653	-0.421601	-36.1118	CG	ENSGALG00000028627	intron	TIMP3	Metalloproteinase inhibitor 3 [Source:UniProtKB/Swiss-Prot;Acc:P26652]
1	53286439	53286500	62	0.857087	0.639509	0.217578	20.0943	CG	ENSGALG00000012569	exon	FBXO7	F-box protein 7 [Source:HGNC Symbol;Acc:HGNC:13586]
1	53308579	53308715	137	0.0225454	0.00023026	0.0223152	215.049	CHH	ENSGALG00000045260	intron
1	53346183	53346418	236	0.00104511	0.0225915	-0.0215464	-326.39	CHH	ENSGALG00000012611	exon
1	53346183	53346418	236	0.00104511	0.0225915	-0.0215464	-326.39	CHH	ENSGALG00000012611	intron
1	53680534	53680743	210	0.00137489	0.0365694	-0.0351945	-296.105	CHH	ENSGALG00000012639	intron	MTERF2	mitochondrial transcription termination factor 2 [Source:HGNC Symbol;Acc:HGNC:30779]
1	53789593	53789738	146	0.000175873	0.025373	-0.0251971	-232.613	CHH	Target=hAT6-N1_Croc:98-315;Class=DNA/hAT-hAT6	repeat
1	53789593	53789738	146	0.000175873	0.025373	-0.0251971	-232.613	CHH	ENSGALG00000012647	intron	RFX4	regulatory factor X4 [Source:HGNC Symbol;Acc:HGNC:9985]
1	54114515	54114712	198	0.00259175	0.057899	-0.0553073	-398.703	CHH	Target=CR1-C4:4297-4508;Class=LINE/CR1	repeat
1	54125229	54125359	131	0.00205174	0.0642567	-0.062205	-233.563	CHH	Target=UCON78:87-300;Class=DNA	repeat
1	54306980	54307148	169	0.000368677	0.0283897	-0.028021	-321.055	CHH	ENSGALG00000028254	intron	WASHC4	WASH complex subunit 4 [Source:HGNC Symbol;Acc:HGNC:29174]
1	54306980	54307148	169	0.000368677	0.0283897	-0.028021	-321.055	CHH	Target=CR1-C4:1327-2696;Class=LINE/CR1	repeat
1	54326368	54326542	175	0.00201237	0.0248744	-0.0228621	-240.441	CHH	ENSGALG00000028254	exon	WASHC4	WASH complex subunit 4 [Source:HGNC Symbol;Acc:HGNC:29174]
1	54326368	54326542	175	0.00201237	0.0248744	-0.0228621	-240.441	CHH	ENSGALG00000028254	intron	WASHC4	WASH complex subunit 4 [Source:HGNC Symbol;Acc:HGNC:29174]
1	54429677	54429776	100	0.0479661	0.000280311	0.0476858	229.811	CHH	Target=CR1-X:3491-4131;Class=LINE/CR1	repeat
1	54465977	54466104	128	0.000137987	0.0375765	-0.0374385	-237.255	CHH	ENSGALG00000030607	intron	CHST11	carbohydrate sulfotransferase 11 [Source:HGNC Symbol;Acc:HGNC:17422]
1	54665082	54665182	101	0.855491	0.550838	0.304653	109.983	CG	ENSGALG00000035345	intron	TXNRD1	thioredoxin reductase 1, cytoplasmic [Source:RefSeq peptide;Acc:NP_001025933]
1	54693012	54693181	170	0.00069568	0.0310464	-0.0303508	-215.445	CHH	ENSGALG00000041193	intron	NFYB	Nuclear transcription factor Y subunit beta [Source:UniProtKB/Swiss-Prot;Acc:P25207]
1	54927093	54927267	175	0.0252452	0.000435878	0.0248093	283.569	CHH	Target=CR1-D:3052-4673;Class=LINE/CR1	repeat
1	55140538	55140714	177	0.00327661	0.0342792	-0.0310026	-253.237	CHH	ENSGALG00000012754	intron	PAH	phenylalanine hydroxylase [Source:HGNC Symbol;Acc:HGNC:8582]
1	55144178	55144394	217	0.000858441	0.0323567	-0.0314983	-359.668	CHH	ENSGALG00000012754	intron	PAH	phenylalanine hydroxylase [Source:HGNC Symbol;Acc:HGNC:8582]
1	55194605	55194786	182	0.000324896	0.038428	-0.0381031	-251.738	CHH	ENSGALG00000019300	intron
1	55381516	55381683	168	0.000149772	0.0490736	-0.0489238	-428.247	CHH	Target=CR1-F2:3558-4506;Class=LINE/CR1	repeat
1	55381516	55381683	168	0.000149772	0.0490736	-0.0489238	-428.247	CHH	ENSGALG00000012755	intron	IGF-I	Insulin-like growth factor I [Source:UniProtKB/Swiss-Prot;Acc:P18254]
1	55481743	55481976	234	0.00196526	0.0380123	-0.036047	-299.488	CHH	ENSGALG00000012759	exon	NUP37	nucleoporin 37 [Source:HGNC Symbol;Acc:HGNC:29929]
1	55481743	55481976	234	0.00196526	0.0380123	-0.036047	-299.488	CHH	ENSGALG00000012759	intron	NUP37	nucleoporin 37 [Source:HGNC Symbol;Acc:HGNC:29929]
1	55605627	55605811	185	0.00157236	0.0428389	-0.0412665	-303.824	CHH	ENSGALG00000012763	intron	GNPTAB	N-acetylglucosamine-1-phosphate transferase alpha and beta subunits [Source:HGNC Symbol;Acc:HGNC:29670]
1	55793645	55793793	149	0.000261925	0.0375955	-0.0373336	-217.886	CHH	ENSGALG00000046187	intron	PARP12	poly(ADP-ribose) polymerase family member 12 [Source:HGNC Symbol;Acc:HGNC:21919]
1	56027235	56027428	194	0.00183067	0.0317558	-0.0299251	-337.604	CHH	ENSGALG00000012791	intron	TBXAS1	thromboxane A synthase 1 [Source:HGNC Symbol;Acc:HGNC:11609]
1	56090286	56090494	209	0.000728512	0.0334934	-0.0327649	-346.28	CHH	ENSGALG00000012792	intron	HIPK2	homeodomain interacting protein kinase 2 [Source:HGNC Symbol;Acc:HGNC:14402]
1	56165201	56165419	219	0.000693593	0.0293563	-0.0286627	-304.568	CHH	ENSGALG00000012792	intron	HIPK2	homeodomain interacting protein kinase 2 [Source:HGNC Symbol;Acc:HGNC:14402]
1	56342799	56343162	364	0.000494627	0.0299403	-0.0294457	-443.297	CHH	ENSGALG00000012796	intron	KIAA1549	KIAA1549 [Source:HGNC Symbol;Acc:HGNC:22219]
1	56374742	56374863	122	0.402077	0.713495	-0.311418	-90.4111	CG	ENSGALG00000026974	exon	TMEM213	transmembrane protein 213 [Source:HGNC Symbol;Acc:HGNC:27220]
1	57113420	57113544	125	0.55975	0.391933	0.167817	65.3866	CG	ENSGALG00000028444	intron	TMEM178B	transmembrane protein 178B [Source:HGNC Symbol;Acc:HGNC:44112]
1	57156255	57156369	115	0.0012772	0.034933	-0.0336558	-217.351	CHH	ENSGALG00000028444	intron	TMEM178B	transmembrane protein 178B [Source:HGNC Symbol;Acc:HGNC:44112]
1	57418137	57418210	74	0.341988	0.0362137	0.305775	27.0438	CG	ENSGALG00000012877	intron	CREB3L2	cAMP responsive element binding protein 3 like 2 [Source:HGNC Symbol;Acc:HGNC:23720]
1	57441858	57441982	125	0.00216836	0.0247551	-0.0225868	-228.601	CHH	ENSGALG00000012877	intron	CREB3L2	cAMP responsive element binding protein 3 like 2 [Source:HGNC Symbol;Acc:HGNC:23720]
1	57502317	57502460	144	0.0205981	0.000318077	0.02028	214.683	CHH	ENSGALG00000012890	intron	DGKI	diacylglycerol kinase iota [Source:HGNC Symbol;Acc:HGNC:2855]
1	57768514	57768680	167	0.00108179	0.0326786	-0.0315968	-243.069	CHH	ENSGALG00000040493	intron	PTN	pleiotrophin [Source:HGNC Symbol;Acc:HGNC:9630]
1	58130559	58130751	193	0.000150266	0.037762	-0.0376117	-233.498	CHH	Target=CR1-Y2_Aves:3189-3241;Class=LINE/CR1	repeat
1	58308911	58309089	179	0.00174449	0.0465689	-0.0448244	-242.726	CHH	ENSGALG00000029704	intron
1	58595725	58595866	142	0.0303324	0.000227567	0.0301048	227.866	CHH	Target=ENS1B-LTR:1-879;Class=LTR/ERVL	repeat
1	58595725	58595866	142	0.0303324	0.000227567	0.0301048	227.866	CHH	ENSGALG00000034403	intron
1	58595725	58595866	142	0.0303324	0.000227567	0.0301048	227.866	CHH	ENSGALG00000034403	exon
1	58606698	58606872	175	0.0286308	0.00213324	0.0264976	261.522	CHH	Target=GGERVL18-int:3872-5334;Class=LTR/ERVL	repeat
1	58906635	58906783	149	0.000615697	0.0237226	-0.0231069	-229.295	CHH	ENSGALG00000012913	intron	PKP2	plakophilin 2 [Source:HGNC Symbol;Acc:HGNC:9024]
1	58985547	58985829	283	0.00295401	0.0458656	-0.0429115	-410.293	CHH	ENSGALG00000012929	exon	DNM1L	dynamin 1 like [Source:HGNC Symbol;Acc:HGNC:2973]
1	58985547	58985829	283	0.00295401	0.0458656	-0.0429115	-410.293	CHH	ENSGALG00000012929	intron	DNM1L	dynamin 1 like [Source:HGNC Symbol;Acc:HGNC:2973]
1	59196553	59196738	186	0.000145099	0.0371059	-0.0369608	-223.42	CHH	ENSGALG00000012934	intron	BICD1	BICD cargo adaptor 1 [Source:HGNC Symbol;Acc:HGNC:1049]
1	59278370	59278481	112	0.00024187	0.0505981	-0.0503562	-76.4552	CHG	Target=GGLTR5A:1-539;Class=LTR/ERVL	repeat
1	59498237	59498366	130	0.035302	0.005863	0.029439	219.735	CHH	ENSGALG00000012944	intron	DENND5B	DENN domain containing 5B [Source:HGNC Symbol;Acc:HGNC:28338]
1	59570486	59570741	256	0.00110567	0.0289918	-0.0278861	-373.287	CHH	ENSGALG00000012944	intron	DENND5B	DENN domain containing 5B [Source:HGNC Symbol;Acc:HGNC:28338]
1	59599050	59599289	240	0.000543006	0.0264993	-0.0259563	-332.589	CHH	ENSGALG00000045990	intron
1	59704536	59704742	207	0.00354656	0.0584735	-0.054927	-227.592	CHH	ENSGALG00000012953	intron	IPO8	importin 8 [Source:HGNC Symbol;Acc:HGNC:9853]
1	59710755	59710914	160	0.00165091	0.046287	-0.0446361	-217.731	CHH	ENSGALG00000012953	intron	IPO8	importin 8 [Source:HGNC Symbol;Acc:HGNC:9853]
1	59912008	59912210	203	0.000176874	0.0347439	-0.034567	-301.89	CHH	ENSGALG00000012956	intron	TMTC1	transmembrane and tetratricopeptide repeat containing 1 [Source:HGNC Symbol;Acc:HGNC:24099]
1	59966803	59966984	182	0.0622902	0.0140589	0.0482313	345.255	CHH	Target=CR1-C:4352-4536;Class=LINE/CR1	repeat
1	60203525	60203682	158	0.000203592	0.0310642	-0.0308606	-215.606	CHH	ENSGALG00000019291	promoter
1	60278548	60278677	130	0.00183173	0.0275565	-0.0257248	-242.882	CHH	ENSGALG00000012985	intron	SLC6A13	solute carrier family 6 member 13 [Source:HGNC Symbol;Acc:HGNC:11046]
1	60366640	60366792	153	0.0367117	0.00423133	0.0324804	290.062	CHH	Target=CR1-F:4343-4506;Class=LINE/CR1	repeat
1	60413444	60413618	175	0.0245881	0.000227579	0.0243605	243.894	CHH	ENSGALG00000012988	intron	B4GALNT3	beta-1,4-N-acetyl-galactosaminyltransferase 3 [Source:HGNC Symbol;Acc:HGNC:24137]
1	60413444	60413618	175	0.0245881	0.000227579	0.0243605	243.894	CHH	ENSGALG00000012988	exon	B4GALNT3	beta-1,4-N-acetyl-galactosaminyltransferase 3 [Source:HGNC Symbol;Acc:HGNC:24137]
1	60577906	60578096	191	0.00176691	0.0269352	-0.0251683	-211.868	CHH	ENSGALG00000012992	intron	WNK1	WNK lysine deficient protein kinase 1 [Source:HGNC Symbol;Acc:HGNC:14540]
1	60594785	60594938	154	0.00178185	0.0381808	-0.036399	-221.645	CHH	ENSGALG00000012992	intron	WNK1	WNK lysine deficient protein kinase 1 [Source:HGNC Symbol;Acc:HGNC:14540]
1	60641835	60642031	197	0.0030698	0.033828	-0.0307582	-293.94	CHH	ENSGALG00000012994	intron	ERC1	ELKS/RAB6-interacting/CAST family member 1 [Source:HGNC Symbol;Acc:HGNC:17072]
1	60678527	60678680	154	0.00546614	0.0376303	-0.0321641	-209.816	CHH	ENSGALG00000012994	intron	ERC1	ELKS/RAB6-interacting/CAST family member 1 [Source:HGNC Symbol;Acc:HGNC:17072]
1	60694328	60694382	55	0.910665	0.742712	0.167952	31.61	CG	Target=CR1-Y2_Aves:2095-2473;Class=LINE/CR1	repeat
1	60694328	60694382	55	0.910665	0.742712	0.167952	31.61	CG	ENSGALG00000012994	intron	ERC1	ELKS/RAB6-interacting/CAST family member 1 [Source:HGNC Symbol;Acc:HGNC:17072]
1	60718900	60719020	121	0.782479	0.477015	0.305464	41.9086	CG	ENSGALG00000012994	intron	ERC1	ELKS/RAB6-interacting/CAST family member 1 [Source:HGNC Symbol;Acc:HGNC:17072]
1	60718900	60719020	121	0.782479	0.477015	0.305464	41.9086	CG	Target=ENS1-LTR:1-913;Class=LTR/ERVL	repeat
1	60771994	60772197	204	0.00241603	0.0423644	-0.0399484	-289.651	CHH	ENSGALG00000012994	intron	ERC1	ELKS/RAB6-interacting/CAST family member 1 [Source:HGNC Symbol;Acc:HGNC:17072]
1	60797143	60797378	236	0.00216749	0.0538933	-0.0517259	-374.304	CHH	ENSGALG00000012994	intron	ERC1	ELKS/RAB6-interacting/CAST family member 1 [Source:HGNC Symbol;Acc:HGNC:17072]
1	61015750	61015836	87	0.622292	0.351819	0.270473	39.283	CG	ENSGALG00000035533	intron	ADIPOR2	adiponectin receptor 2 [Source:HGNC Symbol;Acc:HGNC:24041]
1	61083968	61084059	92	0.0233403	0.000197701	0.0231426	63.0236	CHG	ENSGALG00000026214	intron	LRTM2	leucine rich repeats and transmembrane domains 2 [Source:HGNC Symbol;Acc:HGNC:32443]
1	61083968	61084059	92	0.0233403	0.000197701	0.0231426	63.0236	CHG	ENSGALG00000036964	intron
1	61102969	61103133	165	0.00317788	0.0284136	-0.0252357	-229.301	CHH	ENSGALG00000036964	intron
1	61480112	61480295	184	0.00411898	0.0377836	-0.0336646	-245.614	CHH	ENSGALG00000013022	intron	CACNA1C	calcium voltage-gated channel subunit alpha1 C [Source:HGNC Symbol;Acc:HGNC:1390]
1	61600500	61600672	173	0.00222457	0.0321494	-0.0299248	-243.783	CHH	ENSGALG00000013022	exon	CACNA1C	calcium voltage-gated channel subunit alpha1 C [Source:HGNC Symbol;Acc:HGNC:1390]
1	61600500	61600672	173	0.00222457	0.0321494	-0.0299248	-243.783	CHH	ENSGALG00000013022	intron	CACNA1C	calcium voltage-gated channel subunit alpha1 C [Source:HGNC Symbol;Acc:HGNC:1390]
1	61615044	61615186	143	0.00143392	0.0339019	-0.032468	-223.179	CHH	ENSGALG00000013022	intron	CACNA1C	calcium voltage-gated channel subunit alpha1 C [Source:HGNC Symbol;Acc:HGNC:1390]
1	61624814	61624964	151	0.0437484	0.00264432	0.0411041	218.571	CHH	ENSGALG00000013022	intron	CACNA1C	calcium voltage-gated channel subunit alpha1 C [Source:HGNC Symbol;Acc:HGNC:1390]
1	61679044	61679106	63	0.320329	0.664285	-0.343956	-22.8431	CG	ENSGALG00000033887	promoter	IL17RA	interleukin 17 receptor A [Source:HGNC Symbol;Acc:HGNC:5985]
1	61956828	61956978	151	0.00120535	0.0236685	-0.0224632	-238.58	CHH	ENSGALG00000032764	intron
1	61956828	61956978	151	0.00120535	0.0236685	-0.0224632	-238.58	CHH	ENSGALG00000032764	exon
1	62138224	62138358	135	0.00108318	0.0353493	-0.0342661	-232.021	CHH	Target=CR1-Y1_Aves:1803-2326;Class=LINE/CR1	repeat
1	62138224	62138358	135	0.00108318	0.0353493	-0.0342661	-232.021	CHH	Target=CR1-Y2_Aves:2465-2504;Class=LINE/CR1	repeat
1	62138224	62138358	135	0.00108318	0.0353493	-0.0342661	-232.021	CHH	Target=CR1-H2:3258-3339;Class=LINE/CR1	repeat
1	62833195	62833332	138	0.000780779	0.0374804	-0.0366996	-224.603	CHH	ENSGALG00000013085	intron	PTPRO	protein tyrosine phosphatase, receptor type O [Source:HGNC Symbol;Acc:HGNC:9678]
1	62900816	62901004	189	0.000753759	0.0260705	-0.0253168	-235.164	CHH	ENSGALG00000013085	intron	PTPRO	protein tyrosine phosphatase, receptor type O [Source:HGNC Symbol;Acc:HGNC:9678]
1	63441927	63442082	156	0.0302027	0.0002245	0.0299782	243.733	CHH	ENSGALG00000036358	intron	LMO3	LIM domain only 3 [Source:HGNC Symbol;Acc:HGNC:6643]
1	64100537	64100588	52	0.291611	0.027482	0.264129	20.0407	CG	ENSGALG00000013117	intron	PIK3C2G	phosphatidylinositol-4-phosphate 3-kinase catalytic subunit type 2 gamma [Source:HGNC Symbol;Acc:HGNC:8973]
1	64125074	64125131	58	0.329241	0.834532	-0.505291	-30.7337	CG	ENSGALG00000013117	intron	PIK3C2G	phosphatidylinositol-4-phosphate 3-kinase catalytic subunit type 2 gamma [Source:HGNC Symbol;Acc:HGNC:8973]
1	64446439	64446499	61	8.67e-05	0.0275306	-0.027444	-29.8389	CHG	ENSGALG00000013134	intron	PLEKHA5	pleckstrin homology domain containing A5 [Source:HGNC Symbol;Acc:HGNC:30036]
1	64468079	64468230	152	0.00088523	0.0271973	-0.026312	-237.876	CHH	ENSGALG00000013134	intron	PLEKHA5	pleckstrin homology domain containing A5 [Source:HGNC Symbol;Acc:HGNC:30036]
1	64494346	64494481	136	0.000849035	0.0264886	-0.0256396	-259.506	CHH	ENSGALG00000013134	intron	PLEKHA5	pleckstrin homology domain containing A5 [Source:HGNC Symbol;Acc:HGNC:30036]
1	64948677	64948936	260	0.00212088	0.0332084	-0.0310875	-457.189	CHH	ENSGALG00000013143	intron	PDE3A	phosphodiesterase 3A [Source:HGNC Symbol;Acc:HGNC:8778]
1	64955179	64955342	164	0.00054801	0.0350046	-0.0344566	-273.296	CHH	ENSGALG00000013143	intron	PDE3A	phosphodiesterase 3A [Source:HGNC Symbol;Acc:HGNC:8778]
1	65141278	65141501	224	0.0299509	0.00031034	0.0296405	339.241	CHH	ENSGALG00000013143	intron	PDE3A	phosphodiesterase 3A [Source:HGNC Symbol;Acc:HGNC:8778]
1	65152773	65152944	172	0.02561	0.00202871	0.0235813	264.792	CHH	ENSGALG00000013143	intron	PDE3A	phosphodiesterase 3A [Source:HGNC Symbol;Acc:HGNC:8778]
1	65202941	65203084	144	0.00173839	0.0363337	-0.0345953	-266.813	CHH	ENSGALG00000013154	intron	SLCO1C1	solute carrier organic anion transporter family member 1C1 [Source:HGNC Symbol;Acc:HGNC:13819]
1	65265826	65265930	105	0.574088	0.258948	0.31514	25.5269	CG	ENSGALG00000019276	intron
1	65268150	65268202	53	0.63001	0.372538	0.257473	37.3704	CG	ENSGALG00000019276	promoter
1	65284248	65284303	56	0.0287407	0.00213701	0.0266037	25.7346	CHG	ENSGALG00000031293	intron	SLCO1A2	solute carrier organic anion transporter family member 1A2 [Source:HGNC Symbol;Acc:HGNC:10956]
1	65352542	65352619	78	0.777463	0.428032	0.349432	42.1433	CG	ENSGALG00000013173	intron	PYROXD1	pyridine nucleotide-disulphide oxidoreductase domain 1 [Source:HGNC Symbol;Acc:HGNC:26162]
1	65365686	65365778	93	0.185078	0.598948	-0.41387	-21.8399	CG	ENSGALG00000013173	exon	PYROXD1	pyridine nucleotide-disulphide oxidoreductase domain 1 [Source:HGNC Symbol;Acc:HGNC:26162]
1	65365686	65365778	93	0.185078	0.598948	-0.41387	-21.8399	CG	ENSGALG00000013173	intron	PYROXD1	pyridine nucleotide-disulphide oxidoreductase domain 1 [Source:HGNC Symbol;Acc:HGNC:26162]
1	65491066	65491217	152	0.148934	0.630866	-0.481933	-44.9182	CG	Target=CR1-C4:4352-4505;Class=LINE/CR1	repeat
1	65939849	65940349	501	0.55754	0.345619	0.211922	85.3968	CG	ENSGALG00000032768	intron	SOX5	transcription factor SOX-5 [Source:RefSeq peptide;Acc:NP_001004385]
1	65977246	65977435	190	0.000802405	0.03359	-0.0327876	-255.075	CHH	ENSGALG00000032768	intron	SOX5	transcription factor SOX-5 [Source:RefSeq peptide;Acc:NP_001004385]
1	66063113	66063311	199	0.000180935	0.0298931	-0.0297122	-259.773	CHH	ENSGALG00000032768	intron	SOX5	transcription factor SOX-5 [Source:RefSeq peptide;Acc:NP_001004385]
1	66104116	66104274	159	0.00491751	0.0422723	-0.0373548	-272.463	CHH	ENSGALG00000032768	intron	SOX5	transcription factor SOX-5 [Source:RefSeq peptide;Acc:NP_001004385]
1	66208673	66208839	167	0.00141713	0.022902	-0.0214848	-219.097	CHH	ENSGALG00000032768	intron	SOX5	transcription factor SOX-5 [Source:RefSeq peptide;Acc:NP_001004385]
1	66560822	66561063	242	0.00156078	0.0324425	-0.0308818	-308.019	CHH	ENSGALG00000013210	intron	C2CD5	C2 calcium dependent domain containing 5 [Source:HGNC Symbol;Acc:HGNC:29062]
1	66560822	66561063	242	0.00156078	0.0324425	-0.0308818	-308.019	CHH	ENSGALG00000013210	exon	C2CD5	C2 calcium dependent domain containing 5 [Source:HGNC Symbol;Acc:HGNC:29062]
1	66687687	66687753	67	0.002723	0.0236244	-0.0209014	-73.863	CHG	ENSGALG00000013211	intron	Sial-T2	ST8 alpha-N-acetyl-neuraminide alpha-2,8-sialyltransferase 1 [Source:HGNC Symbol;Acc:HGNC:10869]
1	66725279	66725428	150	0.00071287	0.0255986	-0.0248857	-209.519	CHH	ENSGALG00000013211	intron	Sial-T2	ST8 alpha-N-acetyl-neuraminide alpha-2,8-sialyltransferase 1 [Source:HGNC Symbol;Acc:HGNC:10869]
1	66735038	66735279	242	0.000155938	0.0545111	-0.0543551	-294.527	CHH	Target=GGLTR5B:1-543;Class=LTR/ERVL	repeat
1	66735038	66735279	242	0.000155938	0.0545111	-0.0543551	-294.527	CHH	ENSGALG00000013211	intron	Sial-T2	ST8 alpha-N-acetyl-neuraminide alpha-2,8-sialyltransferase 1 [Source:HGNC Symbol;Acc:HGNC:10869]
1	66750906	66751107	202	0.000834013	0.0337805	-0.0329465	-291.51	CHH	ENSGALG00000013211	intron	Sial-T2	ST8 alpha-N-acetyl-neuraminide alpha-2,8-sialyltransferase 1 [Source:HGNC Symbol;Acc:HGNC:10869]
1	66962827	66963182	356	0.000688133	0.0246761	-0.023988	-442.524	CHH	ENSGALG00000013244	intron	ABCC9	ATP binding cassette subfamily C member 9 [Source:HGNC Symbol;Acc:HGNC:60]
1	67047226	67047389	164	0.000183298	0.0368269	-0.0366436	-268.206	CHH	Target=CR1-C2:4334-4543;Class=LINE/CR1	repeat
1	67212194	67212329	136	0.00183483	0.0357717	-0.0339368	-218.662	CHH	ENSGALG00000014011	intron	LRMP	lymphoid restricted membrane protein [Source:HGNC Symbol;Acc:HGNC:6690]
1	67441709	67442005	297	0.0016515	0.0364354	-0.0347839	-384.193	CHH	Target=CR1-X:3507-4117;Class=LINE/CR1	repeat
1	67723137	67723209	73	0.00300687	0.0336615	-0.0306547	-86.8478	CHG	ENSGALG00000043301	intron
1	67823339	67823464	126	0.503948	0.204967	0.298981	26.0688	CG	ENSGALG00000031309	promoter
1	67823339	67823464	126	0.503948	0.204967	0.298981	26.0688	CG	ENSGALG00000014071	intron
1	67996074	67996320	247	0.000570534	0.0350007	-0.0344302	-513.872	CHH	Target=CR1-C4:3517-4511;Class=LINE/CR1	repeat
1	68060906	68061076	171	0.0296001	0.00169839	0.0279018	254.466	CHH	ENSGALG00000037495	intron
1	68152236	68152394	159	0.0047736	0.0297744	-0.0250008	-212.516	CHH	ENSGALG00000014094	intron	STK38L	serine/threonine kinase 38 like [Source:HGNC Symbol;Acc:HGNC:17848]
1	68261542	68261875	334	0.641615	0.430442	0.211172	170.607	CG	ENSGALG00000014106	intron	PPFIBP1	PPFIA binding protein 1 [Source:HGNC Symbol;Acc:HGNC:9249]
1	68309367	68309559	193	0.00095951	0.0323914	-0.0314318	-291.974	CHH	ENSGALG00000014106	intron	PPFIBP1	PPFIA binding protein 1 [Source:HGNC Symbol;Acc:HGNC:9249]
1	68332289	68332441	153	0.00252527	0.0375877	-0.0350624	-242.4	CHH	ENSGALG00000014106	intron	PPFIBP1	PPFIA binding protein 1 [Source:HGNC Symbol;Acc:HGNC:9249]
1	68408859	68408919	61	0.679776	0.490574	0.189202	28.835	CG	ENSGALG00000014128	intron	A4GALT	alpha 1,4-galactosyltransferase (P blood group) [Source:HGNC Symbol;Acc:HGNC:18149]
1	68495529	68495695	167	0.000580921	0.0325273	-0.0319464	-272.486	CHH	ENSGALG00000014140	intron	ARFGAP3	ADP ribosylation factor GTPase activating protein 3 [Source:HGNC Symbol;Acc:HGNC:661]
1	68495529	68495695	167	0.000580921	0.0325273	-0.0319464	-272.486	CHH	ENSGALG00000014159	intron	PACSIN2	protein kinase C and casein kinase substrate in neurons 2 [Source:HGNC Symbol;Acc:HGNC:8571]
1	68497590	68497682	93	0.370129	0.194432	0.175697	38.7517	CG	ENSGALG00000014140	intron	ARFGAP3	ADP ribosylation factor GTPase activating protein 3 [Source:HGNC Symbol;Acc:HGNC:661]
1	68497590	68497682	93	0.370129	0.194432	0.175697	38.7517	CG	ENSGALG00000014159	intron	PACSIN2	protein kinase C and casein kinase substrate in neurons 2 [Source:HGNC Symbol;Acc:HGNC:8571]
1	68498423	68498508	86	0.810465	0.558534	0.25193	18.1534	CG	Target=CR1-F2:4378-4502;Class=LINE/CR1	repeat
1	68498423	68498508	86	0.810465	0.558534	0.25193	18.1534	CG	ENSGALG00000014140	intron	ARFGAP3	ADP ribosylation factor GTPase activating protein 3 [Source:HGNC Symbol;Acc:HGNC:661]
1	68498423	68498508	86	0.810465	0.558534	0.25193	18.1534	CG	ENSGALG00000014159	intron	PACSIN2	protein kinase C and casein kinase substrate in neurons 2 [Source:HGNC Symbol;Acc:HGNC:8571]
1	68498850	68499024	175	0.0274472	0.00105098	0.0263962	268.064	CHH	ENSGALG00000014140	intron	ARFGAP3	ADP ribosylation factor GTPase activating protein 3 [Source:HGNC Symbol;Acc:HGNC:661]
1	68498850	68499024	175	0.0274472	0.00105098	0.0263962	268.064	CHH	ENSGALG00000014159	intron	PACSIN2	protein kinase C and casein kinase substrate in neurons 2 [Source:HGNC Symbol;Acc:HGNC:8571]
1	68506337	68506484	148	0.000857564	0.0346022	-0.0337447	-229.504	CHH	ENSGALG00000014140	intron	ARFGAP3	ADP ribosylation factor GTPase activating protein 3 [Source:HGNC Symbol;Acc:HGNC:661]
1	68506337	68506484	148	0.000857564	0.0346022	-0.0337447	-229.504	CHH	ENSGALG00000014159	intron	PACSIN2	protein kinase C and casein kinase substrate in neurons 2 [Source:HGNC Symbol;Acc:HGNC:8571]
1	68541469	68541526	58	0.244858	0.756671	-0.511813	-26.8557	CG	ENSGALG00000014163	intron	TTLL1	tubulin tyrosine ligase like 1 [Source:HGNC Symbol;Acc:HGNC:1312]
1	68635182	68635450	269	0.000962727	0.0219071	-0.0209444	-332.973	CHH	ENSGALG00000014178	intron
1	68719737	68719812	76	0.776684	0.319903	0.456781	26.596	CG	ENSGALG00000014178	intron
1	68815168	68815358	191	0.000321621	0.0333217	-0.0330001	-223.669	CHH	ENSGALG00000014178	intron
1	69180632	69180742	111	0.803186	0.421636	0.38155	20.7897	CG	Target=CR1-C:4264-4542;Class=LINE/CR1	repeat
1	69180632	69180742	111	0.803186	0.421636	0.38155	20.7897	CG	ENSGALG00000014201	intron	PARVB	parvin beta [Source:HGNC Symbol;Acc:HGNC:14653]
1	69181165	69181265	101	0.614809	0.294891	0.319917	37.2746	CG	ENSGALG00000014201	intron	PARVB	parvin beta [Source:HGNC Symbol;Acc:HGNC:14653]
1	69210908	69211050	143	0.0023377	0.030402	-0.0280643	-236.369	CHH	ENSGALG00000014201	intron	PARVB	parvin beta [Source:HGNC Symbol;Acc:HGNC:14653]
1	69257538	69257749	212	0.00200067	0.0426947	-0.040694	-365.258	CHH	ENSGALG00000014203	intron	PARVG	parvin gamma [Source:HGNC Symbol;Acc:HGNC:14654]
1	69767643	69767706	64	0.805594	0.451078	0.354516	22.4811	CG	ENSGALG00000014213	intron	PRR5	proline rich 5 [Source:HGNC Symbol;Acc:HGNC:31682]
1	69826162	69826324	163	0.000868474	0.0386994	-0.0378309	-286.77	CHH	ENSGALG00000014213	intron	PRR5	proline rich 5 [Source:HGNC Symbol;Acc:HGNC:31682]
1	69935266	69935432	167	0.0313587	0.00227038	0.0290883	267.889	CHH	ENSGALG00000019261	intron
1	70291440	70291591	152	0.00924137	0.0428966	-0.0336552	-211.333	CHH	ENSGALG00000014222	exon
1	70291440	70291591	152	0.00924137	0.0428966	-0.0336552	-211.333	CHH	ENSGALG00000014222	utr3
1	70301884	70301976	93	0.475072	0.692047	-0.216975	-33.9094	CG	ENSGALG00000014226	intron	KIAA0930	KIAA0930 [Source:HGNC Symbol;Acc:HGNC:1314]
1	70307498	70307715	218	0.0300011	0.00140925	0.0285919	312.741	CHH	ENSGALG00000014226	intron	KIAA0930	KIAA0930 [Source:HGNC Symbol;Acc:HGNC:1314]
1	70307520	70307617	98	0.0272836	0.00146878	0.0258148	84.22	CHG	ENSGALG00000014226	intron	KIAA0930	KIAA0930 [Source:HGNC Symbol;Acc:HGNC:1314]
1	70337562	70337613	52	0.765923	0.245569	0.520354	32.1474	CG	ENSGALG00000046179	intron
1	70340688	70340752	65	0.730236	0.517474	0.212762	30.9984	CG	ENSGALG00000046179	intron
1	70346227	70346447	221	0.000420303	0.0273083	-0.026888	-345.932	CHH	ENSGALG00000046179	exon
1	70346227	70346447	221	0.000420303	0.0273083	-0.026888	-345.932	CHH	ENSGALG00000046179	intron
1	70357398	70357633	236	0.0375113	0.00232391	0.0351873	371.64	CHH	ENSGALG00000046179	intron
1	70395592	70395656	65	0.920394	0.771052	0.149343	28.8348	CG	Target=CR1-D:3028-3340;Class=LINE/CR1	repeat
1	70489050	70489292	243	0.000699641	0.0400422	-0.0393425	-285.7	CHH	ENSGALG00000014228	intron	SMC1B	structural maintenance of chromosomes 1B [Source:HGNC Symbol;Acc:HGNC:11112]
1	70489050	70489292	243	0.000699641	0.0400422	-0.0393425	-285.7	CHH	Target=Charlie12_GG:1710-2329;Class=DNA/hAT-Charlie	repeat
1	70531054	70531236	183	0.000595242	0.025664	-0.0250688	-247.847	CHH	Target=Char12Mar1_GG:828-1391;Class=DNA/hAT-Charlie	repeat
1	70539555	70539829	275	0.0285858	0.00274237	0.0258434	401.784	CHH	Target=Char12Mar1_GG:829-1391;Class=DNA/hAT-Charlie	repeat
1	70546551	70546667	117	0.163754	0.324259	-0.160505	-56.4301	CG	ENSGALG00000014233	intron	FBLN1	fibulin 1 [Source:HGNC Symbol;Acc:HGNC:3600]
1	70587367	70587549	183	0.0311677	0.00158223	0.0295855	295.879	CHH	ENSGALG00000014233	intron	FBLN1	fibulin 1 [Source:HGNC Symbol;Acc:HGNC:3600]
1	70933766	70933824	59	0.408417	0.193364	0.215053	21.4764	CG	ENSGALG00000036255	intron	WNT7B	Protein Wnt-7b [Source:UniProtKB/Swiss-Prot;Acc:Q3L254]
1	70935774	70936038	265	0.000898963	0.0335255	-0.0326265	-301.496	CHH	ENSGALG00000036255	exon	WNT7B	Protein Wnt-7b [Source:UniProtKB/Swiss-Prot;Acc:Q3L254]
1	70935774	70936038	265	0.000898963	0.0335255	-0.0326265	-301.496	CHH	ENSGALG00000036255	utr5	WNT7B	Protein Wnt-7b [Source:UniProtKB/Swiss-Prot;Acc:Q3L254]
1	70935774	70936038	265	0.000898963	0.0335255	-0.0326265	-301.496	CHH	ENSGALG00000036255	TSS	WNT7B	Protein Wnt-7b [Source:UniProtKB/Swiss-Prot;Acc:Q3L254]
1	70935774	70936038	265	0.000898963	0.0335255	-0.0326265	-301.496	CHH	ENSGALG00000036255	promoter	WNT7B	Protein Wnt-7b [Source:UniProtKB/Swiss-Prot;Acc:Q3L254]
1	70935774	70936038	265	0.000898963	0.0335255	-0.0326265	-301.496	CHH	ENSGALG00000036255	intron	WNT7B	Protein Wnt-7b [Source:UniProtKB/Swiss-Prot;Acc:Q3L254]
1	70935919	70935979	61	0.000752213	0.0330589	-0.0323067	-56.7655	CHG	ENSGALG00000036255	exon	WNT7B	Protein Wnt-7b [Source:UniProtKB/Swiss-Prot;Acc:Q3L254]
1	70935919	70935979	61	0.000752213	0.0330589	-0.0323067	-56.7655	CHG	ENSGALG00000036255	utr5	WNT7B	Protein Wnt-7b [Source:UniProtKB/Swiss-Prot;Acc:Q3L254]
1	70935919	70935979	61	0.000752213	0.0330589	-0.0323067	-56.7655	CHG	ENSGALG00000036255	TSS	WNT7B	Protein Wnt-7b [Source:UniProtKB/Swiss-Prot;Acc:Q3L254]
1	70935919	70935979	61	0.000752213	0.0330589	-0.0323067	-56.7655	CHG	ENSGALG00000036255	promoter	WNT7B	Protein Wnt-7b [Source:UniProtKB/Swiss-Prot;Acc:Q3L254]
1	71147575	71147707	133	0.0233274	0.000194936	0.0231324	119.599	CHG	Target=CR1-X1:3616-4135;Class=LINE/CR1	repeat
1	71196715	71196845	131	0.676091	0.422248	0.253843	35.3818	CG	ENSGALG00000035970	promoter
1	71284444	71284631	188	0.000187677	0.0240162	-0.0238285	-302.097	CHH	ENSGALG00000028840	intron	CDPF1	cysteine rich DPF motif domain containing 1 [Source:HGNC Symbol;Acc:HGNC:33710]
1	71332614	71332711	98	0.0255676	0.000972481	0.0245951	45.4837	CHG	ENSGALG00000041470	intron	PPARA	peroxisome proliferator activated receptor alpha [Source:HGNC Symbol;Acc:HGNC:9232]
1	71332614	71332711	98	0.0255676	0.000972481	0.0245951	45.4837	CHG	ENSGALG00000028840	intron	CDPF1	cysteine rich DPF motif domain containing 1 [Source:HGNC Symbol;Acc:HGNC:33710]
1	71367925	71368120	196	0.00588713	0.0468275	-0.0409404	-286.72	CHH	ENSGALG00000028840	intron	CDPF1	cysteine rich DPF motif domain containing 1 [Source:HGNC Symbol;Acc:HGNC:33710]
1	71436549	71436728	180	0.831512	0.53112	0.300392	49.2843	CG	ENSGALG00000014551	intron	TTC38	tetratricopeptide repeat domain 38 [Source:HGNC Symbol;Acc:HGNC:26082]
1	71436549	71436728	180	0.831512	0.53112	0.300392	49.2843	CG	Target=CR1-Y3:4334-4502;Class=LINE/CR1	repeat
1	71472993	71473179	187	0.431673	0.0362399	0.395433	21.3328	CG	ENSGALG00000013911	intron	ZC3HAV1	zinc finger CCCH-type containing, antiviral 1 [Source:HGNC Symbol;Acc:HGNC:23721]
1	71473875	71473926	52	0.956322	0.598255	0.358067	24.556	CG	ENSGALG00000013911	intron	ZC3HAV1	zinc finger CCCH-type containing, antiviral 1 [Source:HGNC Symbol;Acc:HGNC:23721]
1	71473875	71473926	52	0.956322	0.598255	0.358067	24.556	CG	Target=UCON29:238-363;Class=DNA/Kolobok	repeat
1	71542618	71542719	102	0.707267	0.287778	0.41949	29.6979	CG	ENSGALG00000012921	intron
1	71575306	71575457	152	0.00173262	0.0265797	-0.024847	-225.069	CHH	ENSGALG00000012921	intron
1	71760929	71761137	209	0.000226151	0.0244217	-0.0241955	-339.407	CHH	ENSGALG00000031503	intron	LRP6	LDL receptor related protein 6 [Source:HGNC Symbol;Acc:HGNC:6698]
1	71760929	71761137	209	0.000226151	0.0244217	-0.0241955	-339.407	CHH	ENSGALG00000031503	exon	LRP6	LDL receptor related protein 6 [Source:HGNC Symbol;Acc:HGNC:6698]
1	71760966	71761037	72	0.000369382	0.0293837	-0.0290143	-51.4635	CHG	ENSGALG00000031503	intron	LRP6	LDL receptor related protein 6 [Source:HGNC Symbol;Acc:HGNC:6698]
1	71760966	71761037	72	0.000369382	0.0293837	-0.0290143	-51.4635	CHG	ENSGALG00000031503	exon	LRP6	LDL receptor related protein 6 [Source:HGNC Symbol;Acc:HGNC:6698]
1	71863174	71863299	126	0.0284254	0.00294712	0.0254783	211.3	CHH	ENSGALG00000031503	intron	LRP6	LDL receptor related protein 6 [Source:HGNC Symbol;Acc:HGNC:6698]
1	72234188	72234370	183	0.0233758	0.00086322	0.0225126	291.444	CHH	Target=CR1-Y4:3316-4514;Class=LINE/CR1	repeat
1	72397173	72397367	195	0.00188167	0.0493311	-0.0474494	-444.47	CHH	Target=Mariner1_GG:1-352;Class=DNA/TcMar-Mariner	repeat
1	72397207	72397307	101	0.000104694	0.0414699	-0.0413652	-41.723	CHG	Target=Mariner1_GG:1-352;Class=DNA/TcMar-Mariner	repeat
1	72820175	72820265	91	0.0247325	0.00017222	0.0245603	57.8517	CHG	ENSGALG00000031666	intron	CCDC91	coiled-coil domain containing 91 [Source:HGNC Symbol;Acc:HGNC:24855]
1	72997878	72998054	177	0.000733588	0.0246179	-0.0238843	-279.118	CHH	ENSGALG00000017291	intron	FAR2	fatty acyl-CoA reductase 2 [Source:HGNC Symbol;Acc:HGNC:25531]
1	73017550	73017611	62	0.744647	0.457478	0.287169	22.0242	CG	ENSGALG00000017291	intron	FAR2	fatty acyl-CoA reductase 2 [Source:HGNC Symbol;Acc:HGNC:25531]
1	73027974	73028237	264	0.00100989	0.0323927	-0.0313828	-453.316	CHH	ENSGALG00000017291	intron	FAR2	fatty acyl-CoA reductase 2 [Source:HGNC Symbol;Acc:HGNC:25531]
1	73529990	73530172	183	0.0324545	0.00210049	0.030354	294.992	CHH	Target=GGERV20_I-int:2797-4357;Class=LTR/ERVL	repeat
1	73529990	73530172	183	0.0324545	0.00210049	0.030354	294.992	CHH	ENSGALG00000033533	intron
1	73709770	73709866	97	0.000115639	0.0228513	-0.0227357	-62.508	CHG	Target=CR1-E:1138-2075;Class=LINE/CR1	repeat
1	73709770	73709866	97	0.000115639	0.0228513	-0.0227357	-62.508	CHG	ENSGALG00000029785	intron
1	73733464	73733689	226	0.0317109	0.000367988	0.0313429	414.831	CHH	ENSGALG00000029785	intron
1	73787762	73787883	122	0.00359738	0.0324208	-0.0288234	-219.359	CHH	Target=GGERVL18-int:3712-5334;Class=LTR/ERVL	repeat
1	73787762	73787883	122	0.00359738	0.0324208	-0.0288234	-219.359	CHH	ENSGALG00000029785	intron
1	73892702	73892832	131	0.0024149	0.0245254	-0.0221105	-218.672	CHH	Target=CR1-C3:3183-4534;Class=LINE/CR1	repeat
1	74116589	74116783	195	0.000302106	0.0424338	-0.0421316	-308.519	CHH	ENSGALG00000017271	intron	ANO2	anoctamin 2 [Source:HGNC Symbol;Acc:HGNC:1183]
1	74181727	74181886	160	0.0235377	0.000447304	0.0230904	267.653	CHH	Target=CR1-H2:3584-4797;Class=LINE/CR1	repeat
1	74181727	74181886	160	0.0235377	0.000447304	0.0230904	267.653	CHH	ENSGALG00000017271	intron	ANO2	anoctamin 2 [Source:HGNC Symbol;Acc:HGNC:1183]
1	74486736	74486904	169	0.000311619	0.0290239	-0.0287122	-241.093	CHH	ENSGALG00000036655	intron
1	75144769	75145050	282	0.0013152	0.0787344	-0.0774192	-814.382	CHH	Target=Sat-CR1_GG:1-486;Class=Satellite	repeat
1	75144769	75145050	282	0.0013152	0.0787344	-0.0774192	-814.382	CHH	Target=GGXHOI:32-165;Class=Satellite/W-chromosome	repeat
1	75484260	75484400	141	0.00042049	0.0231061	-0.0226856	-263.226	CHH	ENSGALG00000014346	intron	TSPAN9	tetraspanin 9 [Source:HGNC Symbol;Acc:HGNC:21640]
1	75514905	75515181	277	0.000493291	0.0278507	-0.0273574	-531.096	CHH	Target=CR1-Y4:3525-4507;Class=LINE/CR1	repeat
1	75514905	75515181	277	0.000493291	0.0278507	-0.0273574	-531.096	CHH	ENSGALG00000014346	intron	TSPAN9	tetraspanin 9 [Source:HGNC Symbol;Acc:HGNC:21640]
1	75871476	75871611	136	0.261177	0.0791774	0.182	55.4677	CG	ENSGALG00000014324	intron
1	75890117	75890344	228	0.0330432	0.00134214	0.0317011	455.44	CHH	Target=CR1-F2:4342-4501;Class=LINE/CR1	repeat
1	75917698	75917934	237	0.0563188	0.000886422	0.0554324	248.815	CHH	ENSGALG00000027772	intron	-	Homeobox protein NANOG [Source:UniProtKB/Swiss-Prot;Acc:A7Y7W3]
1	75917698	75917934	237	0.0563188	0.000886422	0.0554324	248.815	CHH	ENSGALG00000027772	exon	-	Homeobox protein NANOG [Source:UniProtKB/Swiss-Prot;Acc:A7Y7W3]
1	76173607	76173759	153	0.00196427	0.0304118	-0.0284475	-272.557	CHH	ENSGALG00000014252	intron
1	76192409	76192577	169	0.00107422	0.0311642	-0.03009	-316.012	CHH	ENSGALG00000014263	intron	PHC1	polyhomeotic homolog 1 [Source:HGNC Symbol;Acc:HGNC:3182]
1	76192409	76192577	169	0.00107422	0.0311642	-0.03009	-316.012	CHH	Target=Char12Mar1_GG:1-1459;Class=DNA/hAT-Charlie	repeat
1	76205918	76206032	115	0.000205709	0.0303812	-0.0301755	-221.033	CHH	ENSGALG00000014263	exon	PHC1	polyhomeotic homolog 1 [Source:HGNC Symbol;Acc:HGNC:3182]
1	76425319	76425500	182	0.0012898	0.0235511	-0.0222613	-217.266	CHH	ENSGALG00000011930	intron
1	76425319	76425500	182	0.0012898	0.0235511	-0.0222613	-217.266	CHH	Target=CR1-Y4:4005-4511;Class=LINE/CR1	repeat
1	76590756	76590816	61	0.654508	0.421895	0.232612	23.5096	CG	Target=GGLTR10C-int:1-2624;Class=LTR/ERVK	repeat
1	76590756	76590816	61	0.654508	0.421895	0.232612	23.5096	CG	ENSGALG00000041564	intron
1	76799700	76799923	224	0.0039857	0.0506354	-0.0466497	-306.276	CHH	ENSGALG00000007378	intron	FAM162A	family with sequence similarity 162 member A [Source:HGNC Symbol;Acc:HGNC:17865]
1	77116671	77116828	158	0.644328	0.332903	0.311425	40.9626	CG	ENSGALG00000032599	promoter	ZNF384	zinc finger protein 384 [Source:RefSeq peptide;Acc:NP_001072964]
1	77261121	77261319	199	0.000239101	0.0272198	-0.0269807	-278.778	CHH	ENSGALG00000014525	intron	USP5	ubiquitin specific peptidase 5 [Source:HGNC Symbol;Acc:HGNC:12628]
1	77261121	77261319	199	0.000239101	0.0272198	-0.0269807	-278.778	CHH	ENSGALG00000014525	exon	USP5	ubiquitin specific peptidase 5 [Source:HGNC Symbol;Acc:HGNC:12628]
1	77327772	77327958	187	0.00112507	0.0318861	-0.030761	-267.531	CHH	Target=CR1-X2:3311-3505;Class=LINE/CR1	repeat
1	77385877	77386021	145	0.0275198	0.000244722	0.027275	248.755	CHH	ENSGALG00000014603	intron	C1S	complement C1s [Source:HGNC Symbol;Acc:HGNC:1247]
1	77542858	77542909	52	0.47089	0.247402	0.223488	18.8985	CG	ENSGALG00000014688	exon	ZYX	zyxin [Source:HGNC Symbol;Acc:HGNC:13200]
1	77585788	77585974	187	0.000711488	0.0224708	-0.0217593	-228.901	CHH	ENSGALG00000014689	promoter	FAM131B	family with sequence similarity 131 member B [Source:HGNC Symbol;Acc:HGNC:22202]
1	77585788	77585974	187	0.000711488	0.0224708	-0.0217593	-228.901	CHH	Target=CR1-L3B_Croc:2811-3160;Class=LINE/CR1	repeat
1	77713425	77713490	66	0.719183	0.437622	0.281561	21.9256	CG	ENSGALG00000014701	promoter	RAP1GAP	RAP1 GTPase activating protein [Source:HGNC Symbol;Acc:HGNC:9858]
1	77733131	77733262	132	0.70662	0.327192	0.379428	26.4997	CG	ENSGALG00000014701	intron	RAP1GAP	RAP1 GTPase activating protein [Source:HGNC Symbol;Acc:HGNC:9858]
1	77759131	77759283	153	0.00866753	0.0695923	-0.0609247	-250.45	CHH	ENSGALG00000037321	promoter
1	77816323	77816473	151	0.0054455	0.0361054	-0.0306599	-211.871	CHH	ENSGALG00000030506	exon
1	77816323	77816473	151	0.0054455	0.0361054	-0.0306599	-211.871	CHH	ENSGALG00000030506	TSS
1	77816323	77816473	151	0.0054455	0.0361054	-0.0306599	-211.871	CHH	ENSGALG00000030506	promoter
1	77987952	77988137	186	0.00051979	0.0316578	-0.031138	-322.953	CHH	ENSGALG00000014749	intron	EPHB6	EPH receptor B6 [Source:HGNC Symbol;Acc:HGNC:3396]
1	78015070	78015314	245	0.000532082	0.0382405	-0.0377085	-328.395	CHH	ENSGALG00000014749	intron	EPHB6	EPH receptor B6 [Source:HGNC Symbol;Acc:HGNC:3396]
1	78953800	78953989	190	0.000155184	0.0219332	-0.0217781	-208.289	CHH	ENSGALG00000033668	promoter
1	79346255	79346480	226	0.00181989	0.0320051	-0.0301852	-320.091	CHH	ENSGALG00000014818	intron	TRIM45	tripartite motif containing 45 [Source:HGNC Symbol;Acc:HGNC:19018]
1	79502032	79502186	155	0.000327987	0.0480905	-0.0477625	-243.378	CHH	ENSGALG00000032361	intron	STXBP5L	syntaxin binding protein 5 like [Source:HGNC Symbol;Acc:HGNC:30757]
1	79551711	79551918	208	0.0010199	0.0273632	-0.0263433	-217.652	CHH	ENSGALG00000032361	intron	STXBP5L	syntaxin binding protein 5 like [Source:HGNC Symbol;Acc:HGNC:30757]
1	79614011	79614191	181	0.000191014	0.0468723	-0.0466812	-264.853	CHH	ENSGALG00000032361	intron	STXBP5L	syntaxin binding protein 5 like [Source:HGNC Symbol;Acc:HGNC:30757]
1	79774056	79774237	182	0.000156168	0.0308109	-0.0306547	-314.604	CHH	ENSGALG00000014949	exon	RABL3	RAB, member of RAS oncogene family like 3 [Source:HGNC Symbol;Acc:HGNC:18072]
1	79774056	79774237	182	0.000156168	0.0308109	-0.0306547	-314.604	CHH	ENSGALG00000014949	intron	RABL3	RAB, member of RAS oncogene family like 3 [Source:HGNC Symbol;Acc:HGNC:18072]
1	79876873	79877001	129	0.0326381	0.00240255	0.0302356	227.598	CHH	ENSGALG00000014970	intron	FSTL1	follistatin like 1 [Source:HGNC Symbol;Acc:HGNC:3972]
1	80188007	80188160	154	0.023266	0.000359464	0.0229065	304.021	CHH	ENSGALG00000014997	promoter	PLA1A	phospholipase A1 member A [Source:HGNC Symbol;Acc:HGNC:17661]
1	80253113	80253251	139	0.00052408	0.0324325	-0.0319085	-210.08	CHH	ENSGALG00000032247	intron	ATP1A1	ATPase Na+/K+ transporting subunit alpha 1 [Source:HGNC Symbol;Acc:HGNC:799]
1	80253113	80253251	139	0.00052408	0.0324325	-0.0319085	-210.08	CHH	ENSGALG00000032247	exon	ATP1A1	ATPase Na+/K+ transporting subunit alpha 1 [Source:HGNC Symbol;Acc:HGNC:799]
1	80265995	80266112	118	0.0330423	0.000309257	0.032733	227.271	CHH	ENSGALG00000032247	intron	ATP1A1	ATPase Na+/K+ transporting subunit alpha 1 [Source:HGNC Symbol;Acc:HGNC:799]
1	80519365	80519512	148	0.0561344	0.00117499	0.0549594	250.226	CHH	ENSGALG00000015025	promoter	VANGL1	VANGL planar cell polarity protein 1 [Source:HGNC Symbol;Acc:HGNC:15512]
1	80563930	80564123	194	0.00135688	0.0308453	-0.0294884	-279.133	CHH	ENSGALG00000015059	intron
1	80608913	80609056	144	0.734053	0.444758	0.289295	45.2231	CG	ENSGALG00000015069	intron	B4GALT4	beta-1,4-galactosyltransferase 4 [Source:HGNC Symbol;Acc:HGNC:927]
1	80608913	80609056	144	0.734053	0.444758	0.289295	45.2231	CG	ENSGALG00000015069	promoter	B4GALT4	beta-1,4-galactosyltransferase 4 [Source:HGNC Symbol;Acc:HGNC:927]
1	80608913	80609056	144	0.734053	0.444758	0.289295	45.2231	CG	ENSGALG00000015069	utr5	B4GALT4	beta-1,4-galactosyltransferase 4 [Source:HGNC Symbol;Acc:HGNC:927]
1	80608913	80609056	144	0.734053	0.444758	0.289295	45.2231	CG	ENSGALG00000015069	exon	B4GALT4	beta-1,4-galactosyltransferase 4 [Source:HGNC Symbol;Acc:HGNC:927]
1	80609134	80609206	73	0.705251	0.417632	0.287619	24.2061	CG	ENSGALG00000015069	utr5	B4GALT4	beta-1,4-galactosyltransferase 4 [Source:HGNC Symbol;Acc:HGNC:927]
1	80609134	80609206	73	0.705251	0.417632	0.287619	24.2061	CG	ENSGALG00000015069	promoter	B4GALT4	beta-1,4-galactosyltransferase 4 [Source:HGNC Symbol;Acc:HGNC:927]
1	80609134	80609206	73	0.705251	0.417632	0.287619	24.2061	CG	ENSGALG00000015069	exon	B4GALT4	beta-1,4-galactosyltransferase 4 [Source:HGNC Symbol;Acc:HGNC:927]
1	80732720	80732865	146	0.76892	0.546557	0.222362	47.7924	CG	ENSGALG00000044114	intron
1	80732720	80732865	146	0.76892	0.546557	0.222362	47.7924	CG	ENSGALG00000015077	intron	ARHGAP31	Rho GTPase activating protein 31 [Source:HGNC Symbol;Acc:HGNC:29216]
1	80911563	80911709	147	0.0390701	0.00215636	0.0369137	278.735	CHH	ENSGALG00000015084	intron	IGSF11	immunoglobulin superfamily member 11 [Source:HGNC Symbol;Acc:HGNC:16669]
1	81588263	81588389	127	0.0266755	0.0003509	0.0263246	270.606	CHH	Target=CR1-C4:4346-4510;Class=LINE/CR1	repeat
1	82217272	82217402	131	0.0212681	0.000266759	0.0210014	225.016	CHH	ENSGALG00000040620	intron	LSAMP	Limbic system-associated membrane protein [Source:UniProtKB/Swiss-Prot;Acc:Q98919]
1	82527921	82528085	165	0.000644526	0.0265072	-0.0258627	-314.339	CHH	ENSGALG00000029187	intron
1	82542052	82542235	184	0.000909604	0.03337	-0.0324604	-285.006	CHH	ENSGALG00000029187	intron
1	82785975	82786057	83	0.907614	0.678712	0.228901	22.6332	CG	ENSGALG00000029187	intron
1	82831235	82831394	160	0.000150305	0.0390584	-0.0389081	-233.73	CHH	ENSGALG00000029187	intron
1	83094612	83094683	72	0.629167	0.284076	0.345091	19.7209	CG	ENSGALG00000035629	intron	GRAMD1C	GRAM domain containing 1C [Source:HGNC Symbol;Acc:HGNC:25252]
1	83183207	83183335	129	0.171668	0.037942	0.133726	83.5111	CG	ENSGALG00000039538	exon	CLDND1	claudin domain containing 1 [Source:HGNC Symbol;Acc:HGNC:1322]
1	83183207	83183335	129	0.171668	0.037942	0.133726	83.5111	CG	ENSGALG00000039538	utr5	CLDND1	claudin domain containing 1 [Source:HGNC Symbol;Acc:HGNC:1322]
1	83183207	83183335	129	0.171668	0.037942	0.133726	83.5111	CG	ENSGALG00000039538	intron	CLDND1	claudin domain containing 1 [Source:HGNC Symbol;Acc:HGNC:1322]
1	83183207	83183335	129	0.171668	0.037942	0.133726	83.5111	CG	ENSGALG00000039538	promoter	CLDND1	claudin domain containing 1 [Source:HGNC Symbol;Acc:HGNC:1322]
1	83311840	83311962	123	0.00224442	0.0285575	-0.0263131	-231.393	CHH	ENSGALG00000035338	intron
1	83313323	83313453	131	0.639364	0.396142	0.243222	119.644	CG	ENSGALG00000035338	intron
1	83317094	83317207	114	0.746086	0.453094	0.292992	60.1081	CG	ENSGALG00000035338	intron
1	83367046	83367237	192	0.0061689	0.0560598	-0.0498909	-298.252	CHH	ENSGALG00000035338	intron
1	83431114	83431285	172	0.00109929	0.0267575	-0.0256582	-264.534	CHH	Target=CR1-D2:3516-4679;Class=LINE/CR1	repeat
1	83546219	83546393	175	0.00047828	0.042208	-0.0417297	-301.714	CHH	ENSGALG00000015193	intron	CCDC80	coiled-coil domain containing 80 [Source:HGNC Symbol;Acc:HGNC:30649]
1	83558156	83558305	150	0.00229164	0.0281351	-0.0258435	-221.411	CHH	ENSGALG00000015193	exon	CCDC80	coiled-coil domain containing 80 [Source:HGNC Symbol;Acc:HGNC:30649]
1	83558156	83558305	150	0.00229164	0.0281351	-0.0258435	-221.411	CHH	ENSGALG00000015193	utr3	CCDC80	coiled-coil domain containing 80 [Source:HGNC Symbol;Acc:HGNC:30649]
1	83846259	83846419	161	0.00400668	0.038724	-0.0347173	-227.869	CHH	Target=Char12Mar1_GG:829-1393;Class=DNA/hAT-Charlie	repeat
1	84116916	84117099	184	0.000647219	0.0247306	-0.0240834	-224.189	CHH	ENSGALG00000015246	intron	TIPRL	TOR signaling pathway regulator [Source:HGNC Symbol;Acc:HGNC:30231]
1	84146463	84146645	183	0.00455507	0.0383677	-0.0338126	-247.79	CHH	ENSGALG00000015249	intron	TTF2	transcription termination factor 2 [Source:HGNC Symbol;Acc:HGNC:12398]
1	84240696	84240946	251	0.000332538	0.0246328	-0.0243003	-305.345	CHH	ENSGALG00000015252	intron	ST3GAL6	ST3 beta-galactoside alpha-2,3-sialyltransferase 6 [Source:HGNC Symbol;Acc:HGNC:18080]
1	84246355	84246551	197	0.00570588	0.0425298	-0.0368239	-245.219	CHH	ENSGALG00000015252	exon	ST3GAL6	ST3 beta-galactoside alpha-2,3-sialyltransferase 6 [Source:HGNC Symbol;Acc:HGNC:18080]
1	84246355	84246551	197	0.00570588	0.0425298	-0.0368239	-245.219	CHH	ENSGALG00000015252	intron	ST3GAL6	ST3 beta-galactoside alpha-2,3-sialyltransferase 6 [Source:HGNC Symbol;Acc:HGNC:18080]
1	84310467	84310757	291	0.00161244	0.0310926	-0.0294802	-434.726	CHH	ENSGALG00000015253	intron	COL8A1	collagen type VIII alpha 1 chain [Source:HGNC Symbol;Acc:HGNC:2215]
1	84326801	84327049	249	0.00025337	0.0327187	-0.0324654	-393.841	CHH	ENSGALG00000015253	intron	COL8A1	collagen type VIII alpha 1 chain [Source:HGNC Symbol;Acc:HGNC:2215]
1	84529257	84529414	158	0.00024116	0.0262781	-0.026037	-252.897	CHH	ENSGALG00000015258	promoter	DCBLD2	discoidin, CUB and LCCL domain containing 2 [Source:HGNC Symbol;Acc:HGNC:24627]
1	84592453	84592505	53	0.16427	0.432479	-0.268209	-23.1238	CG	ENSGALG00000015263	exon
1	84761868	84761920	53	0.00187442	0.0333498	-0.0314754	-19.5345	CHG	ENSGALG00000015271	intron
1	84787038	84787120	83	0.76695	0.415966	0.350984	62.5913	CG	ENSGALG00000015271	intron
1	84822659	84822835	177	0.0275072	0.00150109	0.0260061	221.042	CHH	ENSGALG00000015273	intron	TBC1D23	TBC1 domain family member 23 [Source:HGNC Symbol;Acc:HGNC:25622]
1	84912796	84912987	192	0.000842015	0.0381282	-0.0372861	-220.354	CHH	ENSGALG00000015293	intron	TMEM45A	transmembrane protein 45A [Source:HGNC Symbol;Acc:HGNC:25480]
1	84939308	84939513	206	0.00269401	0.0390222	-0.0363282	-318.709	CHH	ENSGALG00000015294	intron	ADGRG7	adhesion G protein-coupled receptor G7 [Source:HGNC Symbol;Acc:HGNC:19241]
1	85257560	85257726	167	0.00362974	0.0334617	-0.0298319	-238.238	CHH	ENSGALG00000015322	promoter	IMPG2	interphotoreceptor matrix proteoglycan 2 [Source:HGNC Symbol;Acc:HGNC:18362]
1	85257560	85257726	167	0.00362974	0.0334617	-0.0298319	-238.238	CHH	Target=CR1-C2:4369-4537;Class=LINE/CR1	repeat
1	85405201	85405301	101	0.350658	0.627133	-0.276475	-37.768	CG	ENSGALG00000015346	intron	NFKBIZ	NFKB inhibitor zeta [Source:HGNC Symbol;Acc:HGNC:29805]
1	85405201	85405301	101	0.350658	0.627133	-0.276475	-37.768	CG	ENSGALG00000015346	exon	NFKBIZ	NFKB inhibitor zeta [Source:HGNC Symbol;Acc:HGNC:29805]
1	86326775	86326959	185	0.0344821	0.000840895	0.0336412	314.365	CHH	Target=CR1-C4:4225-4503;Class=LINE/CR1	repeat
1	86541304	86541454	151	0.00157024	0.0347493	-0.0331791	-220.77	CHH	ENSGALG00000015348	intron	ALCAM	activated leukocyte cell adhesion molecule [Source:HGNC Symbol;Acc:HGNC:400]
1	86643257	86643395	139	0.0273916	0.00214964	0.0252419	264.823	CHH	Target=CR1-C4:4194-4506;Class=LINE/CR1	repeat
1	86659638	86659820	183	0.000479414	0.0304513	-0.0299719	-253.895	CHH	ENSGALG00000015351	intron	CBLB	Cbl proto-oncogene B [Source:HGNC Symbol;Acc:HGNC:1542]
1	86659638	86659820	183	0.000479414	0.0304513	-0.0299719	-253.895	CHH	ENSGALG00000015351	exon	CBLB	Cbl proto-oncogene B [Source:HGNC Symbol;Acc:HGNC:1542]
1	86731678	86731813	136	0.00322339	0.0382181	-0.0349947	-214.005	CHH	ENSGALG00000015351	intron	CBLB	Cbl proto-oncogene B [Source:HGNC Symbol;Acc:HGNC:1542]
1	86834130	86834314	185	0.00251562	0.0236827	-0.0211671	-284.259	CHH	Target=CR1-Y1_Aves:3083-3330;Class=LINE/CR1	repeat
1	87005744	87005928	185	0.00180271	0.024966	-0.0231633	-244.192	CHH	Target=GGLTR3D:1-356;Class=LTR/ERVL	repeat
1	87861391	87861590	200	0.000753157	0.0319876	-0.0312345	-231.972	CHH	ENSGALG00000031836	intron
1	87958960	87959151	192	0.0253119	0.000486628	0.0248253	285.151	CHH	ENSGALG00000031836	intron
1	87987540	87987725	186	0.00160388	0.0360446	-0.0344407	-257.807	CHH	Target=CR1-B2:3749-4567;Class=LINE/CR1	repeat
1	87987540	87987725	186	0.00160388	0.0360446	-0.0344407	-257.807	CHH	ENSGALG00000031836	intron
1	87989467	87989711	245	0.000699569	0.0390375	-0.0383379	-351.246	CHH	ENSGALG00000031836	intron
1	88258935	88259421	487	0.619714	0.21182	0.407894	43.9769	CG	ENSGALG00000015367	intron	NECTIN3	nectin cell adhesion molecule 3 [Source:HGNC Symbol;Acc:HGNC:17664]
1	88269123	88269211	89	0.797113	0.536232	0.26088	27.6926	CG	ENSGALG00000015367	intron	NECTIN3	nectin cell adhesion molecule 3 [Source:HGNC Symbol;Acc:HGNC:17664]
1	88571908	88572094	187	0.0237193	0.000775817	0.0229435	281.344	CHH	ENSGALG00000015379	promoter	TAGLN3	transgelin 3 [Source:HGNC Symbol;Acc:HGNC:29868]
1	88648233	88648385	153	0.000132688	0.0251797	-0.025047	-207.213	CHH	ENSGALG00000019221	intron
1	88648233	88648385	153	0.000132688	0.0251797	-0.025047	-207.213	CHH	ENSGALG00000019221	exon
1	88706673	88706800	128	0.000233632	0.0341517	-0.0339181	-138.611	CHG	ENSGALG00000015395	exon
1	88706673	88706800	128	0.000233632	0.0341517	-0.0339181	-138.611	CHG	ENSGALG00000015395	intron
1	88706680	88706885	206	0.000250328	0.0287336	-0.0284833	-370.808	CHH	ENSGALG00000015395	exon
1	88706680	88706885	206	0.000250328	0.0287336	-0.0284833	-370.808	CHH	ENSGALG00000015395	intron
1	88759587	88759811	225	0.0020211	0.0420318	-0.0400107	-335.304	CHH	ENSGALG00000015398	intron
1	88790109	88790264	156	0.00080745	0.0242266	-0.0234191	-220.749	CHH	ENSGALG00000022866	intron	ZNF654	zinc finger protein 654 [Source:HGNC Symbol;Acc:HGNC:25612]
1	89010322	89010501	180	0.00104456	0.0384513	-0.0374067	-237.547	CHH	Target=Char12Mar1_GG:833-1394;Class=DNA/hAT-Charlie	repeat
1	89229141	89229420	280	0.00209199	0.0332292	-0.0311372	-334.842	CHH	ENSGALG00000015403	intron	EPHA3	EPH receptor A3 [Source:HGNC Symbol;Acc:HGNC:3387]
1	89269186	89269240	55	0.578167	0.229356	0.348811	31.7532	CG	ENSGALG00000015403	intron	EPHA3	EPH receptor A3 [Source:HGNC Symbol;Acc:HGNC:3387]
1	89718605	89718668	64	0.423361	0.854915	-0.431554	-25.3498	CG	ENSGALG00000015412	intron	ARL13B	ADP ribosylation factor like GTPase 13B [Source:HGNC Symbol;Acc:HGNC:25419]
1	89887535	89887666	132	0.0412328	0.00131577	0.0399171	234.155	CHH	Target=CR1-H2:4220-4810;Class=LINE/CR1	repeat
1	89923847	89923919	73	0.000147194	0.0237234	-0.0235762	-57.4372	CHG	Target=Char12Mar1_GG:833-1372;Class=DNA/hAT-Charlie	repeat
1	90142551	90142712	162	0.00151422	0.0237682	-0.022254	-252.796	CHH	Target=Mariner1b_GG:2-564;Class=DNA/TcMar-Mariner	repeat
1	90984303	90984479	177	0.0386723	0.0039313	0.034741	210.719	CHH	ENSGALG00000015418	intron	EPHA6	EPH receptor A6 [Source:HGNC Symbol;Acc:HGNC:19296]
1	91025671	91025868	198	0.00117414	0.0282439	-0.0270698	-337.128	CHH	ENSGALG00000015418	intron	EPHA6	EPH receptor A6 [Source:HGNC Symbol;Acc:HGNC:19296]
1	91116076	91116174	99	0.000144703	0.042381	-0.0422363	-91.0849	CHG	ENSGALG00000015418	intron	EPHA6	EPH receptor A6 [Source:HGNC Symbol;Acc:HGNC:19296]
1	91190527	91190696	170	0.000370724	0.0278858	-0.027515	-238.27	CHH	ENSGALG00000015418	intron	EPHA6	EPH receptor A6 [Source:HGNC Symbol;Acc:HGNC:19296]
1	91209518	91209746	229	0.00133243	0.0595294	-0.058197	-315.334	CHH	ENSGALG00000019215	promoter	ARL6	ADP ribosylation factor like GTPase 6 [Source:HGNC Symbol;Acc:HGNC:13210]
1	91293811	91293870	60	0.496665	0.905971	-0.409306	-41.8198	CG	ENSGALG00000024077	intron
1	91422121	91422383	263	0.000797644	0.0453498	-0.0445522	-322.294	CHH	ENSGALG00000015435	intron	DCAF6	DDB1 and CUL4 associated factor 6 [Source:HGNC Symbol;Acc:HGNC:30002]
1	91554382	91554483	102	0.870323	0.470869	0.399454	39.1861	CG	ENSGALG00000040275	intron	RCSD1	RCSD domain containing 1 [Source:HGNC Symbol;Acc:HGNC:28310]
1	91572701	91572774	74	0.728215	0.430704	0.29751	20.3611	CG	ENSGALG00000040275	intron	RCSD1	RCSD domain containing 1 [Source:HGNC Symbol;Acc:HGNC:28310]
1	91634888	91635044	157	0.00383467	0.0584629	-0.0546282	-227.481	CHH	ENSGALG00000015441	intron	CD247	CD247 molecule [Source:HGNC Symbol;Acc:HGNC:1677]
1	91710036	91710114	79	0.675257	0.945191	-0.269934	-44.9852	CG	ENSGALG00000015446	exon	POU2F1	POU class 2 homeobox 1 [Source:HGNC Symbol;Acc:HGNC:9212]
1	91710036	91710114	79	0.675257	0.945191	-0.269934	-44.9852	CG	ENSGALG00000015446	utr5	POU2F1	POU class 2 homeobox 1 [Source:HGNC Symbol;Acc:HGNC:9212]
1	91710036	91710114	79	0.675257	0.945191	-0.269934	-44.9852	CG	ENSGALG00000015446	promoter	POU2F1	POU class 2 homeobox 1 [Source:HGNC Symbol;Acc:HGNC:9212]
1	91710036	91710114	79	0.675257	0.945191	-0.269934	-44.9852	CG	ENSGALG00000015446	intron	POU2F1	POU class 2 homeobox 1 [Source:HGNC Symbol;Acc:HGNC:9212]
1	91718986	91719101	116	0.751973	0.48446	0.267514	41.5075	CG	ENSGALG00000015446	intron	POU2F1	POU class 2 homeobox 1 [Source:HGNC Symbol;Acc:HGNC:9212]
1	91869034	91869248	215	0.026202	0.000706759	0.0254952	373.348	CHH	ENSGALG00000015458	intron	ILDR2	immunoglobulin like domain containing receptor 2 [Source:HGNC Symbol;Acc:HGNC:18131]
1	92003120	92003183	64	0.876828	0.473546	0.403281	33.8918	CG	ENSGALG00000015464	intron	PTGFRN	prostaglandin F2 receptor inhibitor [Source:HGNC Symbol;Acc:HGNC:9601]
1	92024418	92024511	94	0.562306	0.859628	-0.297322	-26.2281	CG	ENSGALG00000015464	intron	PTGFRN	prostaglandin F2 receptor inhibitor [Source:HGNC Symbol;Acc:HGNC:9601]
1	92029798	92029899	102	0.494182	0.199096	0.295086	26.9618	CG	ENSGALG00000015464	intron	PTGFRN	prostaglandin F2 receptor inhibitor [Source:HGNC Symbol;Acc:HGNC:9601]
1	92098979	92099087	109	0.364357	0.748316	-0.383959	-21.7071	CG	Target=CR1-C4:3481-4115;Class=LINE/CR1	repeat
1	92098979	92099087	109	0.364357	0.748316	-0.383959	-21.7071	CG	ENSGALG00000036738	intron
1	92169101	92169287	187	0.000208368	0.0321051	-0.0318968	-315.419	CHH	ENSGALG00000036738	intron
1	92613842	92613988	147	0.00129949	0.0221772	-0.0208777	-257.453	CHH	Target=CR1-Y1_Aves:2470-2845;Class=LINE/CR1	repeat
1	92741314	92741478	165	0.00102974	0.0289156	-0.0278858	-212.866	CHH	ENSGALG00000035205	intron
1	93018151	93018287	137	0.000161802	0.0381358	-0.037974	-208.637	CHH	ENSGALG00000043368	intron
1	93023737	93023988	252	0.000895585	0.0407576	-0.039862	-299.684	CHH	ENSGALG00000043368	intron
1	93440347	93440536	190	0.00168188	0.0477358	-0.0460539	-232.784	CHH	ENSGALG00000043393	intron	CADM2	cell adhesion molecule 2 [Source:HGNC Symbol;Acc:HGNC:29849]
1	93987460	93987703	244	0.00106281	0.0324404	-0.0313776	-377.412	CHH	Target=CR1-Y:4217-4506;Class=LINE/CR1	repeat
1	94193824	94193963	140	0.0014799	0.0511297	-0.0496498	-224.579	CHH	Target=CR1-D2:4511-4675;Class=LINE/CR1	repeat
1	94486711	94486883	173	0.00242667	0.0296777	-0.027251	-369.304	CHH	Target=CR1-E:3850-4521;Class=LINE/CR1	repeat
1	95009873	95010091	219	0.00204944	0.0318428	-0.0297934	-288.81	CHH	ENSGALG00000031990	intron
1	95068100	95068300	201	0.000118816	0.0317873	-0.0316685	-241.395	CHH	ENSGALG00000031990	intron
1	95076723	95076945	223	0.00144042	0.0263277	-0.0248873	-325.05	CHH	ENSGALG00000031990	intron
1	95252711	95252919	209	0.00315493	0.0439486	-0.0407937	-221.812	CHH	ENSGALG00000042771	intron	GBE1	1,4-alpha-glucan branching enzyme 1 [Source:HGNC Symbol;Acc:HGNC:4180]
1	95346631	95346815	185	0.000358332	0.0264555	-0.0260972	-290.021	CHH	Target=GGERVL-C-int:4832-5033;Class=LTR/ERVL	repeat
1	95422439	95422726	288	0.00141245	0.0395685	-0.0381561	-359.736	CHH	Target=CR1-F2:4127-4511;Class=LINE/CR1	repeat
1	95648938	95649141	204	0.000451757	0.0225832	-0.0221315	-277.023	CHH	ENSGALG00000025630	TES	U6	U6 spliceosomal RNA [Source:RFAM;Acc:RF00026]
1	95648938	95649141	204	0.000451757	0.0225832	-0.0221315	-277.023	CHH	ENSGALG00000025630	exon	U6	U6 spliceosomal RNA [Source:RFAM;Acc:RF00026]
1	95648938	95649141	204	0.000451757	0.0225832	-0.0221315	-277.023	CHH	ENSGALG00000025630	TSS	U6	U6 spliceosomal RNA [Source:RFAM;Acc:RF00026]
1	95648938	95649141	204	0.000451757	0.0225832	-0.0221315	-277.023	CHH	ENSGALG00000025630	promoter	U6	U6 spliceosomal RNA [Source:RFAM;Acc:RF00026]
1	96340759	96340997	239	0.00337755	0.0477397	-0.0443622	-431.652	CHH	ENSGALG00000042104	exon
1	96340759	96340997	239	0.00337755	0.0477397	-0.0443622	-431.652	CHH	ENSGALG00000042104	intron
1	96340759	96340997	239	0.00337755	0.0477397	-0.0443622	-431.652	CHH	ENSGALG00000042104	utr3
1	96489666	96489836	171	0.00242128	0.0252015	-0.0227803	-256.001	CHH	ENSGALG00000015511	promoter	ROBO1	roundabout guidance receptor 1 [Source:HGNC Symbol;Acc:HGNC:10249]
1	96494199	96494345	147	0.00239818	0.0246731	-0.0222749	-241.866	CHH	ENSGALG00000015511	intron	ROBO1	roundabout guidance receptor 1 [Source:HGNC Symbol;Acc:HGNC:10249]
1	96565267	96565377	111	0.000114479	0.0249793	-0.0248649	-55.0658	CHG	ENSGALG00000015511	intron	ROBO1	roundabout guidance receptor 1 [Source:HGNC Symbol;Acc:HGNC:10249]
1	96764995	96765200	206	0.00594355	0.0406212	-0.0346777	-349.227	CHH	ENSGALG00000040870	intron
1	96921525	96921790	266	0.00184533	0.0300836	-0.0282383	-343.307	CHH	ENSGALG00000015519	intron	ROBO2	roundabout guidance receptor 2 [Source:HGNC Symbol;Acc:HGNC:10250]
1	97799524	97799705	182	0.000468841	0.0404758	-0.0400069	-291.733	CHH	Target=CR1-C4:4057-4504;Class=LINE/CR1	repeat
1	98025826	98026027	202	0.000930274	0.0366967	-0.0357664	-321.173	CHH	ENSGALG00000015662	exon	LIPI	lipase I [Source:HGNC Symbol;Acc:HGNC:18821]
1	98025826	98026027	202	0.000930274	0.0366967	-0.0357664	-321.173	CHH	ENSGALG00000015662	intron	LIPI	lipase I [Source:HGNC Symbol;Acc:HGNC:18821]
1	98040986	98041129	144	0.0016575	0.0255862	-0.0239287	-212.148	CHH	ENSGALG00000044391	intron
1	98136196	98136295	100	0.538807	0.329654	0.209153	65.9041	CG	ENSGALG00000040926	intron	SAMSN1	SAM domain, SH3 domain and nuclear localization signals 1 [Source:HGNC Symbol;Acc:HGNC:10528]
1	98515806	98515934	129	0.000213866	0.0270236	-0.0268097	-217.034	CHH	Target=CR1-F2:4418-4510;Class=LINE/CR1	repeat
1	98599597	98599781	185	0.00133955	0.0255182	-0.0241787	-236.881	CHH	Target=CR1-C2:4429-4537;Class=LINE/CR1	repeat
1	98664989	98665169	181	0.00580873	0.0437894	-0.0379806	-219.675	CHH	ENSGALG00000015693	intron	USP25	ubiquitin specific peptidase 25 [Source:HGNC Symbol;Acc:HGNC:12624]
1	98683706	98683888	183	0.000289692	0.0376289	-0.0373392	-222.199	CHH	ENSGALG00000015693	intron	USP25	ubiquitin specific peptidase 25 [Source:HGNC Symbol;Acc:HGNC:12624]
1	98803262	98803382	121	0.00171157	0.0261813	-0.0244697	-247.475	CHH	Target=CR1-C4:3115-4534;Class=LINE/CR1	repeat
1	99585063	99585263	201	0.000913301	0.0343368	-0.0334235	-373.189	CHH	ENSGALG00000015730	intron	TMPRSS15	transmembrane protease, serine 15 [Source:HGNC Symbol;Acc:HGNC:9490]
1	99585063	99585263	201	0.000913301	0.0343368	-0.0334235	-373.189	CHH	ENSGALG00000015730	exon	TMPRSS15	transmembrane protease, serine 15 [Source:HGNC Symbol;Acc:HGNC:9490]
1	99985081	99985261	181	0.539013	0.339221	0.199792	94.0957	CG	Target=ENS1B-LTR:1-879;Class=LTR/ERVL	repeat
1	100018278	100018332	55	0.551313	0.3605	0.190813	41.4125	CG	Target=ENS1B-LTR:1-879;Class=LTR/ERVL	repeat
1	100502540	100502676	137	0.00204686	0.041367	-0.0393201	-208.767	CHH	Target=CR1-X2:1877-2324;Class=LINE/CR1	repeat
1	100502541	100502620	80	0.00121159	0.0434962	-0.0422846	-53.4149	CHG	Target=CR1-X2:1877-2324;Class=LINE/CR1	repeat
1	100579457	100579657	201	0.00106543	0.0311091	-0.0300437	-331.363	CHH	Target=GGLTR5A:551-595;Class=LTR/ERVL	repeat
1	100579457	100579657	201	0.00106543	0.0311091	-0.0300437	-331.363	CHH	Target=CR1-X2:3867-4137;Class=LINE/CR1	repeat
1	100956548	100956645	98	0.31823	0.713185	-0.394956	-18.8332	CG	Target=CR1-F:3336-4218;Class=LINE/CR1	repeat
1	100956548	100956645	98	0.31823	0.713185	-0.394956	-18.8332	CG	ENSGALG00000015737	intron	NCAM2	neural cell adhesion molecule 2 [Source:HGNC Symbol;Acc:HGNC:7657]
1	101167132	101167356	225	0.00167265	0.0255743	-0.0239016	-241.004	CHH	Target=CR1-X2:2187-4086;Class=LINE/CR1	repeat
1	101639802	101640018	217	0.000189251	0.0410743	-0.040885	-358.888	CHH	Target=GGLTR5B:201-543;Class=LTR/ERVL	repeat
1	101775321	101775378	58	0.434134	0.271246	0.162888	36.1347	CG	Target=ENS1B-LTR:1-879;Class=LTR/ERVL	repeat
1	101775321	101775378	58	0.434134	0.271246	0.162888	36.1347	CG	ENSGALG00000037041	exon
1	101775321	101775378	58	0.434134	0.271246	0.162888	36.1347	CG	ENSGALG00000037303	intron
1	101787134	101787303	170	0.00421396	0.0345884	-0.0303745	-267.131	CHH	Target=GGERVL-A-int:1-1004;Class=LTR/ERVL	repeat
1	101787134	101787303	170	0.00421396	0.0345884	-0.0303745	-267.131	CHH	ENSGALG00000037303	intron
1	102079888	102080078	191	0.000153134	0.0247732	-0.0246201	-276.103	CHH	Target=CR1-Y4:3361-3843;Class=LINE/CR1	repeat
1	102375411	102375517	107	0.0323499	0.000329819	0.03202	214.231	CHH	Target=GGLTR8B:651-1015;Class=LTR/ERVL	repeat
1	102519650	102519727	78	8.51e-05	0.0233956	-0.0233105	-25.9285	CHG	ENSGALG00000015746	intron	JAM2	junctional adhesion molecule 2 [Source:HGNC Symbol;Acc:HGNC:14686]
1	102523411	102523511	101	0.000247016	0.0812742	-0.0810272	-56.0103	CHG	ENSGALG00000015746	intron	JAM2	junctional adhesion molecule 2 [Source:HGNC Symbol;Acc:HGNC:14686]
1	102983193	102983320	128	0.00419983	0.0357779	-0.0315781	-237.434	CHH	Target=CR1-F:4327-4513;Class=LINE/CR1	repeat
1	103094325	103094520	196	0.00183086	0.0254845	-0.0236537	-245.177	CHH	ENSGALG00000015795	intron	ADAMTS5	ADAM metallopeptidase with thrombospondin type 1 motif 5 [Source:HGNC Symbol;Acc:HGNC:221]
1	103106391	103106469	79	0.280874	0.0914611	0.189413	91.0457	CG	ENSGALG00000015795	promoter	ADAMTS5	ADAM metallopeptidase with thrombospondin type 1 motif 5 [Source:HGNC Symbol;Acc:HGNC:221]
1	103205921	103206057	137	0.00159255	0.0271597	-0.0255672	-213.287	CHH	Target=TguLTR5e:1-594;Class=LTR/ERVL	repeat
1	103964953	103965117	165	0.00372017	0.0397314	-0.0360112	-243.501	CHH	ENSGALG00000015804	intron	LTN1	listerin E3 ubiquitin protein ligase 1 [Source:HGNC Symbol;Acc:HGNC:13082]
1	103967344	103967603	260	0.000323291	0.0335091	-0.0331858	-391.357	CHH	ENSGALG00000015804	intron	LTN1	listerin E3 ubiquitin protein ligase 1 [Source:HGNC Symbol;Acc:HGNC:13082]
1	103967344	103967603	260	0.000323291	0.0335091	-0.0331858	-391.357	CHH	ENSGALG00000015804	exon	LTN1	listerin E3 ubiquitin protein ligase 1 [Source:HGNC Symbol;Acc:HGNC:13082]
1	104189423	104189656	234	0.00020177	0.040068	-0.0398663	-274.323	CHH	ENSGALG00000015835	intron	GRIK1	glutamate ionotropic receptor kainate type subunit 1 [Source:HGNC Symbol;Acc:HGNC:4579]
1	104240354	104240510	157	0.0346289	0.00421108	0.0304179	249.03	CHH	Target=CR1-X2:3932-4128;Class=LINE/CR1	repeat
1	104305344	104305594	251	0.0298842	0.000819658	0.0290646	414.352	CHH	Target=CR1-X1:3752-3856;Class=LINE/CR1	repeat
1	104481312	104481447	136	0.663701	0.419214	0.244487	49.3326	CG	ENSGALG00000015842	intron	TIAM1	T-cell lymphoma invasion and metastasis 1 [Source:HGNC Symbol;Acc:HGNC:11805]
1	104536075	104536185	111	0.000173513	0.0260495	-0.0258759	-207.274	CHH	ENSGALG00000015842	intron	TIAM1	T-cell lymphoma invasion and metastasis 1 [Source:HGNC Symbol;Acc:HGNC:11805]
1	104716599	104716921	323	0.0255519	0.00330538	0.0222465	469.169	CHH	Target=CR1-C4:4449-4562;Class=LINE/CR1	repeat
1	104736580	104736751	172	0.000288522	0.0319349	-0.0316464	-284.241	CHH	ENSGALG00000015879	intron	HUNK	hormonally up-regulated Neu-associated kinase [Source:HGNC Symbol;Acc:HGNC:13326]
1	104744494	104744592	99	0.783034	0.59328	0.189754	36.0273	CG	ENSGALG00000015879	intron	HUNK	hormonally up-regulated Neu-associated kinase [Source:HGNC Symbol;Acc:HGNC:13326]
1	104982827	104982956	130	0.00118826	0.0333603	-0.032172	-234.072	CHH	ENSGALG00000032882	intron
1	105453863	105454031	169	0.00132114	0.0379825	-0.0366614	-214.654	CHH	ENSGALG00000029670	intron	CRYZL1	crystallin zeta like 1 [Source:HGNC Symbol;Acc:HGNC:2420]
1	106044803	106044965	163	0.00109133	0.0255875	-0.0244961	-214.645	CHH	ENSGALG00000016022	intron	RUNX1	runt related transcription factor 1 [Source:HGNC Symbol;Acc:HGNC:10471]
1	106079623	106079775	153	0.45382	0.246585	0.207235	56.1521	CG	ENSGALG00000016022	intron	RUNX1	runt related transcription factor 1 [Source:HGNC Symbol;Acc:HGNC:10471]
1	106080017	106080163	147	0.263882	0.598017	-0.334135	-123.644	CG	ENSGALG00000016022	intron	RUNX1	runt related transcription factor 1 [Source:HGNC Symbol;Acc:HGNC:10471]
1	106090561	106090693	133	0.0620156	0.00127026	0.0607453	213.678	CHH	ENSGALG00000016022	intron	RUNX1	runt related transcription factor 1 [Source:HGNC Symbol;Acc:HGNC:10471]
1	106149753	106149867	115	0.54569	0.323524	0.222166	30.7762	CG	ENSGALG00000016022	intron	RUNX1	runt related transcription factor 1 [Source:HGNC Symbol;Acc:HGNC:10471]
1	106152594	106152787	194	0.00134448	0.0217377	-0.0203933	-275.72	CHH	ENSGALG00000016022	intron	RUNX1	runt related transcription factor 1 [Source:HGNC Symbol;Acc:HGNC:10471]
1	106383088	106383247	160	0.0232202	0.00222802	0.0209922	247.499	CHH	Target=CR1-E:2592-4522;Class=LINE/CR1	repeat
1	106509404	106509565	162	0.000292599	0.071288	-0.0709954	-260.2	CHH	Target=CR1-G:3595-4237;Class=LINE/CR1	repeat
1	106702073	106702308	236	0.00274273	0.0266682	-0.0239254	-346.605	CHH	ENSGALG00000016043	promoter	CLDN14	claudin 14 [Source:HGNC Symbol;Acc:HGNC:2035]
1	106881511	106881737	227	0.0020098	0.0283475	-0.0263377	-267.918	CHH	ENSGALG00000016047	intron	HLCS	holocarboxylase synthetase [Source:HGNC Symbol;Acc:HGNC:4976]
1	106890241	106890573	333	0.0015056	0.0244361	-0.0229305	-411.548	CHH	ENSGALG00000016047	intron	HLCS	holocarboxylase synthetase [Source:HGNC Symbol;Acc:HGNC:4976]
1	106961368	106961565	198	0.00164237	0.0291681	-0.0275258	-256.93	CHH	ENSGALG00000016047	intron	HLCS	holocarboxylase synthetase [Source:HGNC Symbol;Acc:HGNC:4976]
1	107034083	107034272	190	0.00432912	0.0277364	-0.0234073	-227.731	CHH	ENSGALG00000016050	exon	TTC3	tetratricopeptide repeat domain 3 [Source:HGNC Symbol;Acc:HGNC:12393]
1	107034083	107034272	190	0.00432912	0.0277364	-0.0234073	-227.731	CHH	ENSGALG00000016050	intron	TTC3	tetratricopeptide repeat domain 3 [Source:HGNC Symbol;Acc:HGNC:12393]
1	107644028	107644131	104	0.63122	0.355852	0.275368	56.4362	CG	ENSGALG00000016058	promoter
1	107644028	107644131	104	0.63122	0.355852	0.275368	56.4362	CG	ENSGALG00000016058	intron
1	107998723	107998951	229	0.000340337	0.0388702	-0.0385299	-256.437	CHH	ENSGALG00000016067	intron	HMG14	Non-histone chromosomal protein HMG-14B [Source:UniProtKB/Swiss-Prot;Acc:P12274]
1	108005531	108005725	195	0.00552812	0.034072	-0.0285439	-257.277	CHH	ENSGALG00000016067	promoter	HMG14	Non-histone chromosomal protein HMG-14B [Source:UniProtKB/Swiss-Prot;Acc:P12274]
1	108005531	108005725	195	0.00552812	0.034072	-0.0285439	-257.277	CHH	ENSGALG00000016070	intron	WRB	tryptophan rich basic protein [Source:HGNC Symbol;Acc:HGNC:12790]
1	108006410	108006618	209	0.000853459	0.0214483	-0.0205948	-256.591	CHH	ENSGALG00000016070	exon	WRB	tryptophan rich basic protein [Source:HGNC Symbol;Acc:HGNC:12790]
1	108006410	108006618	209	0.000853459	0.0214483	-0.0205948	-256.591	CHH	ENSGALG00000016070	intron	WRB	tryptophan rich basic protein [Source:HGNC Symbol;Acc:HGNC:12790]
1	108039499	108039836	338	0.0021892	0.0372798	-0.0350906	-425.119	CHH	ENSGALG00000016127	intron	SH3BGR	SH3 domain binding glutamate rich protein [Source:HGNC Symbol;Acc:HGNC:10822]
1	108371812	108372033	222	0.000191931	0.0274425	-0.0272505	-292.098	CHH	ENSGALG00000016138	intron	DSCAM	DS cell adhesion molecule [Source:HGNC Symbol;Acc:HGNC:3039]
1	108383895	108384095	201	0.00127783	0.0464112	-0.0451334	-287.774	CHH	ENSGALG00000016138	intron	DSCAM	DS cell adhesion molecule [Source:HGNC Symbol;Acc:HGNC:3039]
1	108393765	108393947	183	0.000286258	0.020551	-0.0202647	-263.651	CHH	ENSGALG00000016138	intron	DSCAM	DS cell adhesion molecule [Source:HGNC Symbol;Acc:HGNC:3039]
1	108461775	108461947	173	0.00030858	0.028523	-0.0282144	-226.529	CHH	ENSGALG00000042372	intron
1	108816288	108816508	221	0.000146805	0.0377272	-0.0375804	-270.686	CHH	Target=CR1-Y4:3697-4069;Class=LINE/CR1	repeat
1	109031386	109031535	150	0.0354821	0.00183497	0.0336471	241.939	CHH	ENSGALG00000040189	intron	RIPK4	receptor interacting serine/threonine kinase 4 [Source:HGNC Symbol;Acc:HGNC:496]
1	109083597	109083702	106	0.00248694	0.0580381	-0.0555511	-84.8412	CHG	ENSGALG00000019178	intron	PRDM15	PR/SET domain 15 [Source:HGNC Symbol;Acc:HGNC:13999]
1	109112506	109112693	188	0.000200871	0.0368021	-0.0366013	-290.22	CHH	ENSGALG00000016148	intron	C2CD2	C2 calcium dependent domain containing 2 [Source:HGNC Symbol;Acc:HGNC:1266]
1	109116131	109116299	169	0.0400658	0.00430662	0.0357592	265.985	CHH	ENSGALG00000016148	intron	C2CD2	C2 calcium dependent domain containing 2 [Source:HGNC Symbol;Acc:HGNC:1266]
1	109426130	109426296	167	0.000205294	0.0384472	-0.0382419	-222.274	CHH	ENSGALG00000016173	promoter	UBASH3A	ubiquitin associated and SH3 domain containing A [Source:HGNC Symbol;Acc:HGNC:12462]
1	109426130	109426296	167	0.000205294	0.0384472	-0.0382419	-222.274	CHH	ENSGALG00000016169	promoter	TMPRSS3	transmembrane protease, serine 3 [Source:HGNC Symbol;Acc:HGNC:11877]
1	109426130	109426296	167	0.000205294	0.0384472	-0.0382419	-222.274	CHH	ENSGALG00000016173	TSS	UBASH3A	ubiquitin associated and SH3 domain containing A [Source:HGNC Symbol;Acc:HGNC:12462]
1	109426130	109426296	167	0.000205294	0.0384472	-0.0382419	-222.274	CHH	ENSGALG00000016173	utr5	UBASH3A	ubiquitin associated and SH3 domain containing A [Source:HGNC Symbol;Acc:HGNC:12462]
1	109426130	109426296	167	0.000205294	0.0384472	-0.0382419	-222.274	CHH	ENSGALG00000016173	exon	UBASH3A	ubiquitin associated and SH3 domain containing A [Source:HGNC Symbol;Acc:HGNC:12462]
1	109496372	109496558	187	0.000741357	0.040852	-0.0401107	-323.007	CHH	ENSGALG00000016185	intron	SLC37A1	solute carrier family 37 member 1 [Source:HGNC Symbol;Acc:HGNC:11024]
1	109583378	109583566	189	0.0573004	0.00188069	0.0554197	252.078	CHH	ENSGALG00000016187	intron	WDR4	WD repeat domain 4 [Source:HGNC Symbol;Acc:HGNC:12756]
1	109733232	109733384	153	0.00279094	0.0337966	-0.0310057	-216.296	CHH	Target=CR1-C4:4334-4504;Class=LINE/CR1	repeat
1	109918280	109918716	437	0.822607	0.609117	0.213489	195.581	CG	ENSGALG00000041988	intron
1	109918964	109919070	107	0.62596	0.327409	0.298551	24.5769	CG	ENSGALG00000041988	intron
1	109925852	109926051	200	0.00184147	0.0377897	-0.0359482	-309.65	CHH	ENSGALG00000016201	intron
1	110009341	110009427	87	0.804122	0.642746	0.161376	50.7531	CG	ENSGALG00000016202	intron	HSF2BP	heat shock transcription factor 2 binding protein [Source:HGNC Symbol;Acc:HGNC:5226]
1	110042600	110042674	75	0.676256	0.496374	0.179883	26.0826	CG	ENSGALG00000035696	intron
1	110215863	110216062	200	0.000590365	0.0281719	-0.0275815	-344.572	CHH	ENSGALG00000031932	intron	AGPAT3	1-acylglycerol-3-phosphate O-acyltransferase 3 [Source:HGNC Symbol;Acc:HGNC:326]
1	110227483	110227701	219	0.00351451	0.0385645	-0.03505	-304.778	CHH	ENSGALG00000031932	intron	AGPAT3	1-acylglycerol-3-phosphate O-acyltransferase 3 [Source:HGNC Symbol;Acc:HGNC:326]
1	110278916	110278988	73	0.0369027	0.000250836	0.0366519	27.5283	CHG	ENSGALG00000022804	intron
1	110287617	110287811	195	0.00225493	0.0509901	-0.0487352	-312.002	CHH	ENSGALG00000022804	intron
1	110287617	110287811	195	0.00225493	0.0509901	-0.0487352	-312.002	CHH	ENSGALG00000022804	exon
1	110927373	110927610	238	0.00216888	0.0316878	-0.029519	-290.446	CHH	ENSGALG00000016217	intron
1	111155845	111156034	190	0.000612853	0.029111	-0.0284981	-318.267	CHH	ENSGALG00000017897	promoter	U6	U6 spliceosomal RNA [Source:RFAM;Acc:RF00026]
1	111160973	111161151	179	0.0451539	0.00198031	0.0431736	465.889	CHH	Target=Char12Mar1_GG:2-496;Class=DNA/hAT-Charlie	repeat
1	111273268	111273325	58	0.795626	0.386866	0.40876	25.3859	CG	ENSGALG00000032836	intron	MAOB	monoamine oxidase B [Source:HGNC Symbol;Acc:HGNC:6834]
1	111273268	111273325	58	0.795626	0.386866	0.40876	25.3859	CG	ENSGALG00000032836	exon	MAOB	monoamine oxidase B [Source:HGNC Symbol;Acc:HGNC:6834]
1	111273268	111273325	58	0.795626	0.386866	0.40876	25.3859	CG	ENSGALG00000016224	intron	MAOA	monoamine oxidase A [Source:HGNC Symbol;Acc:HGNC:6833]
1	111584157	111584364	208	0.00144541	0.0244599	-0.0230145	-339.992	CHH	Target=CR1-Y4:4123-4509;Class=LINE/CR1	repeat
1	111780190	111780354	165	0.0368284	0.00491964	0.0319088	218.371	CHH	ENSGALG00000042400	intron	CASK	calcium/calmodulin dependent serine protein kinase [Source:HGNC Symbol;Acc:HGNC:1497]
1	111899386	111899446	61	0.629908	0.953765	-0.323857	-44.2824	CG	ENSGALG00000042400	intron	CASK	calcium/calmodulin dependent serine protein kinase [Source:HGNC Symbol;Acc:HGNC:1497]
1	111996949	111997095	147	0.0283891	0.00108857	0.0273005	255.386	CHH	ENSGALG00000016228	exon	NYX	nyctalopin [Source:HGNC Symbol;Acc:HGNC:8082]
1	112022985	112023154	170	0.000518296	0.0239015	-0.0233832	-263.792	CHH	ENSGALG00000016231	utr3
1	112022985	112023154	170	0.000518296	0.0239015	-0.0233832	-263.792	CHH	ENSGALG00000016231	exon
1	112068805	112068943	139	0.0247723	0.00162397	0.0231483	218.023	CHH	ENSGALG00000016232	exon	RPL8	ribosomal protein L8 [Source:HGNC Symbol;Acc:HGNC:10368]
1	112068805	112068943	139	0.0247723	0.00162397	0.0231483	218.023	CHH	ENSGALG00000016232	intron	RPL8	ribosomal protein L8 [Source:HGNC Symbol;Acc:HGNC:10368]
1	112068805	112068943	139	0.0247723	0.00162397	0.0231483	218.023	CHH	ENSGALG00000016232	utr3	RPL8	ribosomal protein L8 [Source:HGNC Symbol;Acc:HGNC:10368]
1	112081428	112081561	134	0.00027548	0.0606192	-0.0603437	-209.565	CHH	ENSGALG00000016236	intron
1	112341650	112341765	116	0.747597	0.440438	0.307159	19.6079	CG	Target=(TTGTG)n:5-107;Class=Simple_repeat	repeat
1	112803840	112804126	287	0.0240945	0.00190354	0.022191	434.889	CHH	ENSGALG00000016251	intron
1	112831840	112831971	132	0.0313991	0.00274233	0.0286568	209.547	CHH	ENSGALG00000016251	intron
1	112907770	112907921	152	0.000380046	0.0326578	-0.0322777	-210.037	CHH	ENSGALG00000016254	intron	OTC	ornithine carbamoyltransferase [Source:HGNC Symbol;Acc:HGNC:8512]
1	112921075	112921293	219	0.00237027	0.0364921	-0.0341219	-256.274	CHH	ENSGALG00000016254	intron	OTC	ornithine carbamoyltransferase [Source:HGNC Symbol;Acc:HGNC:8512]
1	113066804	113066965	162	0.00132305	0.0367108	-0.0353877	-216.456	CHH	ENSGALG00000044139	intron
1	113066804	113066965	162	0.00132305	0.0367108	-0.0353877	-216.456	CHH	Target=CR1-F2:4433-4503;Class=LINE/CR1	repeat
1	113085817	113085878	62	0.552704	0.778901	-0.226197	-21.7077	CG	ENSGALG00000044139	intron
1	113180832	113180886	55	0.675224	0.271859	0.403365	22.5849	CG	ENSGALG00000016261	intron	CYBB	cytochrome b-245 beta chain [Source:HGNC Symbol;Acc:HGNC:2578]
1	113180832	113180886	55	0.675224	0.271859	0.403365	22.5849	CG	Target=CR1-F2:3517-4513;Class=LINE/CR1	repeat
1	113224495	113224677	183	0.000540958	0.0333741	-0.0328332	-256.788	CHH	ENSGALG00000016265	intron	LANCL3	LanC like 3 [Source:HGNC Symbol;Acc:HGNC:24767]
1	113289251	113289410	160	0.000966115	0.0409467	-0.0399806	-213.614	CHH	ENSGALG00000016266	intron	PRRG1	proline rich and Gla domain 1 [Source:HGNC Symbol;Acc:HGNC:9469]
1	113954731	113954893	163	0.00110942	0.0262291	-0.0251197	-258.685	CHH	ENSGALG00000027198	intron	TMEM47	transmembrane protein 47 [Source:HGNC Symbol;Acc:HGNC:18515]
1	114531001	114531187	187	0.0107322	0.0493414	-0.0386092	-239.273	CHH	ENSGALG00000016281	intron	DMD	dystrophin [Source:HGNC Symbol;Acc:HGNC:2928]
1	114571410	114571602	193	0.000110421	0.0301087	-0.0299983	-232.921	CHH	ENSGALG00000016281	intron	DMD	dystrophin [Source:HGNC Symbol;Acc:HGNC:2928]
1	114571880	114572176	297	0.00115423	0.0315594	-0.0304051	-451.412	CHH	ENSGALG00000016281	intron	DMD	dystrophin [Source:HGNC Symbol;Acc:HGNC:2928]
1	114682168	114682405	238	0.000149717	0.0577924	-0.0576427	-230.976	CHH	ENSGALG00000016281	intron	DMD	dystrophin [Source:HGNC Symbol;Acc:HGNC:2928]
1	114694894	114695053	160	0.0250319	0.00108679	0.0239451	275.282	CHH	ENSGALG00000016281	intron	DMD	dystrophin [Source:HGNC Symbol;Acc:HGNC:2928]
1	114701462	114701655	194	0.00156883	0.0274861	-0.0259173	-233.697	CHH	ENSGALG00000016281	intron	DMD	dystrophin [Source:HGNC Symbol;Acc:HGNC:2928]
1	114749087	114749340	254	0.000966667	0.0384056	-0.037439	-402.895	CHH	ENSGALG00000016281	exon	DMD	dystrophin [Source:HGNC Symbol;Acc:HGNC:2928]
1	114749087	114749340	254	0.000966667	0.0384056	-0.037439	-402.895	CHH	ENSGALG00000016281	intron	DMD	dystrophin [Source:HGNC Symbol;Acc:HGNC:2928]
1	114888372	114888595	224	0.000971283	0.0522199	-0.0512486	-282.397	CHH	ENSGALG00000016281	intron	DMD	dystrophin [Source:HGNC Symbol;Acc:HGNC:2928]
1	115166276	115166457	182	0.000926822	0.0342983	-0.0333715	-316.515	CHH	ENSGALG00000016281	intron	DMD	dystrophin [Source:HGNC Symbol;Acc:HGNC:2928]
1	115236131	115236296	166	0.0362045	0.00033982	0.0358647	252.558	CHH	ENSGALG00000016281	intron	DMD	dystrophin [Source:HGNC Symbol;Acc:HGNC:2928]
1	115307580	115307745	166	0.000358792	0.0511391	-0.0507803	-250.038	CHH	ENSGALG00000016281	intron	DMD	dystrophin [Source:HGNC Symbol;Acc:HGNC:2928]
1	115465593	115465758	166	0.0310414	0.00235379	0.0286876	277.232	CHH	ENSGALG00000016281	intron	DMD	dystrophin [Source:HGNC Symbol;Acc:HGNC:2928]
1	115740070	115740256	187	0.00133765	0.0243497	-0.023012	-249.232	CHH	ENSGALG00000016285	intron
1	115741831	115741930	100	0.47678	0.831905	-0.355125	-21.1051	CG	ENSGALG00000016285	exon
1	115741831	115741930	100	0.47678	0.831905	-0.355125	-21.1051	CG	ENSGALG00000016285	intron
1	115802707	115803076	370	0.000550143	0.0441617	-0.0436115	-526.94	CHH	Target=CR1-C4:4355-4511;Class=LINE/CR1	repeat
1	115802831	115802983	153	0.000174898	0.0906769	-0.090502	-78.1994	CHG	Target=CR1-C4:4355-4511;Class=LINE/CR1	repeat
1	116190781	116190955	175	0.000880511	0.0344147	-0.0335342	-217.014	CHH	ENSGALG00000016288	intron	IL1RAPL1	interleukin 1 receptor accessory protein like 1 [Source:HGNC Symbol;Acc:HGNC:5996]
1	116303181	116303337	157	0.000401723	0.0316416	-0.0312399	-227.075	CHH	Target=CR1-Y2_Aves:2832-3330;Class=LINE/CR1	repeat
1	116303181	116303337	157	0.000401723	0.0316416	-0.0312399	-227.075	CHH	ENSGALG00000016288	intron	IL1RAPL1	interleukin 1 receptor accessory protein like 1 [Source:HGNC Symbol;Acc:HGNC:5996]
1	116407702	116407927	226	0.00219697	0.0321366	-0.0299396	-278.826	CHH	ENSGALG00000016288	intron	IL1RAPL1	interleukin 1 receptor accessory protein like 1 [Source:HGNC Symbol;Acc:HGNC:5996]
1	116465410	116465579	170	0.000322481	0.0234658	-0.0231433	-208.406	CHH	ENSGALG00000016288	intron	IL1RAPL1	interleukin 1 receptor accessory protein like 1 [Source:HGNC Symbol;Acc:HGNC:5996]
1	116554406	116554555	150	0.000136679	0.0256466	-0.0255099	-207.706	CHH	ENSGALG00000016288	intron	IL1RAPL1	interleukin 1 receptor accessory protein like 1 [Source:HGNC Symbol;Acc:HGNC:5996]
1	116967973	116968191	219	0.0386738	0.00199752	0.0366763	490.119	CHH	Target=GGLTR5A:1-540;Class=LTR/ERVL	repeat
1	116968015	116968123	109	0.0486453	0.000181803	0.0484635	101.101	CHG	Target=GGLTR5A:1-540;Class=LTR/ERVL	repeat
1	117104458	117104596	139	0.00119856	0.034092	-0.0328934	-252.488	CHH	Target=CR1-C4:2866-3785;Class=LINE/CR1	repeat
1	117104721	117104903	183	0.000526832	0.0223317	-0.0218049	-291.825	CHH	Target=CR1-C4:2866-3785;Class=LINE/CR1	repeat
1	117364603	117364903	301	0.603068	0.283755	0.319313	175.955	CG	Target=ENS1-LTR:1-913;Class=LTR/ERVL	repeat
1	117558634	117558811	178	0.0254452	0.00231541	0.0231298	254.497	CHH	Target=CR1-C:4496-4539;Class=LINE/CR1	repeat
1	118001969	118002156	188	0.000310625	0.0289434	-0.0286328	-280.828	CHH	ENSGALG00000016312	intron	POLA1	DNA polymerase alpha 1, catalytic subunit [Source:HGNC Symbol;Acc:HGNC:9173]
1	118002433	118002511	79	0.618589	0.932331	-0.313742	-33.9532	CG	ENSGALG00000016312	intron	POLA1	DNA polymerase alpha 1, catalytic subunit [Source:HGNC Symbol;Acc:HGNC:9173]
1	118028906	118029088	183	0.00097086	0.032533	-0.0315621	-333.365	CHH	ENSGALG00000016312	intron	POLA1	DNA polymerase alpha 1, catalytic subunit [Source:HGNC Symbol;Acc:HGNC:9173]
1	118028906	118029088	183	0.00097086	0.032533	-0.0315621	-333.365	CHH	ENSGALG00000016312	exon	POLA1	DNA polymerase alpha 1, catalytic subunit [Source:HGNC Symbol;Acc:HGNC:9173]
1	118038276	118038346	71	0.798865	0.407465	0.3914	20.9772	CG	ENSGALG00000016312	promoter	POLA1	DNA polymerase alpha 1, catalytic subunit [Source:HGNC Symbol;Acc:HGNC:9173]
1	118236381	118236450	70	0.730938	0.899955	-0.169017	-31.7881	CG	ENSGALG00000016340	intron
1	118236381	118236450	70	0.730938	0.899955	-0.169017	-31.7881	CG	ENSGALG00000016345	promoter	KLHL15	kelch like family member 15 [Source:HGNC Symbol;Acc:HGNC:29347]
1	118248065	118248275	211	0.00175971	0.038788	-0.0370283	-318.492	CHH	ENSGALG00000016345	intron	KLHL15	kelch like family member 15 [Source:HGNC Symbol;Acc:HGNC:29347]
1	118254474	118254740	267	0.797571	0.3031	0.494471	39.9093	CG	ENSGALG00000016345	intron	KLHL15	kelch like family member 15 [Source:HGNC Symbol;Acc:HGNC:29347]
1	118265304	118265431	128	0.851185	0.595363	0.255822	59.1211	CG	ENSGALG00000016345	intron	KLHL15	kelch like family member 15 [Source:HGNC Symbol;Acc:HGNC:29347]
1	118462415	118462483	69	0.599931	0.433831	0.1661	42.1762	CG	ENSGALG00000036226	promoter
1	118462415	118462483	69	0.599931	0.433831	0.1661	42.1762	CG	ENSGALG00000016358	intron	PTCHD1	patched domain containing 1 [Source:HGNC Symbol;Acc:HGNC:26392]
1	118601600	118601775	176	0.0333904	0.000932732	0.0324577	296.369	CHH	Target=CR1-X2:3958-4067;Class=LINE/CR1	repeat
1	118674708	118674840	133	0.00276552	0.0304063	-0.0276408	-236.263	CHH	Target=CR1-C:3973-4533;Class=LINE/CR1	repeat
1	118932024	118932179	156	0.0326278	0.000226321	0.0324015	257.612	CHH	ENSGALG00000016375	intron	PHEX	phosphate regulating endopeptidase homolog, X-linked [Source:RefSeq peptide;Acc:NP_001186206]
1	118953940	118954101	162	0.00317571	0.0329436	-0.0297679	-266.524	CHH	ENSGALG00000016375	intron	PHEX	phosphate regulating endopeptidase homolog, X-linked [Source:RefSeq peptide;Acc:NP_001186206]
1	119020791	119020969	179	0.00098622	0.0322431	-0.0312568	-318.889	CHH	ENSGALG00000016379	intron	SMS	spermine synthase [Source:HGNC Symbol;Acc:HGNC:11123]
1	119199426	119199495	70	0.00246557	0.0361582	-0.0336926	-52.3855	CHG	ENSGALG00000016391	intron
1	119224725	119224904	180	0.00114555	0.0404872	-0.0393417	-245.98	CHH	ENSGALG00000016391	intron
1	119224725	119224904	180	0.00114555	0.0404872	-0.0393417	-245.98	CHH	ENSGALG00000016391	exon
1	119270873	119270960	88	0.00149416	0.0427294	-0.0412353	-90.4306	CHG	ENSGALG00000016391	intron
1	119346091	119346267	177	0.000924956	0.0414506	-0.0405257	-240.257	CHH	ENSGALG00000016391	intron
1	119367074	119367279	206	0.00132656	0.0328886	-0.0315621	-264.71	CHH	ENSGALG00000016391	intron
1	119723175	119723342	168	0.0294882	0.0012752	0.028213	252.79	CHH	Target=CR1-F2:4409-4513;Class=LINE/CR1	repeat
1	119745562	119746033	472	0.379524	0.678012	-0.298488	-25.6078	CG	Target=CR1-Y:4417-4503;Class=LINE/CR1	repeat
1	119745562	119746033	472	0.379524	0.678012	-0.298488	-25.6078	CG	ENSGALG00000016406	intron	RPS6KA3	ribosomal protein S6 kinase A3 [Source:HGNC Symbol;Acc:HGNC:10432]
1	119765566	119765756	191	0.0208691	0.000746532	0.0201226	308.827	CHH	ENSGALG00000016406	exon	RPS6KA3	ribosomal protein S6 kinase A3 [Source:HGNC Symbol;Acc:HGNC:10432]
1	119765566	119765756	191	0.0208691	0.000746532	0.0201226	308.827	CHH	ENSGALG00000016406	intron	RPS6KA3	ribosomal protein S6 kinase A3 [Source:HGNC Symbol;Acc:HGNC:10432]
1	119768339	119768393	55	0.709901	0.55323	0.156671	27.5039	CG	ENSGALG00000016406	exon	RPS6KA3	ribosomal protein S6 kinase A3 [Source:HGNC Symbol;Acc:HGNC:10432]
1	119768339	119768393	55	0.709901	0.55323	0.156671	27.5039	CG	ENSGALG00000016406	intron	RPS6KA3	ribosomal protein S6 kinase A3 [Source:HGNC Symbol;Acc:HGNC:10432]
1	119789108	119789378	271	0.54774	0.125974	0.421765	21.0325	CG	ENSGALG00000016406	intron	RPS6KA3	ribosomal protein S6 kinase A3 [Source:HGNC Symbol;Acc:HGNC:10432]
1	119979480	119979660	181	0.00015119	0.051249	-0.0510978	-240.321	CHH	ENSGALG00000016420	promoter	SH3KBP1	SH3 domain containing kinase binding protein 1 [Source:HGNC Symbol;Acc:HGNC:13867]
1	119999153	119999341	189	0.00195443	0.0315938	-0.0296394	-223.33	CHH	ENSGALG00000016420	intron	SH3KBP1	SH3 domain containing kinase binding protein 1 [Source:HGNC Symbol;Acc:HGNC:13867]
1	120074300	120074473	174	0.00593209	0.0365719	-0.0306398	-280.584	CHH	ENSGALG00000016420	intron	SH3KBP1	SH3 domain containing kinase binding protein 1 [Source:HGNC Symbol;Acc:HGNC:13867]
1	120235866	120236163	298	0.00308013	0.0413471	-0.038267	-337.063	CHH	ENSGALG00000016426	intron	MAP3K15	mitogen-activated protein kinase kinase kinase 15 [Source:HGNC Symbol;Acc:HGNC:31689]
1	120238406	120238592	187	0.000546626	0.020606	-0.0200594	-229.395	CHH	ENSGALG00000016426	intron	MAP3K15	mitogen-activated protein kinase kinase kinase 15 [Source:HGNC Symbol;Acc:HGNC:31689]
1	120254140	120254217	78	0.0257351	0.000228412	0.0255067	51.2872	CHG	ENSGALG00000016426	intron	MAP3K15	mitogen-activated protein kinase kinase kinase 15 [Source:HGNC Symbol;Acc:HGNC:31689]
1	120254140	120254217	78	0.0257351	0.000228412	0.0255067	51.2872	CHG	Target=CR1-Y1_Aves:3170-3306;Class=LINE/CR1	repeat
1	120268550	120268618	69	0.041313	0.000206806	0.0411062	29.3706	CHG	ENSGALG00000016426	intron	MAP3K15	mitogen-activated protein kinase kinase kinase 15 [Source:HGNC Symbol;Acc:HGNC:31689]
1	120540565	120540762	198	0.0342504	0.000269555	0.0339809	388.388	CHH	ENSGALG00000016529	exon	CDKL5	cyclin dependent kinase like 5 [Source:HGNC Symbol;Acc:HGNC:11411]
1	120556817	120556979	163	0.577647	0.176741	0.400906	32.875	CG	ENSGALG00000016529	intron	CDKL5	cyclin dependent kinase like 5 [Source:HGNC Symbol;Acc:HGNC:11411]
1	120556817	120556979	163	0.577647	0.176741	0.400906	32.875	CG	Target=CR1-F2:3517-4500;Class=LINE/CR1	repeat
1	120718247	120718388	142	0.000853269	0.0364889	-0.0356357	-223.917	CHH	ENSGALG00000016537	intron	SCML2	Scm polycomb group protein like 2 [Source:HGNC Symbol;Acc:HGNC:10581]
1	120941442	120941695	254	0.00169354	0.029439	-0.0277454	-321.084	CHH	Target=CR1-L3A_Croc:2710-3032;Class=LINE/CR1	repeat
1	120960994	120961180	187	0.000152577	0.0470358	-0.0468832	-282.652	CHH	ENSGALG00000016543	intron	NHS	NHS actin remodeling regulator [Source:HGNC Symbol;Acc:HGNC:7820]
1	121442682	121442796	115	0.000118194	0.0463912	-0.046273	-76.0364	CHG	ENSGALG00000016548	intron	SYAP1	Gallus gallus synapse associated protein 1 (SYAP1), mRNA. [Source:RefSeq mRNA;Acc:NM_001277737]
1	121569403	121569536	134	0.0273546	0.00231797	0.0250366	235.709	CHH	Target=TguLTR5e:57-598;Class=LTR/ERVL	repeat
1	121873220	121873288	69	0.592787	0.265894	0.326893	19.1385	CG	ENSGALG00000016551	intron	AP1S2	adaptor related protein complex 1 sigma 2 subunit [Source:HGNC Symbol;Acc:HGNC:560]
1	121911946	121912108	163	0.00514202	0.0420769	-0.0369349	-257.836	CHH	ENSGALG00000029168	intron	TMEM27	transmembrane protein 27 [Source:HGNC Symbol;Acc:HGNC:29437]
1	122014315	122015184	870	0.529883	0.0775263	0.452356	29.633	CG	Target=Char12Mar1_GG:829-941;Class=DNA/hAT-Charlie	repeat
1	122061641	122061698	58	0.522595	0.90951	-0.386915	-23.2703	CG	ENSGALG00000016558	exon	VEGFD	vascular endothelial growth factor D [Source:HGNC Symbol;Acc:HGNC:3708]
1	122061641	122061698	58	0.522595	0.90951	-0.386915	-23.2703	CG	ENSGALG00000016558	intron	VEGFD	vascular endothelial growth factor D [Source:HGNC Symbol;Acc:HGNC:3708]
1	122061641	122061698	58	0.522595	0.90951	-0.386915	-23.2703	CG	ENSGALG00000016558	promoter	VEGFD	vascular endothelial growth factor D [Source:HGNC Symbol;Acc:HGNC:3708]
1	122438844	122439111	268	0.0233795	0.00082317	0.0225563	334.535	CHH	ENSGALG00000016571	intron	GLRA2	glycine receptor alpha 2 [Source:HGNC Symbol;Acc:HGNC:4327]
1	122761956	122762056	101	0.00347259	0.044538	-0.0410654	-237.589	CHH	Target=CR1-X1:3867-4133;Class=LINE/CR1	repeat
1	122879876	122879961	86	0.20097	0.481833	-0.280863	-24.1635	CG	ENSGALG00000016575	utr5	GPM6B	glycoprotein M6B [Source:HGNC Symbol;Acc:HGNC:4461]
1	122879876	122879961	86	0.20097	0.481833	-0.280863	-24.1635	CG	ENSGALG00000016575	intron	GPM6B	glycoprotein M6B [Source:HGNC Symbol;Acc:HGNC:4461]
1	122957007	122957251	245	0.0115369	0.0449592	-0.0334224	-349.851	CHH	ENSGALG00000016576	intron	OFD1	OFD1, centriole and centriolar satellite protein [Source:HGNC Symbol;Acc:HGNC:2567]
1	122983790	122983850	61	0.637425	0.846924	-0.209499	-21.7571	CG	ENSGALG00000016581	exon	TCEANC	transcription elongation factor A N-terminal and central domain containing [Source:HGNC Symbol;Acc:HGNC:28277]
1	123361097	123361209	113	0.4122	0.200897	0.211303	59.2913	CG	ENSGALG00000026383	promoter
1	123361274	123361384	111	0.545225	0.349421	0.195804	80.6206	CG	ENSGALG00000026383	promoter
1	123435315	123435500	186	0.0001524	0.026447	-0.0262946	-246.975	CHH	ENSGALG00000016592	intron	PRPS2	phosphoribosyl pyrophosphate synthetase 2 [Source:HGNC Symbol;Acc:HGNC:9465]
1	123538318	123538462	145	0.0014988	0.0492173	-0.0477185	-230.021	CHH	ENSGALG00000033541	intron	FRMPD4	FERM and PDZ domain containing 4 [Source:HGNC Symbol;Acc:HGNC:29007]
1	123977141	123977338	198	0.00136761	0.0392661	-0.0378985	-258.865	CHH	ENSGALG00000041433	intron	MSL3	MSL complex subunit 3 [Source:HGNC Symbol;Acc:HGNC:7370]
1	124196407	124196607	201	0.00582155	0.0371825	-0.031361	-214.758	CHH	ENSGALG00000016602	intron	ARHGAP6	Rho GTPase activating protein 6 [Source:HGNC Symbol;Acc:HGNC:676]
1	124640692	124640867	176	0.00104384	0.0436016	-0.0425578	-261.969	CHH	ENSGALG00000038504	intron	MID1	midline 1 (Opitz/BBB syndrome) [Source:RefSeq peptide;Acc:NP_989460]
1	124768080	124768137	58	0.00186821	0.0524479	-0.0505797	-35.8932	CHG	Target=Char12Mar1_GG:804-1458;Class=DNA/hAT-Charlie	repeat
1	124947125	124947224	100	0.638739	0.270447	0.368292	24.4167	CG	ENSGALG00000034834	intron	WWC3	WWC family member 3 [Source:HGNC Symbol;Acc:HGNC:29237]
1	124947231	124947422	192	0.00100809	0.0274516	-0.0264435	-260.618	CHH	ENSGALG00000034834	intron	WWC3	WWC family member 3 [Source:HGNC Symbol;Acc:HGNC:29237]
1	124952802	124952994	193	0.00274958	0.0457947	-0.0430451	-293.618	CHH	ENSGALG00000034834	intron	WWC3	WWC family member 3 [Source:HGNC Symbol;Acc:HGNC:29237]
1	125016025	125016171	147	0.00123319	0.0219785	-0.0207453	-226.44	CHH	ENSGALG00000030802	intron	SHROOM2	shroom family member 2 [Source:HGNC Symbol;Acc:HGNC:630]
1	125277892	125278070	179	0.00276495	0.0396054	-0.0368405	-270.926	CHH	ENSGALG00000040006	intron
1	125931013	125931204	192	0.00209983	0.0377028	-0.035603	-233.929	CHH	Target=Charlie12_GG:192-1660;Class=DNA/hAT-Charlie	repeat
1	126266521	126266679	159	0.0261358	0.000272109	0.0258637	324.824	CHH	Target=CR1-C4:3944-4245;Class=LINE/CR1	repeat
1	126266521	126266679	159	0.0261358	0.000272109	0.0258637	324.824	CHH	ENSGALG00000034873	intron
1	126399053	126399270	218	0.00137858	0.0493988	-0.0480202	-264.707	CHH	Target=CR1-C3:2345-3855;Class=LINE/CR1	repeat
1	126541329	126541519	191	0.0233989	0.000643845	0.0227551	284.643	CHH	ENSGALG00000040388	intron	PUDP	pseudouridine 5'-phosphatase [Source:HGNC Symbol;Acc:HGNC:16818]
1	126565846	126566016	171	0.000709702	0.0416979	-0.0409882	-210.517	CHH	ENSGALG00000040388	intron	PUDP	pseudouridine 5'-phosphatase [Source:HGNC Symbol;Acc:HGNC:16818]
1	127358061	127358188	128	0.0247121	0.000874193	0.0238379	279.181	CHH	Target=GGLTR12C:538-787;Class=LTR/ERVL	repeat
1	127408291	127408414	124	0.024259	0.00101177	0.0232472	208.797	CHH	Target=GGERVL-A-int:2356-3688;Class=LTR/ERVL	repeat
1	127516690	127516924	235	0.00489611	0.0257173	-0.0208212	-267.491	CHH	Target=Char12Mar1_GG:833-1394;Class=DNA/hAT-Charlie	repeat
1	127786548	127786692	145	0.000154637	0.0294988	-0.0293442	-219.023	CHH	Target=CR1-3_Croc:1821-2008;Class=LINE/CR1	repeat
1	127786548	127786692	145	0.000154637	0.0294988	-0.0293442	-219.023	CHH	ENSGALG00000030019	intron
1	128378525	128378681	157	0.0267788	0.00256781	0.024211	233.704	CHH	ENSGALG00000016635	exon	MXRA5	matrix remodeling associated 5 [Source:HGNC Symbol;Acc:HGNC:7539]
1	128651561	128651682	122	0.0203661	0.0001799	0.0201862	69	CHG	Target=CR1-Y2_Aves:3229-3323;Class=LINE/CR1	repeat
1	128853571	128853740	170	0.00134174	0.0475512	-0.0462095	-249.916	CHH	ENSGALG00000016681	intron	DHRSX	dehydrogenase/reductase X-linked [Source:HGNC Symbol;Acc:HGNC:18399]
1	129243898	129244030	133	0.0270727	0.00239527	0.0246774	212.443	CHH	ENSGALG00000019147	intron
1	130080834	130080963	130	0.000768033	0.0425531	-0.041785	-213.637	CHH	ENSGALG00000016716	intron
1	130225451	130225592	142	0.0013221	0.0356143	-0.0342922	-236.268	CHH	ENSGALG00000016727	promoter	JADE3	jade family PHD finger 3 [Source:HGNC Symbol;Acc:HGNC:22982]
1	130281307	130281362	56	0.475681	0.272343	0.203338	40.363	CG	ENSGALG00000016734	intron	SLC9A7	solute carrier family 9 member A7 [Source:HGNC Symbol;Acc:HGNC:17123]
1	130281543	130281672	130	0.609779	0.317909	0.29187	34.2307	CG	ENSGALG00000016734	intron	SLC9A7	solute carrier family 9 member A7 [Source:HGNC Symbol;Acc:HGNC:17123]
1	130306875	130306972	98	0.72726	0.489802	0.237458	33.8161	CG	ENSGALG00000016734	promoter	SLC9A7	solute carrier family 9 member A7 [Source:HGNC Symbol;Acc:HGNC:17123]
1	130306875	130306972	98	0.72726	0.489802	0.237458	33.8161	CG	ENSGALG00000016734	intron	SLC9A7	solute carrier family 9 member A7 [Source:HGNC Symbol;Acc:HGNC:17123]
1	130411904	130411959	56	0.495581	0.840376	-0.344795	-30.0497	CG	ENSGALG00000016735	intron	TUBGCP5	tubulin gamma complex associated protein 5 [Source:HGNC Symbol;Acc:HGNC:18600]
1	130437517	130437701	185	0.000678162	0.0342838	-0.0336056	-272.509	CHH	ENSGALG00000016736	intron	CYFIP1	cytoplasmic FMR1 interacting protein 1 [Source:HGNC Symbol;Acc:HGNC:13759]
1	130437517	130437701	185	0.000678162	0.0342838	-0.0336056	-272.509	CHH	Target=CR1-Y4:4225-4508;Class=LINE/CR1	repeat
1	130449642	130449758	117	0.00208485	0.0253977	-0.0233128	-210.413	CHH	ENSGALG00000016736	exon	CYFIP1	cytoplasmic FMR1 interacting protein 1 [Source:HGNC Symbol;Acc:HGNC:13759]
1	130449642	130449758	117	0.00208485	0.0253977	-0.0233128	-210.413	CHH	ENSGALG00000016736	intron	CYFIP1	cytoplasmic FMR1 interacting protein 1 [Source:HGNC Symbol;Acc:HGNC:13759]
1	130518002	130518073	72	0.568577	0.357267	0.21131	49.5217	CG	ENSGALG00000039811	promoter	NIPA1	non imprinted in Prader-Willi/Angelman syndrome 1 [Source:HGNC Symbol;Acc:HGNC:17043]
1	130738241	130738382	142	0.00253357	0.0250012	-0.0224676	-234.992	CHH	ENSGALG00000016740	intron	OCA2	OCA2 melanosomal transmembrane protein [Source:HGNC Symbol;Acc:HGNC:8101]
1	131063222	131063426	205	0.000145667	0.0289422	-0.0287965	-314.447	CHH	ENSGALG00000041042	intron
1	131066341	131066477	137	0.0295583	0.00218092	0.0273773	257.062	CHH	ENSGALG00000041042	intron
1	131231694	131231832	139	0.001167	0.0220645	-0.0208975	-249.607	CHH	ENSGALG00000041042	intron
1	131482774	131482962	189	0.000154652	0.0234654	-0.0233107	-235.395	CHH	ENSGALG00000029392	intron	GABRB3	Gamma-aminobutyric acid receptor subunit beta-3 [Source:UniProtKB/Swiss-Prot;Acc:P19019]
1	131708185	131708385	201	0.000139445	0.0233998	-0.0232603	-207.834	CHH	Target=Mariner1b_GG:2-565;Class=DNA/TcMar-Mariner	repeat
1	131746273	131746468	196	0.000740298	0.0279285	-0.0271882	-317.739	CHH	ENSGALG00000043118	intron	ATP10A	ATPase phospholipid transporting 10A (putative) [Source:HGNC Symbol;Acc:HGNC:13542]
1	131804518	131804691	174	0.000150991	0.0392551	-0.0391041	-212.933	CHH	ENSGALG00000043118	intron	ATP10A	ATPase phospholipid transporting 10A (putative) [Source:HGNC Symbol;Acc:HGNC:13542]
1	131893423	131893616	194	0.000803407	0.0360349	-0.0352315	-230.009	CHH	Target=CR1-8_Crp:614-703;Class=LINE/CR1	repeat
1	131955705	131955893	189	0.00130425	0.0324918	-0.0311875	-213.74	CHH	ENSGALG00000034944	exon	UBE3A	ubiquitin protein ligase E3A [Source:HGNC Symbol;Acc:HGNC:12496]
1	131985568	131985755	188	0.000103491	0.0262679	-0.0261644	-223.839	CHH	ENSGALG00000039826	intron	CNGA3	cyclic nucleotide-gated channel cone photoreceptor subunit alpha [Source:RefSeq peptide;Acc:NP_990552]
1	132043704	132043951	248	0.000193507	0.0308601	-0.0306666	-264.729	CHH	ENSGALG00000040709	intron	VWA3B	von Willebrand factor A domain containing 3B [Source:HGNC Symbol;Acc:HGNC:28385]
1	132146915	132147016	102	0.0032643	0.035294	-0.0320297	-87.6843	CHG	ENSGALG00000037353	intron	TMEM131	transmembrane protein 131 [Source:HGNC Symbol;Acc:HGNC:30366]
1	132238219	132238423	205	0.000167673	0.0231709	-0.0230032	-292.833	CHH	ENSGALG00000029709	intron	INPP4A	inositol polyphosphate-4-phosphatase type I A [Source:HGNC Symbol;Acc:HGNC:6074]
1	132401407	132401610	204	0.000347263	0.0439492	-0.043602	-272.56	CHH	ENSGALG00000030780	intron	MGAT4A	Alpha-1,3-mannosyl-glycoprotein 4-beta-N-acetylglucosaminyltransferase A [Source:UniProtKB/Swiss-Prot;Acc:Q5F407]
1	132409665	132409878	214	0.0010841	0.0238659	-0.0227818	-383.991	CHH	Target=CR1-D2:3687-4386;Class=LINE/CR1	repeat
1	132409665	132409878	214	0.0010841	0.0238659	-0.0227818	-383.991	CHH	ENSGALG00000030780	intron	MGAT4A	Alpha-1,3-mannosyl-glycoprotein 4-beta-N-acetylglucosaminyltransferase A [Source:UniProtKB/Swiss-Prot;Acc:Q5F407]
1	132469227	132469422	196	0.00113464	0.0219811	-0.0208465	-239.942	CHH	ENSGALG00000016755	intron	KIAA1211L	KIAA1211 like [Source:HGNC Symbol;Acc:HGNC:33454]
1	132562724	132562906	183	0.000169176	0.0327895	-0.0326203	-300.794	CHH	ENSGALG00000044778	exon
1	132562724	132562906	183	0.000169176	0.0327895	-0.0326203	-300.794	CHH	ENSGALG00000044778	intron
1	132942761	132943002	242	0.00233561	0.0352066	-0.032871	-399.056	CHH	ENSGALG00000031502	intron
1	133162422	133162501	80	0.726357	0.266961	0.459395	29.776	CG	ENSGALG00000016769	intron	CHST10	Carbohydrate sulfotransferase 10 [Source:UniProtKB/Swiss-Prot;Acc:Q5ZIE4]
1	133162422	133162501	80	0.726357	0.266961	0.459395	29.776	CG	Target=CR1-C:4144-4536;Class=LINE/CR1	repeat
1	133165996	133166187	192	0.0291912	0.000360999	0.0288302	279.491	CHH	ENSGALG00000016769	intron	CHST10	Carbohydrate sulfotransferase 10 [Source:UniProtKB/Swiss-Prot;Acc:Q5ZIE4]
1	133197890	133197998	109	0.00140893	0.0472226	-0.0458137	-216.139	CHH	Target=CR1-D2:4407-4678;Class=LINE/CR1	repeat
1	133373147	133373375	229	0.000468326	0.0268608	-0.0263925	-295.194	CHH	ENSGALG00000016774	intron	NPAS2	neuronal PAS domain protein 2 [Source:HGNC Symbol;Acc:HGNC:7895]
1	133373147	133373375	229	0.000468326	0.0268608	-0.0263925	-295.194	CHH	ENSGALG00000016774	promoter	NPAS2	neuronal PAS domain protein 2 [Source:HGNC Symbol;Acc:HGNC:7895]
1	133999680	133999818	139	0.00149678	0.038445	-0.0369482	-288.769	CHH	ENSGALG00000016788	promoter	IL18RAP	interleukin 18 receptor accessory protein [Source:HGNC Symbol;Acc:HGNC:5989]
1	134080889	134081064	176	0.00135047	0.0320557	-0.0307052	-263.541	CHH	ENSGALG00000016791	intron	SLC9A2	solute carrier family 9 member A2 [Source:HGNC Symbol;Acc:HGNC:11072]
1	134125942	134126324	383	0.00134998	0.0372704	-0.0359204	-437.973	CHH	ENSGALG00000038936	intron	TMEM182	transmembrane protein 182 [Source:HGNC Symbol;Acc:HGNC:26391]
1	134126168	134126300	133	0.000152821	0.0649614	-0.0648086	-89.7426	CHG	ENSGALG00000038936	intron	TMEM182	transmembrane protein 182 [Source:HGNC Symbol;Acc:HGNC:26391]
1	134140558	134140753	196	0.00105697	0.0249137	-0.0238567	-284.834	CHH	ENSGALG00000038936	intron	TMEM182	transmembrane protein 182 [Source:HGNC Symbol;Acc:HGNC:26391]
1	134140558	134140753	196	0.00105697	0.0249137	-0.0238567	-284.834	CHH	ENSGALG00000026018	promoter
1	134463899	134464110	212	0.0373557	0.00148464	0.035871	352.059	CHH	Target=REP131:2217-2358;Class=DNA?	repeat
1	134463899	134464110	212	0.0373557	0.00148464	0.035871	352.059	CHH	Target=MIR_Aves1:14-183;Class=SINE/MIR	repeat
1	134645102	134645337	236	0.00241574	0.0373491	-0.0349334	-303.837	CHH	Target=CR1-E:3633-4517;Class=LINE/CR1	repeat
1	134861278	134861436	159	0.00123411	0.0227947	-0.0215606	-223.025	CHH	ENSGALG00000042484	intron
1	135153332	135153497	166	0.000721178	0.0330637	-0.0323425	-215.043	CHH	ENSGALG00000016794	intron	MRPS9	mitochondrial ribosomal protein S9 [Source:HGNC Symbol;Acc:HGNC:14501]
1	135198530	135198725	196	0.00125159	0.0315854	-0.0303339	-211.965	CHH	ENSGALG00000016795	intron	TGFBRAP1	transforming growth factor beta receptor associated protein 1 [Source:HGNC Symbol;Acc:HGNC:16836]
1	135220956	135221217	262	0.000874961	0.0408039	-0.039929	-383.092	CHH	ENSGALG00000016796	intron	C2orf49	chromosome 2 open reading frame 49 [Source:HGNC Symbol;Acc:HGNC:28772]
1	135243451	135243674	224	0.00157107	0.0326736	-0.0311025	-344.594	CHH	ENSGALG00000016797	intron	FHL2	four and a half LIM domains 2 [Source:HGNC Symbol;Acc:HGNC:3703]
1	135243451	135243674	224	0.00157107	0.0326736	-0.0311025	-344.594	CHH	ENSGALG00000016796	intron	C2orf49	chromosome 2 open reading frame 49 [Source:HGNC Symbol;Acc:HGNC:28772]
1	135553949	135554110	162	0.000138181	0.0641851	-0.064047	-104.996	CHG	ENSGALG00000016801	intron	UXS1	UDP-glucuronate decarboxylase 1 [Source:HGNC Symbol;Acc:HGNC:17729]
1	135553962	135554215	254	0.00137583	0.0551129	-0.0537371	-382.68	CHH	ENSGALG00000016801	intron	UXS1	UDP-glucuronate decarboxylase 1 [Source:HGNC Symbol;Acc:HGNC:17729]
1	135780612	135780904	293	0.00156567	0.033977	-0.0324113	-440.124	CHH	Target=CR1-E:4395-4492;Class=LINE/CR1	repeat
1	136436333	136436494	162	0.000928192	0.0221057	-0.0211775	-220.656	CHH	ENSGALG00000016808	intron	RANBP2	RAN binding protein 2 [Source:HGNC Symbol;Acc:HGNC:9848]
1	136627350	136627514	165	0.007386	0.037979	-0.030593	-263.449	CHH	ENSGALG00000016810	intron	SH3RF3	SH3 domain containing ring finger 3 [Source:HGNC Symbol;Acc:HGNC:24699]
1	136644986	136645157	172	0.0331656	0.00101551	0.0321501	256.815	CHH	ENSGALG00000016810	intron	SH3RF3	SH3 domain containing ring finger 3 [Source:HGNC Symbol;Acc:HGNC:24699]
1	136666621	136666970	350	0.000738311	0.0426202	-0.0418819	-535.978	CHH	ENSGALG00000016810	intron	SH3RF3	SH3 domain containing ring finger 3 [Source:HGNC Symbol;Acc:HGNC:24699]
1	136851795	136851856	62	0.718437	0.887838	-0.169401	-21.9013	CG	ENSGALG00000026013	promoter
1	136851795	136851856	62	0.718437	0.887838	-0.169401	-21.9013	CG	ENSGALG00000026360	promoter	SOWAHC	sosondowah ankyrin repeat domain family member C [Source:HGNC Symbol;Acc:HGNC:26149]
1	137011095	137011257	163	0.0407546	0.00424602	0.0365086	238.781	CHH	ENSGALG00000016817	intron	RASA3	RAS p21 protein activator 3 [Source:HGNC Symbol;Acc:HGNC:20331]
1	137021684	137021868	185	0.602189	0.311805	0.290385	40.705	CG	ENSGALG00000016817	intron	RASA3	RAS p21 protein activator 3 [Source:HGNC Symbol;Acc:HGNC:20331]
1	137195902	137196066	165	0.000457295	0.0269352	-0.0264779	-245.188	CHH	ENSGALG00000016820	intron	GAS6	growth arrest specific 6 [Source:HGNC Symbol;Acc:HGNC:4168]
1	137314303	137314532	230	0.00147633	0.0357106	-0.0342342	-269.963	CHH	ENSGALG00000016823	intron
1	137343309	137343454	146	0.725243	0.484185	0.241058	25.9216	CG	ENSGALG00000016823	intron
1	137372954	137373146	193	0.00625838	0.0352777	-0.0290194	-293.09	CHH	ENSGALG00000016824	exon	TMCO3	transmembrane and coiled-coil domains 3 [Source:HGNC Symbol;Acc:HGNC:20329]
1	137372954	137373146	193	0.00625838	0.0352777	-0.0290194	-293.09	CHH	ENSGALG00000016824	intron	TMCO3	transmembrane and coiled-coil domains 3 [Source:HGNC Symbol;Acc:HGNC:20329]
1	137384414	137384520	107	0.643597	0.230186	0.413411	52.2979	CG	ENSGALG00000016824	promoter	TMCO3	transmembrane and coiled-coil domains 3 [Source:HGNC Symbol;Acc:HGNC:20329]
1	137384414	137384520	107	0.643597	0.230186	0.413411	52.2979	CG	ENSGALG00000029145	promoter	DCUN1D2	defective in cullin neddylation 1 domain containing 2 [Source:HGNC Symbol;Acc:HGNC:20328]
1	137422953	137423068	116	0.00340991	0.0341317	-0.0307218	-291.247	CHH	ENSGALG00000016826	intron	ADPRHL1	ADP-ribosylhydrolase like 1 [Source:HGNC Symbol;Acc:HGNC:21303]
1	137422953	137423068	116	0.00340991	0.0341317	-0.0307218	-291.247	CHH	Target=CR1-C4:4094-4508;Class=LINE/CR1	repeat
1	137522403	137522553	151	0.00363645	0.0344599	-0.0308234	-231.78	CHH	ENSGALG00000016830	intron	CUL4A	cullin 4A [Source:HGNC Symbol;Acc:HGNC:2554]
1	137643818	137644015	198	0.000500066	0.0214072	-0.0209072	-285.877	CHH	ENSGALG00000016834	intron	MCF2L	MCF.2 cell line derived transforming sequence like [Source:HGNC Symbol;Acc:HGNC:14576]
1	137680899	137681105	207	0.000190093	0.0382293	-0.0380392	-222.457	CHH	ENSGALG00000016834	intron	MCF2L	MCF.2 cell line derived transforming sequence like [Source:HGNC Symbol;Acc:HGNC:14576]
1	137709794	137709958	165	0.0266567	0.00245395	0.0242028	276.838	CHH	ENSGALG00000016834	intron	MCF2L	MCF.2 cell line derived transforming sequence like [Source:HGNC Symbol;Acc:HGNC:14576]
1	137841775	137841914	140	0.000806315	0.0306749	-0.0298686	-234.523	CHH	ENSGALG00000041644	intron	ATP11A	ATPase phospholipid transporting 11A [Source:HGNC Symbol;Acc:HGNC:13552]
1	137943071	137943234	164	0.00221478	0.0275797	-0.0253649	-214.865	CHH	ENSGALG00000016836	exon	TUBGCP3	tubulin gamma complex associated protein 3 [Source:HGNC Symbol;Acc:HGNC:18598]
1	137943071	137943234	164	0.00221478	0.0275797	-0.0253649	-214.865	CHH	ENSGALG00000016836	intron	TUBGCP3	tubulin gamma complex associated protein 3 [Source:HGNC Symbol;Acc:HGNC:18598]
1	137948815	137948989	175	0.00179637	0.0270089	-0.0252125	-248.359	CHH	ENSGALG00000016836	exon	TUBGCP3	tubulin gamma complex associated protein 3 [Source:HGNC Symbol;Acc:HGNC:18598]
1	137948815	137948989	175	0.00179637	0.0270089	-0.0252125	-248.359	CHH	ENSGALG00000016836	intron	TUBGCP3	tubulin gamma complex associated protein 3 [Source:HGNC Symbol;Acc:HGNC:18598]
1	137957820	137958034	215	0.00608573	0.0371219	-0.0310362	-267.112	CHH	ENSGALG00000016836	intron	TUBGCP3	tubulin gamma complex associated protein 3 [Source:HGNC Symbol;Acc:HGNC:18598]
1	138136711	138136947	237	0.00188038	0.0257768	-0.0238964	-348.201	CHH	ENSGALG00000016837	intron	MYO16	myosin XVI [Source:HGNC Symbol;Acc:HGNC:29822]
1	138249639	138249904	266	0.000844094	0.0310903	-0.0302462	-338.414	CHH	ENSGALG00000016837	intron	MYO16	myosin XVI [Source:HGNC Symbol;Acc:HGNC:29822]
1	138979558	138979745	188	0.0285392	0.0010456	0.0274936	254.492	CHH	Target=CR1-X2:3248-4135;Class=LINE/CR1	repeat
1	138979558	138979745	188	0.0285392	0.0010456	0.0274936	254.492	CHH	ENSGALG00000016843	intron	COL4A2	collagen type IV alpha 2 chain [Source:HGNC Symbol;Acc:HGNC:2203]
1	139067644	139067735	92	0.660889	0.317222	0.343667	31.5217	CG	ENSGALG00000016844	intron	RAB20	RAB20, member RAS oncogene family [Source:HGNC Symbol;Acc:HGNC:18260]
1	139076448	139076544	97	0.744425	0.350038	0.394387	27.8289	CG	ENSGALG00000016844	intron	RAB20	RAB20, member RAS oncogene family [Source:HGNC Symbol;Acc:HGNC:18260]
1	139165030	139165203	174	0.000185272	0.0303455	-0.0301602	-234.918	CHH	ENSGALG00000016845	intron	NAXD	NAD(P)HX dehydratase [Source:HGNC Symbol;Acc:HGNC:25576]
1	139199105	139199397	293	0.0031368	0.047551	-0.0444142	-365.967	CHH	ENSGALG00000025357	promoter	gga-mir-1736	gga-mir-1736 [Source:miRBase;Acc:MI0007475]
1	139199105	139199397	293	0.0031368	0.047551	-0.0444142	-365.967	CHH	ENSGALG00000016847	exon	CARS2	cysteinyl-tRNA synthetase 2, mitochondrial [Source:HGNC Symbol;Acc:HGNC:25695]
1	139199105	139199397	293	0.0031368	0.047551	-0.0444142	-365.967	CHH	ENSGALG00000016847	utr5	CARS2	cysteinyl-tRNA synthetase 2, mitochondrial [Source:HGNC Symbol;Acc:HGNC:25695]
1	139199105	139199397	293	0.0031368	0.047551	-0.0444142	-365.967	CHH	ENSGALG00000016847	TSS	CARS2	cysteinyl-tRNA synthetase 2, mitochondrial [Source:HGNC Symbol;Acc:HGNC:25695]
1	139199105	139199397	293	0.0031368	0.047551	-0.0444142	-365.967	CHH	ENSGALG00000016847	promoter	CARS2	cysteinyl-tRNA synthetase 2, mitochondrial [Source:HGNC Symbol;Acc:HGNC:25695]
1	139240040	139240167	128	0.00625233	0.0419375	-0.0356851	-315.866	CHH	Target=CR1-C4:4227-4506;Class=LINE/CR1	repeat
1	139269551	139269664	114	0.0265025	0.000192245	0.0263102	41.1567	CHG	ENSGALG00000030125	intron	ANKRD10	Ankyrin repeat domain-containing protein 10 [Source:UniProtKB/Swiss-Prot;Acc:Q5ZLC6]
1	139472026	139472123	98	0.385042	0.0462033	0.338839	21.8334	CG	Target=CR1-Y2_Aves:2710-2944;Class=LINE/CR1	repeat
1	140172525	140172687	163	0.00184509	0.0267334	-0.0248883	-213.167	CHH	ENSGALG00000016853	intron	ABHD13	abhydrolase domain containing 13 [Source:HGNC Symbol;Acc:HGNC:20293]
1	140172525	140172687	163	0.00184509	0.0267334	-0.0248883	-213.167	CHH	Target=CR1-Y4:3414-4508;Class=LINE/CR1	repeat
1	141079745	141079947	203	0.000364114	0.0267509	-0.0263868	-226.379	CHH	ENSGALG00000029175	intron	EFNB2	ephrin B2 [Source:HGNC Symbol;Acc:HGNC:3227]
1	141445006	141445147	142	0.810891	0.506407	0.304484	81.3365	CG	Target=EAVHP_I-int:1-2136;Class=LTR/ERVK	repeat
1	141490588	141490652	65	0.918396	0.771168	0.147228	59.9392	CG	Target=GGLTR3F1:1-494;Class=LTR/ERVL	repeat
1	141980192	141980386	195	0.000399143	0.0242137	-0.0238146	-214.743	CHH	Target=GGLTR12A:1-335;Class=LTR/ERVL	repeat
1	142162085	142162345	261	0.78604	0.548979	0.23706	156.635	CG	Target=ENS1-LTR:1-913;Class=LTR/ERVL	repeat
1	142467144	142467369	226	0.00148003	0.0326434	-0.0311634	-308.975	CHH	Target=Char12Mar1_GG:834-1395;Class=DNA/hAT-Charlie	repeat
1	142799886	142800056	171	0.00246368	0.0585262	-0.0560625	-230.51	CHH	ENSGALG00000016862	intron	KDELC1	KDEL motif containing 1 [Source:HGNC Symbol;Acc:HGNC:19350]
1	142854057	142854203	147	0.000754136	0.0237452	-0.022991	-275.581	CHH	Target=CR1-F2:4426-4501;Class=LINE/CR1	repeat
1	142854057	142854203	147	0.000754136	0.0237452	-0.022991	-275.581	CHH	ENSGALG00000016865	intron	TPP2	tripeptidyl peptidase 2 [Source:HGNC Symbol;Acc:HGNC:12016]
1	142855722	142855795	74	0.000124338	0.0336473	-0.0335229	-34.9328	CHG	ENSGALG00000016865	intron	TPP2	tripeptidyl peptidase 2 [Source:HGNC Symbol;Acc:HGNC:12016]
1	142896324	142896478	155	0.000195961	0.0342509	-0.0340549	-226.014	CHH	ENSGALG00000016865	promoter	TPP2	tripeptidyl peptidase 2 [Source:HGNC Symbol;Acc:HGNC:12016]
1	142896324	142896478	155	0.000195961	0.0342509	-0.0340549	-226.014	CHH	Target=CR1-C:4402-4535;Class=LINE/CR1	repeat
1	143340030	143340387	358	0.00111216	0.0274354	-0.0263232	-438.542	CHH	ENSGALG00000016866	intron	FGF14	fibroblast growth factor 14 [Source:HGNC Symbol;Acc:HGNC:3671]
1	143392062	143392325	264	0.000471956	0.033348	-0.0328761	-352.041	CHH	ENSGALG00000016867	intron	ITGBL1	integrin subunit beta like 1 [Source:HGNC Symbol;Acc:HGNC:6164]
1	143450306	143450440	135	0.00115755	0.0397051	-0.0385475	-259.643	CHH	Target=CR1-X2:3976-4138;Class=LINE/CR1	repeat
1	143450306	143450440	135	0.00115755	0.0397051	-0.0385475	-259.643	CHH	ENSGALG00000016867	intron	ITGBL1	integrin subunit beta like 1 [Source:HGNC Symbol;Acc:HGNC:6164]
1	143477106	143477289	184	0.00171776	0.0261047	-0.0243869	-300.636	CHH	ENSGALG00000016867	intron	ITGBL1	integrin subunit beta like 1 [Source:HGNC Symbol;Acc:HGNC:6164]
1	143579823	143580002	180	0.00216393	0.0267518	-0.0245879	-235.364	CHH	ENSGALG00000016868	intron	NALCN	sodium leak channel, non-selective [Source:HGNC Symbol;Acc:HGNC:19082]
1	144493042	144493323	282	0.00293008	0.0508548	-0.0479247	-409.887	CHH	ENSGALG00000016878	exon	TM9SF2	transmembrane 9 superfamily member 2 [Source:HGNC Symbol;Acc:HGNC:11865]
1	144493042	144493323	282	0.00293008	0.0508548	-0.0479247	-409.887	CHH	ENSGALG00000016878	intron	TM9SF2	transmembrane 9 superfamily member 2 [Source:HGNC Symbol;Acc:HGNC:11865]
1	144775061	144775277	217	0.00367054	0.0528554	-0.0491849	-271.024	CHH	ENSGALG00000016883	exon	DOCK9	dedicator of cytokinesis 9 [Source:HGNC Symbol;Acc:HGNC:14132]
1	144775061	144775277	217	0.00367054	0.0528554	-0.0491849	-271.024	CHH	ENSGALG00000016883	intron	DOCK9	dedicator of cytokinesis 9 [Source:HGNC Symbol;Acc:HGNC:14132]
1	144827294	144827597	304	0.000786284	0.034747	-0.0339608	-441.809	CHH	ENSGALG00000016884	intron	SLC15A1	solute carrier family 15 member 1 [Source:HGNC Symbol;Acc:HGNC:10920]
1	144827294	144827597	304	0.000786284	0.034747	-0.0339608	-441.809	CHH	ENSGALG00000016884	exon	SLC15A1	solute carrier family 15 member 1 [Source:HGNC Symbol;Acc:HGNC:10920]
1	144931821	144932003	183	0.00302302	0.0339746	-0.0309516	-229.372	CHH	ENSGALG00000016886	intron	FARP1	FERM, ARH/RhoGEF and pleckstrin domain protein 1 [Source:HGNC Symbol;Acc:HGNC:3591]
1	144970864	144970927	64	0.0241836	0.00016409	0.0240195	31.9284	CHG	ENSGALG00000016886	intron	FARP1	FERM, ARH/RhoGEF and pleckstrin domain protein 1 [Source:HGNC Symbol;Acc:HGNC:3591]
1	145055269	145055346	78	0.000220238	0.0532605	-0.0530403	-70.2614	CHG	ENSGALG00000016886	intron	FARP1	FERM, ARH/RhoGEF and pleckstrin domain protein 1 [Source:HGNC Symbol;Acc:HGNC:3591]
1	145070418	145070481	64	0.000107449	0.0896844	-0.0895769	-23.9226	CHG	ENSGALG00000016886	intron	FARP1	FERM, ARH/RhoGEF and pleckstrin domain protein 1 [Source:HGNC Symbol;Acc:HGNC:3591]
1	145132635	145132860	226	0.00173671	0.0222852	-0.0205485	-280.817	CHH	ENSGALG00000031299	intron
1	145296171	145296225	55	0.668676	0.408734	0.259941	22.735	CG	ENSGALG00000016889	intron	RAP2A	RAP2A, member of RAS oncogene family [Source:HGNC Symbol;Acc:HGNC:9861]
1	145305112	145305296	185	0.000578168	0.0257379	-0.0251597	-224.054	CHH	ENSGALG00000016889	intron	RAP2A	RAP2A, member of RAS oncogene family [Source:HGNC Symbol;Acc:HGNC:9861]
1	145375859	145376019	161	0.00103699	0.0270444	-0.0260074	-256.588	CHH	ENSGALG00000016890	intron	MBNL2	muscleblind-like 2 isoform 7 [Source:RefSeq peptide;Acc:NP_001156848]
1	146030486	146030831	346	0.668514	0.420162	0.248351	27.5406	CG	Target=CR1-E:4443-4516;Class=LINE/CR1	repeat
1	146030486	146030831	346	0.668514	0.420162	0.248351	27.5406	CG	ENSGALG00000016895	intron	DZIP1	DAZ interacting zinc finger protein 1 [Source:HGNC Symbol;Acc:HGNC:20908]
1	146645986	146646227	242	0.000763378	0.0274288	-0.0266654	-286.815	CHH	ENSGALG00000016900	intron	GPC6	glypican 6 [Source:HGNC Symbol;Acc:HGNC:4454]
1	146681278	146681406	129	0.000824812	0.0346992	-0.0338743	-207.671	CHH	ENSGALG00000016900	intron	GPC6	glypican 6 [Source:HGNC Symbol;Acc:HGNC:4454]
1	146707766	146708127	362	0.0012124	0.030449	-0.0292366	-459.553	CHH	ENSGALG00000016900	intron	GPC6	glypican 6 [Source:HGNC Symbol;Acc:HGNC:4454]
1	146806296	146806565	270	0.00167235	0.0249906	-0.0233183	-411.999	CHH	ENSGALG00000016900	intron	GPC6	glypican 6 [Source:HGNC Symbol;Acc:HGNC:4454]
1	146828555	146828730	176	0.0310518	0.00206707	0.0289847	295.772	CHH	Target=CR1-H:2456-4798;Class=LINE/CR1	repeat
1	146828555	146828730	176	0.0310518	0.00206707	0.0289847	295.772	CHH	ENSGALG00000016900	intron	GPC6	glypican 6 [Source:HGNC Symbol;Acc:HGNC:4454]
1	146860856	146861023	168	0.00284664	0.0363265	-0.0334799	-217.478	CHH	ENSGALG00000016900	intron	GPC6	glypican 6 [Source:HGNC Symbol;Acc:HGNC:4454]
1	146942584	146942744	161	0.00123165	0.0327182	-0.0314866	-210.234	CHH	ENSGALG00000016900	intron	GPC6	glypican 6 [Source:HGNC Symbol;Acc:HGNC:4454]
1	146970648	146970848	201	0.000166037	0.0231918	-0.0230257	-301.109	CHH	ENSGALG00000016900	intron	GPC6	glypican 6 [Source:HGNC Symbol;Acc:HGNC:4454]
1	147040604	147040797	194	0.00013038	0.0233743	-0.0232439	-255.699	CHH	ENSGALG00000016900	exon	GPC6	glypican 6 [Source:HGNC Symbol;Acc:HGNC:4454]
1	147040604	147040797	194	0.00013038	0.0233743	-0.0232439	-255.699	CHH	ENSGALG00000016900	promoter	GPC6	glypican 6 [Source:HGNC Symbol;Acc:HGNC:4454]
1	147040604	147040797	194	0.00013038	0.0233743	-0.0232439	-255.699	CHH	ENSGALG00000016900	intron	GPC6	glypican 6 [Source:HGNC Symbol;Acc:HGNC:4454]
1	147755015	147755272	258	0.00196303	0.0259962	-0.0240332	-279.542	CHH	ENSGALG00000016902	intron	GPC5	glypican 5 [Source:HGNC Symbol;Acc:HGNC:4453]
1	147976447	147976708	262	9.62e-05	0.0273245	-0.0272283	-315.013	CHH	ENSGALG00000016902	intron	GPC5	glypican 5 [Source:HGNC Symbol;Acc:HGNC:4453]
1	148367684	148367872	189	0.000763856	0.0298543	-0.0290905	-209.831	CHH	ENSGALG00000038439	intron
1	148554417	148554491	75	0.9422	0.811051	0.131149	46.2689	CG	ENSGALG00000045327	exon
1	148554417	148554491	75	0.9422	0.811051	0.131149	46.2689	CG	Target=GGERVK1-int:6319-6885;Class=LTR/ERVK	repeat
1	148554417	148554491	75	0.9422	0.811051	0.131149	46.2689	CG	ENSGALG00000045327	intron
1	148678273	148678443	171	0.000833425	0.0378427	-0.0370093	-212.102	CHH	Target=CR1-Y1_Aves:3025-3129;Class=LINE/CR1	repeat
1	148788290	148788463	174	0.000163848	0.0373441	-0.0371803	-243.587	CHH	Target=CR1-C4:2954-3158;Class=LINE/CR1	repeat
1	148920187	148920452	266	0.000318305	0.0368821	-0.0365638	-385.612	CHH	ENSGALG00000032591	intron
1	149397721	149397917	197	0.00021675	0.0274378	-0.027221	-245.682	CHH	ENSGALG00000026361	exon	SLITRK5	SLIT and NTRK like family member 5 [Source:HGNC Symbol;Acc:HGNC:20295]
1	149536068	149536217	150	0.000248682	0.0349643	-0.0347156	-307.592	CHH	Target=CR1-F:2874-3608;Class=LINE/CR1	repeat
1	149874154	149874346	193	0.000506873	0.0522341	-0.0517272	-232.187	CHH	Target=TguLTR5e:1-594;Class=LTR/ERVL	repeat
1	150135455	150135641	187	0.000444567	0.0285401	-0.0280955	-264.58	CHH	Target=GGLTR5A:6-595;Class=LTR/ERVL	repeat
1	150223911	150224039	129	0.0013632	0.0301419	-0.0287787	-248.068	CHH	Target=CR1-C3:4235-4534;Class=LINE/CR1	repeat
1	150459999	150460132	134	0.0235228	0.00130398	0.0222188	227.465	CHH	Target=CR1-F2:3491-4504;Class=LINE/CR1	repeat
1	150459999	150460132	134	0.0235228	0.00130398	0.0222188	227.465	CHH	ENSGALG00000032339	intron
1	150467675	150467843	169	0.0272188	0.000288837	0.02693	218.048	CHH	ENSGALG00000032339	intron
1	150469723	150470033	311	0.00114892	0.0331178	-0.0319689	-453.165	CHH	ENSGALG00000032339	intron
1	150495390	150495562	173	0.00083863	0.0240757	-0.0232371	-258.564	CHH	Target=GGERV28_I-int:2700-3245;Class=LTR/ERVK	repeat
1	150495390	150495562	173	0.00083863	0.0240757	-0.0232371	-258.564	CHH	ENSGALG00000032339	intron
1	151076307	151076430	124	0.0243666	0.000792165	0.0235744	217.398	CHH	Target=GGLTR3E2:1-561;Class=LTR/ERVL	repeat
1	151116275	151116502	228	0.000191796	0.0592264	-0.0590346	-333.414	CHH	Target=GGLTR8A:791-1071;Class=LTR/ERVL	repeat
1	151135682	151135831	150	0.00116297	0.0300629	-0.0288999	-212.903	CHH	Target=CR1-X2:3541-4138;Class=LINE/CR1	repeat
1	151358889	151359027	139	0.00174535	0.0456712	-0.0439259	-231.976	CHH	Target=CR1-F:1549-2402;Class=LINE/CR1	repeat
1	151894617	151894769	153	0.0449731	0.000353505	0.0446196	213.916	CHH	Target=CR1-E:4314-4517;Class=LINE/CR1	repeat
1	152094288	152094494	207	0.000121542	0.0349746	-0.034853	-288.293	CHH	ENSGALG00000043630	intron
1	152759863	152760090	228	0.000465739	0.0371506	-0.0366849	-362.698	CHH	Target=Chompy-3_Croc:38-106;Class=DNA/PIF-Harbinger	repeat
1	152759891	152760033	143	0.000149953	0.0459043	-0.0457543	-116.445	CHG	Target=Chompy-3_Croc:38-106;Class=DNA/PIF-Harbinger	repeat
1	153238304	153238469	166	0.0010024	0.0298239	-0.0288215	-257.92	CHH	Target=CR1-X:4072-4127;Class=LINE/CR1	repeat
1	153575073	153575207	135	0.00117303	0.0561793	-0.0550062	-295.638	CHH	Target=CR1-E:4215-4518;Class=LINE/CR1	repeat
1	154231842	154231996	155	0.000213834	0.0279111	-0.0276973	-344.506	CHH	Target=GGERVL18-int:3687-4952;Class=LTR/ERVL	repeat
1	154231842	154231996	155	0.000213834	0.0279111	-0.0276973	-344.506	CHH	ENSGALG00000016915	intron	MYCBP2	MYC binding protein 2, E3 ubiquitin protein ligase [Source:HGNC Symbol;Acc:HGNC:23386]
1	154266884	154266937	54	0.871422	0.596823	0.274599	24.065	CG	ENSGALG00000016915	intron	MYCBP2	MYC binding protein 2, E3 ubiquitin protein ligase [Source:HGNC Symbol;Acc:HGNC:23386]
1	154360747	154361039	293	0.000458372	0.0551918	-0.0547334	-426.408	CHH	ENSGALG00000016915	intron	MYCBP2	MYC binding protein 2, E3 ubiquitin protein ligase [Source:HGNC Symbol;Acc:HGNC:23386]
1	154387670	154387828	159	0.00127402	0.0270686	-0.0257945	-280.567	CHH	ENSGALG00000016915	intron	MYCBP2	MYC binding protein 2, E3 ubiquitin protein ligase [Source:HGNC Symbol;Acc:HGNC:23386]
1	154387670	154387828	159	0.00127402	0.0270686	-0.0257945	-280.567	CHH	Target=CR1-C4:4312-4506;Class=LINE/CR1	repeat
1	154389596	154389804	209	0.00114172	0.0325031	-0.0313614	-255.934	CHH	ENSGALG00000016915	intron	MYCBP2	MYC binding protein 2, E3 ubiquitin protein ligase [Source:HGNC Symbol;Acc:HGNC:23386]
1	154717493	154717670	178	0.000145725	0.0284745	-0.0283288	-225.141	CHH	ENSGALG00000038171	intron
1	154796745	154796832	88	0.0203058	0.000187107	0.0201187	93.9154	CHG	ENSGALG00000038171	intron
1	154999822	155000023	202	0.00193509	0.0246043	-0.0226692	-253.374	CHH	Target=CR1-H:4459-4799;Class=LINE/CR1	repeat
1	155035107	155035368	262	0.0069767	0.0640846	-0.0571079	-388.842	CHH	ENSGALG00000016921	intron	UCHL3	ubiquitin C-terminal hydrolase L3 [Source:HGNC Symbol;Acc:HGNC:12515]
1	155127161	155127340	180	0.00172996	0.0313344	-0.0296045	-222.654	CHH	ENSGALG00000016925	intron	TBC1D4	TBC1 domain family member 4 [Source:HGNC Symbol;Acc:HGNC:19165]
1	155447246	155447447	202	0.000231284	0.0259574	-0.0257262	-347.091	CHH	Target=CR1-C:4433-4537;Class=LINE/CR1	repeat
1	155638158	155638307	150	0.00660887	0.0338835	-0.0272746	-209.695	CHH	ENSGALG00000016926	intron	KLF12	Kruppel like factor 12 [Source:HGNC Symbol;Acc:HGNC:6346]
1	155645178	155645391	214	0.00182135	0.0354161	-0.0335947	-244.904	CHH	Target=CR1-Y1_Aves:2956-3331;Class=LINE/CR1	repeat
1	155645178	155645391	214	0.00182135	0.0354161	-0.0335947	-244.904	CHH	ENSGALG00000016926	intron	KLF12	Kruppel like factor 12 [Source:HGNC Symbol;Acc:HGNC:6346]
1	155701667	155701799	133	0.80812	0.507	0.30112	36.9382	CG	ENSGALG00000016926	intron	KLF12	Kruppel like factor 12 [Source:HGNC Symbol;Acc:HGNC:6346]
1	155701667	155701799	133	0.80812	0.507	0.30112	36.9382	CG	ENSGALG00000034468	intron
1	155898338	155898567	230	0.00131612	0.040021	-0.0387049	-341.429	CHH	Target=CR1-L3A_Croc:3103-3196;Class=LINE/CR1	repeat
1	156128122	156128324	203	0.00144777	0.0329376	-0.0314898	-263.776	CHH	ENSGALG00000016929	intron	PIBF1	progesterone immunomodulatory binding factor 1 [Source:HGNC Symbol;Acc:HGNC:23352]
1	156417985	156418183	199	0.00179976	0.0492484	-0.0474487	-366.07	CHH	Target=CR1-C4:3297-4511;Class=LINE/CR1	repeat
1	156836877	156837101	225	0.000816244	0.0346031	-0.0337869	-293.635	CHH	ENSGALG00000037015	intron	DACH1	dachshund family transcription factor 1 [Source:HGNC Symbol;Acc:HGNC:2663]
1	156854832	156855001	170	0.00202534	0.0339414	-0.0319161	-234.701	CHH	Target=Mariner1_GG:6-1327;Class=DNA/TcMar-Mariner	repeat
1	156854832	156855001	170	0.00202534	0.0339414	-0.0319161	-234.701	CHH	ENSGALG00000037015	intron	DACH1	dachshund family transcription factor 1 [Source:HGNC Symbol;Acc:HGNC:2663]
1	156872787	156872990	204	0.00180296	0.0301313	-0.0283283	-241.83	CHH	ENSGALG00000037015	intron	DACH1	dachshund family transcription factor 1 [Source:HGNC Symbol;Acc:HGNC:2663]
1	156998818	156999004	187	0.000668409	0.0281556	-0.0274872	-214.612	CHH	ENSGALG00000037015	intron	DACH1	dachshund family transcription factor 1 [Source:HGNC Symbol;Acc:HGNC:2663]
1	157021743	157021891	149	0.000144316	0.0344296	-0.0342852	-209.952	CHH	ENSGALG00000037015	intron	DACH1	dachshund family transcription factor 1 [Source:HGNC Symbol;Acc:HGNC:2663]
1	157805402	157805881	480	0.00346682	0.0384444	-0.0349776	-676.488	CHH	ENSGALG00000016907	intron	KLHL1	kelch like family member 1 [Source:HGNC Symbol;Acc:HGNC:6352]
1	157838922	157839165	244	0.000130771	0.0313215	-0.0311907	-260.562	CHH	ENSGALG00000016907	intron	KLHL1	kelch like family member 1 [Source:HGNC Symbol;Acc:HGNC:6352]
1	157929450	157929626	177	0.000145643	0.0680198	-0.0678742	-259.633	CHH	ENSGALG00000016907	exon	KLHL1	kelch like family member 1 [Source:HGNC Symbol;Acc:HGNC:6352]
1	157929450	157929626	177	0.000145643	0.0680198	-0.0678742	-259.633	CHH	ENSGALG00000016907	intron	KLHL1	kelch like family member 1 [Source:HGNC Symbol;Acc:HGNC:6352]
1	158223860	158224011	152	0.000163274	0.0277879	-0.0276246	-276.005	CHH	Target=CR1-F:3157-4509;Class=LINE/CR1	repeat
1	158362696	158362968	273	0.00159838	0.0338954	-0.032297	-313.416	CHH	Target=Charlie12_GG:77-196;Class=DNA/hAT-Charlie	repeat
1	158627263	158627481	219	0.00128604	0.024402	-0.0231159	-299.296	CHH	Target=GGLTR7-int:5744-5981;Class=LTR/ERV1	repeat
1	158773771	158773949	179	0.023917	0.000284679	0.0236324	223.005	CHH	Target=Eulor5B:16-170;Class=DNA?	repeat
1	158983749	158984031	283	0.000569447	0.0407639	-0.0401944	-299.793	CHH	Target=Charlie12_GG:39-198;Class=DNA/hAT-Charlie	repeat
1	159147775	159147966	192	0.025429	0.0010978	0.0243312	289.045	CHH	ENSGALG00000016908	intron	PCDH9	protocadherin 9 [Source:HGNC Symbol;Acc:HGNC:8661]
1	159147775	159147966	192	0.025429	0.0010978	0.0243312	289.045	CHH	ENSGALG00000016908	utr3	PCDH9	protocadherin 9 [Source:HGNC Symbol;Acc:HGNC:8661]
1	159319148	159319291	144	0.00179846	0.0368792	-0.0350808	-250.507	CHH	Target=CR1-Y:34-4509;Class=LINE/CR1	repeat
1	159357877	159358037	161	0.00109286	0.0311509	-0.030058	-221.286	CHH	Target=CR1-C:4414-4542;Class=LINE/CR1	repeat
1	159385060	159385268	209	0.00175838	0.0337944	-0.032036	-328.874	CHH	Target=CR1-Y2_Aves:3187-3308;Class=LINE/CR1	repeat
1	159559477	159559668	192	0.000449477	0.0571426	-0.0566931	-274.382	CHH	ENSGALG00000040093	intron
1	159657630	159657979	350	0.000310279	0.0484315	-0.0481212	-419.08	CHH	ENSGALG00000040093	intron
1	159662422	159662616	195	0.00225964	0.0289958	-0.0267362	-311.92	CHH	Target=CR1-D2:3846-4672;Class=LINE/CR1	repeat
1	159662422	159662616	195	0.00225964	0.0289958	-0.0267362	-311.92	CHH	ENSGALG00000040093	intron
1	159742843	159743001	159	0.00295207	0.0261304	-0.0231783	-272.906	CHH	Target=CR1-Y2_Aves:3117-3297;Class=LINE/CR1	repeat
1	159742843	159743001	159	0.00295207	0.0261304	-0.0231783	-272.906	CHH	ENSGALG00000040093	intron
1	160364093	160364210	118	0.0275751	0.000498907	0.0270762	209.733	CHH	ENSGALG00000034202	intron
1	160364093	160364210	118	0.0275751	0.000498907	0.0270762	209.733	CHH	ENSGALG00000045240	intron
1	160378411	160378616	206	0.00018159	0.0700092	-0.0698276	-223.411	CHH	ENSGALG00000034202	intron
1	160378411	160378616	206	0.00018159	0.0700092	-0.0698276	-223.411	CHH	ENSGALG00000045240	intron
1	160486448	160486532	85	0.739098	0.461672	0.277425	27.7851	CG	Target=GGLTR12C:101-600;Class=LTR/ERVL	repeat
1	160486448	160486532	85	0.739098	0.461672	0.277425	27.7851	CG	ENSGALG00000045240	intron
1	160673125	160673307	183	0.000238509	0.0324492	-0.0322107	-333.484	CHH	ENSGALG00000045907	intron
1	160761695	160761800	106	0.000200747	0.0287241	-0.0285234	-216.085	CHH	Target=GGLTR8B:202-634;Class=LTR/ERVL	repeat
1	160761695	160761800	106	0.000200747	0.0287241	-0.0285234	-216.085	CHH	ENSGALG00000045907	intron
1	160871973	160872162	190	0.0292412	0.000206531	0.0290347	286.119	CHH	Target=Mariner1_GG:756-1296;Class=DNA/TcMar-Mariner	repeat
1	160871973	160872162	190	0.0292412	0.000206531	0.0290347	286.119	CHH	ENSGALG00000045907	intron
1	160883622	160883762	141	0.000129204	0.0211824	-0.0210532	-224.08	CHH	ENSGALG00000045907	intron
1	160909590	160909765	176	0.902868	0.699515	0.203353	91.4259	CG	Target=GGLTR10D-int:1-2682;Class=LTR/ERVK	repeat
1	160909590	160909765	176	0.902868	0.699515	0.203353	91.4259	CG	ENSGALG00000045907	intron
1	161357662	161357789	128	0.000227538	0.0276565	-0.0274289	-217.543	CHH	Target=GGLTR12A:3-211;Class=LTR/ERVL	repeat
1	161906284	161906655	372	0.0015199	0.0312137	-0.0296938	-536.334	CHH	Target=CR1-X2:3223-3601;Class=LINE/CR1	repeat
1	162014674	162015027	354	0.00146225	0.0395496	-0.0380873	-464.823	CHH	Target=ENS3-int:2198-2366;Class=LTR/ERVL	repeat
1	162022898	162023195	298	0.0229219	0.00113352	0.0217883	384.744	CHH	Target=GGLTR8B:3-464;Class=LTR/ERVL	repeat
1	162074534	162074695	162	0.026086	0.000271812	0.0258142	226.099	CHH	Target=CR1-Y2_Aves:2799-3337;Class=LINE/CR1	repeat
1	162074594	162074663	70	0.0264833	0.00229465	0.0241887	55.7	CHG	Target=CR1-Y2_Aves:2799-3337;Class=LINE/CR1	repeat
1	162132479	162132590	112	0.004318	0.0347801	-0.0304621	-214.218	CHH	Target=CR1-D:4219-4677;Class=LINE/CR1	repeat
1	162265948	162266210	263	0.00109255	0.0301226	-0.0290301	-376.21	CHH	ENSGALG00000016936	intron	TDRD3	tudor domain containing 3 [Source:HGNC Symbol;Acc:HGNC:20612]
1	162277138	162277331	194	0.000507117	0.0270574	-0.0265503	-214.729	CHH	ENSGALG00000016936	intron	TDRD3	tudor domain containing 3 [Source:HGNC Symbol;Acc:HGNC:20612]
1	162426033	162426235	203	0.00051673	0.0286592	-0.0281424	-274.09	CHH	ENSGALG00000016937	intron	DIAPH3	diaphanous related formin 3 [Source:HGNC Symbol;Acc:HGNC:15480]
1	162466276	162466327	52	0.592923	0.810519	-0.217596	-24.1684	CG	ENSGALG00000016937	intron	DIAPH3	diaphanous related formin 3 [Source:HGNC Symbol;Acc:HGNC:15480]
1	163022625	163022747	123	0.034306	0.000811066	0.033495	277.567	CHH	Target=CR1-C3:3174-4376;Class=LINE/CR1	repeat
1	163182432	163182685	254	0.00134313	0.0328384	-0.0314953	-322.132	CHH	Target=CR1-Y2_Aves:2582-3080;Class=LINE/CR1	repeat
1	163182471	163182614	144	0.00582017	0.0593435	-0.0535233	-136.971	CHG	Target=CR1-Y2_Aves:2582-3080;Class=LINE/CR1	repeat
1	164122995	164123191	197	0.000154936	0.0275199	-0.027365	-270.812	CHH	Target=CR1-F2:3781-4176;Class=LINE/CR1	repeat
1	164122995	164123191	197	0.000154936	0.0275199	-0.027365	-270.812	CHH	Target=GGLTR8B:492-1071;Class=LTR/ERVL	repeat
1	164350886	164351028	143	0.000911068	0.0413852	-0.0404741	-243.753	CHH	Target=CR1-E:3506-4186;Class=LINE/CR1	repeat
1	164350886	164351028	143	0.000911068	0.0413852	-0.0404741	-243.753	CHH	Target=GGLTR5A:341-573;Class=LTR/ERVL	repeat
1	164553796	164553983	188	0.0269961	0.00158776	0.0254084	242.791	CHH	Target=CR1-C3:4273-4539;Class=LINE/CR1	repeat
1	165130409	165130526	118	0.028909	0.000258705	0.0286503	208.915	CHH	Target=CR1-C3:4244-4531;Class=LINE/CR1	repeat
1	165425912	165426041	130	0.00036572	0.037776	-0.0374103	-290.961	CHH	Target=Mariner1b_GG:2-566;Class=DNA/TcMar-Mariner	repeat
1	165730538	165730739	202	0.00117427	0.0292532	-0.0280789	-308.545	CHH	ENSGALG00000016946	intron	SUGT1	SGT1 homolog, MIS12 kinetochore complex assembly cochaperone [Source:HGNC Symbol;Acc:HGNC:16987]
1	165803932	165804124	193	0.000218733	0.0527939	-0.0525752	-248.117	CHH	ENSGALG00000016947	intron	ELF1	E74 like ETS transcription factor 1 [Source:HGNC Symbol;Acc:HGNC:3316]
1	165849978	165850188	211	0.00252347	0.036579	-0.0340555	-274.222	CHH	ENSGALG00000016949	intron	WBP4	WW domain binding protein 4 [Source:HGNC Symbol;Acc:HGNC:12739]
1	165856434	165856655	222	0.0282912	0.00149826	0.0267929	343.044	CHH	ENSGALG00000016949	exon	WBP4	WW domain binding protein 4 [Source:HGNC Symbol;Acc:HGNC:12739]
1	165856434	165856655	222	0.0282912	0.00149826	0.0267929	343.044	CHH	ENSGALG00000016949	utr3	WBP4	WW domain binding protein 4 [Source:HGNC Symbol;Acc:HGNC:12739]
1	165910357	165910531	175	0.00150216	0.0391195	-0.0376174	-263.471	CHH	ENSGALG00000040808	exon
1	165910357	165910531	175	0.00150216	0.0391195	-0.0376174	-263.471	CHH	ENSGALG00000040808	utr3
1	165910357	165910531	175	0.00150216	0.0391195	-0.0376174	-263.471	CHH	ENSGALG00000040808	TES
1	166077303	166077546	244	0.000550875	0.0446434	-0.0440926	-343.89	CHH	ENSGALG00000016955	intron	VWA8	von Willebrand factor A domain containing 8 [Source:HGNC Symbol;Acc:HGNC:29071]
1	166166050	166166404	355	0.00581811	0.0379958	-0.0321777	-399.116	CHH	ENSGALG00000016955	intron	VWA8	von Willebrand factor A domain containing 8 [Source:HGNC Symbol;Acc:HGNC:29071]
1	166206825	166207240	416	0.613471	0.350285	0.263186	274.947	CG	ENSGALG00000016959	intron	DGKH	diacylglycerol kinase eta [Source:HGNC Symbol;Acc:HGNC:2854]
1	166282855	166282995	141	0.0276909	0.000536303	0.0271546	257.457	CHH	ENSGALG00000016959	intron	DGKH	diacylglycerol kinase eta [Source:HGNC Symbol;Acc:HGNC:2854]
1	166339639	166339802	164	0.0015587	0.0399254	-0.0383667	-226.22	CHH	ENSGALG00000016959	intron	DGKH	diacylglycerol kinase eta [Source:HGNC Symbol;Acc:HGNC:2854]
1	166339639	166339802	164	0.0015587	0.0399254	-0.0383667	-226.22	CHH	ENSGALG00000016959	exon	DGKH	diacylglycerol kinase eta [Source:HGNC Symbol;Acc:HGNC:2854]
1	166509685	166509765	81	0.00237946	0.0338664	-0.031487	-64.9698	CHG	ENSGALG00000026163	intron	TNFSF11	TNF superfamily member 11 [Source:HGNC Symbol;Acc:HGNC:11926]
1	166662624	166662805	182	0.000744206	0.0290683	-0.0283241	-260.796	CHH	ENSGALG00000016964	intron	EPSTI1	epithelial stromal interaction 1 [Source:HGNC Symbol;Acc:HGNC:16465]
1	166662624	166662805	182	0.000744206	0.0290683	-0.0283241	-260.796	CHH	Target=CR1-C4:1070-1342;Class=LINE/CR1	repeat
1	166677184	166677395	212	0.00404428	0.0383947	-0.0343504	-343.509	CHH	Target=CR1-E:2077-3871;Class=LINE/CR1	repeat
1	166677184	166677395	212	0.00404428	0.0383947	-0.0343504	-343.509	CHH	ENSGALG00000016964	intron	EPSTI1	epithelial stromal interaction 1 [Source:HGNC Symbol;Acc:HGNC:16465]
1	166891215	166891348	134	0.000164745	0.0290444	-0.0288796	-225.208	CHH	ENSGALG00000016967	intron	ENOX1	ecto-NOX disulfide-thiol exchanger 1 [Source:HGNC Symbol;Acc:HGNC:25474]
1	166908884	166909072	189	0.000906802	0.0315469	-0.0306401	-250.968	CHH	ENSGALG00000016967	intron	ENOX1	ecto-NOX disulfide-thiol exchanger 1 [Source:HGNC Symbol;Acc:HGNC:25474]
1	166985914	166986102	189	0.0253171	0.00189988	0.0234172	285.832	CHH	Target=Mariner1_GG:2-702;Class=DNA/TcMar-Mariner	repeat
1	166985914	166986102	189	0.0253171	0.00189988	0.0234172	285.832	CHH	ENSGALG00000016967	intron	ENOX1	ecto-NOX disulfide-thiol exchanger 1 [Source:HGNC Symbol;Acc:HGNC:25474]
1	167514347	167514553	207	0.830624	0.621453	0.209171	118.491	CG	ENSGALG00000029931	exon
1	167572897	167573065	169	0.0257756	0.00149666	0.0242789	284.302	CHH	ENSGALG00000038613	intron
1	167662216	167662441	226	0.00209527	0.0284639	-0.0263686	-342.653	CHH	ENSGALG00000016974	intron	GTF2F2	general transcription factor IIF subunit 2 [Source:HGNC Symbol;Acc:HGNC:4653]
1	167662216	167662441	226	0.00209527	0.0284639	-0.0263686	-342.653	CHH	Target=CR1-X2:3899-4138;Class=LINE/CR1	repeat
1	167889333	167889571	239	0.0299069	0.000390986	0.0295159	322.456	CHH	ENSGALG00000026849	intron	SIAH3	siah E3 ubiquitin protein ligase family member 3 [Source:HGNC Symbol;Acc:HGNC:30553]
1	168022734	168022945	212	0.000793588	0.0236905	-0.022897	-284.423	CHH	ENSGALG00000016986	intron	LCP1	lymphocyte cytosolic protein 1 [Source:HGNC Symbol;Acc:HGNC:6528]
1	168031294	168031359	66	0.736877	0.886237	-0.14936	-37.6156	CG	ENSGALG00000016986	exon	LCP1	lymphocyte cytosolic protein 1 [Source:HGNC Symbol;Acc:HGNC:6528]
1	168190956	168191109	154	0.0388149	0.00137024	0.0374447	250.043	CHH	Target=CR1-C:4213-4520;Class=LINE/CR1	repeat
1	168190956	168191109	154	0.0388149	0.00137024	0.0374447	250.043	CHH	ENSGALG00000016990	intron	LRCH1	leucine rich repeats and calponin homology domain containing 1 [Source:HGNC Symbol;Acc:HGNC:20309]
1	168342355	168342561	207	0.000204896	0.0211323	-0.0209274	-309.885	CHH	ENSGALG00000016992	intron	HTR2A	5-hydroxytryptamine receptor 2A [Source:HGNC Symbol;Acc:HGNC:5293]
1	168355877	168356014	138	0.0381644	0.00481307	0.0333513	216.668	CHH	ENSGALG00000016992	intron	HTR2A	5-hydroxytryptamine receptor 2A [Source:HGNC Symbol;Acc:HGNC:5293]
1	168394836	168395067	232	0.0332367	0.00338827	0.0298484	396.664	CHH	ENSGALG00000031392	intron
1	168657168	168657320	153	0.00144882	0.0299663	-0.0285175	-219.718	CHH	ENSGALG00000016993	intron	SUCLA2	succinate-CoA ligase ADP-forming beta subunit [Source:HGNC Symbol;Acc:HGNC:11448]
1	168799320	168799423	104	0.312136	0.144635	0.167501	76.038	CG	ENSGALG00000016998	exon	LPAR6	lysophosphatidic acid receptor 6 [Source:HGNC Symbol;Acc:HGNC:15520]
1	168799320	168799423	104	0.312136	0.144635	0.167501	76.038	CG	ENSGALG00000016997	intron	RB1	RB transcriptional corepressor 1 [Source:HGNC Symbol;Acc:HGNC:9884]
1	168812333	168812514	182	0.00107966	0.0295447	-0.028465	-247.941	CHH	Target=CR1-X1:3860-4131;Class=LINE/CR1	repeat
1	168812333	168812514	182	0.00107966	0.0295447	-0.028465	-247.941	CHH	ENSGALG00000016997	intron	RB1	RB transcriptional corepressor 1 [Source:HGNC Symbol;Acc:HGNC:9884]
1	168923513	168923639	127	0.00439526	0.0311555	-0.0267602	-262.09	CHH	Target=CR1-C4:3656-4510;Class=LINE/CR1	repeat
1	169155777	169155908	132	0.000482788	0.0282879	-0.0278051	-226.823	CHH	Target=CR1-C4:4405-4498;Class=LINE/CR1	repeat
1	169155777	169155908	132	0.000482788	0.0282879	-0.0278051	-226.823	CHH	ENSGALG00000017005	intron	CAB39L	calcium binding protein 39 like [Source:HGNC Symbol;Acc:HGNC:20290]
1	169177592	169177736	145	0.0305362	0.00114657	0.0293896	244.523	CHH	ENSGALG00000017005	intron	CAB39L	calcium binding protein 39 like [Source:HGNC Symbol;Acc:HGNC:20290]
1	169223934	169224085	152	0.038527	0.000900067	0.0376269	215.021	CHH	ENSGALG00000017006	intron	SETDB2	SET domain bifurcated 2 [Source:HGNC Symbol;Acc:HGNC:20263]
1	169309879	169310079	201	0.0266114	0.00103626	0.0255751	242.718	CHH	ENSGALG00000017009	intron	KPNA3	karyopherin subunit alpha 3 [Source:HGNC Symbol;Acc:HGNC:6396]
1	169335713	169335904	192	0.000253945	0.0288711	-0.0286171	-393.41	CHH	ENSGALG00000029963	intron
1	169364124	169364175	52	0.615636	0.870771	-0.255135	-32.5558	CG	ENSGALG00000017010	intron	SPRYD7	SPRY domain containing 7 [Source:HGNC Symbol;Acc:HGNC:14297]
1	170172743	170172830	88	0.108689	0.473694	-0.365005	-19.5186	CG	ENSGALG00000017019	intron
1	170175785	170175989	205	0.00216938	0.0315627	-0.0293933	-216.6	CHH	ENSGALG00000017019	intron
1	170328606	170328806	201	0.0285779	0.000447515	0.0281304	324.348	CHH	ENSGALG00000017021	intron	ATP7B	ATPase copper transporting beta [Source:HGNC Symbol;Acc:HGNC:870]
1	170604262	170604444	183	0.00447205	0.0408564	-0.0363844	-265.158	CHH	ENSGALG00000017034	intron	FOXO1	forkhead box O1 [Source:RefSeq peptide;Acc:NP_989659]
1	170627425	170627536	112	0.00137807	0.0279875	-0.0266094	-238.723	CHH	ENSGALG00000017034	intron	FOXO1	forkhead box O1 [Source:RefSeq peptide;Acc:NP_989659]
1	170978895	170979111	217	0.000130857	0.0214502	-0.0213193	-315.032	CHH	ENSGALG00000017036	intron	LHFPL6	LHFPL tetraspan subfamily member 6 [Source:HGNC Symbol;Acc:HGNC:6586]
1	171257831	171257994	164	0.00302186	0.0349393	-0.0319175	-284.831	CHH	ENSGALG00000017038	intron	PROSER1	proline and serine rich 1 [Source:HGNC Symbol;Acc:HGNC:20291]
1	171257831	171257994	164	0.00302186	0.0349393	-0.0319175	-284.831	CHH	ENSGALG00000017038	exon	PROSER1	proline and serine rich 1 [Source:HGNC Symbol;Acc:HGNC:20291]
1	171257831	171257994	164	0.00302186	0.0349393	-0.0319175	-284.831	CHH	ENSGALG00000017038	utr3	PROSER1	proline and serine rich 1 [Source:HGNC Symbol;Acc:HGNC:20291]
1	171257831	171257994	164	0.00302186	0.0349393	-0.0319175	-284.831	CHH	ENSGALG00000017038	TES	PROSER1	proline and serine rich 1 [Source:HGNC Symbol;Acc:HGNC:20291]
1	171291048	171291304	257	0.00155474	0.0314846	-0.0299298	-391.903	CHH	ENSGALG00000017040	intron
1	171394987	171395171	185	0.000123622	0.0317238	-0.0316002	-227.414	CHH	ENSGALG00000033671	intron	FREM2	FRAS1 related extracellular matrix protein 2 [Source:HGNC Symbol;Acc:HGNC:25396]
1	171420419	171420513	95	0.634039	0.227328	0.406711	22.1601	CG	ENSGALG00000033671	intron	FREM2	FRAS1 related extracellular matrix protein 2 [Source:HGNC Symbol;Acc:HGNC:25396]
1	171479971	171480150	180	0.00115956	0.0413942	-0.0402347	-257.653	CHH	ENSGALG00000041895	intron
1	171542897	171543002	106	0.0286337	0.000198943	0.0284348	257.397	CHH	Target=CR1-E:2493-3815;Class=LINE/CR1	repeat
1	171842801	171842901	101	0.474986	0.031467	0.443519	39.4675	CG	ENSGALG00000017044	intron	TRPC4	transient receptor potential cation channel subfamily C member 4 [Source:HGNC Symbol;Acc:HGNC:12336]
1	171844415	171844689	275	0.0010967	0.0329885	-0.0318918	-379.505	CHH	Target=CR1-G:4157-4237;Class=LINE/CR1	repeat
1	171844415	171844689	275	0.0010967	0.0329885	-0.0318918	-379.505	CHH	ENSGALG00000017044	intron	TRPC4	transient receptor potential cation channel subfamily C member 4 [Source:HGNC Symbol;Acc:HGNC:12336]
1	172298371	172298524	154	0.000151361	0.0372252	-0.0370738	-237.751	CHH	ENSGALG00000017047	exon	SUPT20H	SPT20 homolog, SAGA complex component [Source:HGNC Symbol;Acc:HGNC:20596]
1	172298371	172298524	154	0.000151361	0.0372252	-0.0370738	-237.751	CHH	ENSGALG00000017047	intron	SUPT20H	SPT20 homolog, SAGA complex component [Source:HGNC Symbol;Acc:HGNC:20596]
1	172301562	172301696	135	0.00324455	0.0336854	-0.0304408	-241.923	CHH	ENSGALG00000017047	intron	SUPT20H	SPT20 homolog, SAGA complex component [Source:HGNC Symbol;Acc:HGNC:20596]
1	172301562	172301696	135	0.00324455	0.0336854	-0.0304408	-241.923	CHH	ENSGALG00000017047	exon	SUPT20H	SPT20 homolog, SAGA complex component [Source:HGNC Symbol;Acc:HGNC:20596]
1	172327827	172327997	171	0.0442119	0.000247537	0.0439644	240.032	CHH	ENSGALG00000017049	intron	ALG5	ALG5, dolichyl-phosphate beta-glucosyltransferase [Source:HGNC Symbol;Acc:HGNC:20266]
1	172390335	172390543	209	0.00386394	0.0389348	-0.0350708	-277.14	CHH	ENSGALG00000017050	intron	SMAD9	SMAD family member 9 [Source:HGNC Symbol;Acc:HGNC:6774]
1	172402800	172403004	205	0.00210486	0.0471943	-0.0450894	-217.454	CHH	Target=MER127:43-306;Class=DNA/TcMar-Tigger	repeat
1	172526003	172526192	190	0.02981	0.000256432	0.0295535	315.9	CHH	Target=CR1-D:1297-1558;Class=LINE/CR1	repeat
1	172835897	172836517	621	0.489529	0.332129	0.1574	10.3995	CG	ENSGALG00000041263	intron
1	173097918	173098107	190	0.000339036	0.0497217	-0.0493827	-232.73	CHH	ENSGALG00000017062	intron
1	173313241	173313423	183	0.000942009	0.0305352	-0.0295932	-216.608	CHH	ENSGALG00000017062	intron
1	173477856	173478037	182	0.00159641	0.0357188	-0.0341224	-236.593	CHH	ENSGALG00000045592	intron
1	173636734	173636907	174	0.000196485	0.0272642	-0.0270678	-223.612	CHH	Target=CR1-Y:1616-1977;Class=LINE/CR1	repeat
1	173803917	173804070	154	0.000825228	0.0321403	-0.0313151	-242.007	CHH	ENSGALG00000042917	intron
1	174146180	174146472	293	0.00176692	0.0350598	-0.0332929	-402.476	CHH	ENSGALG00000042339	intron
1	174160716	174160893	178	0.000826516	0.0330987	-0.0322722	-216.631	CHH	ENSGALG00000042339	intron
1	174202240	174202500	261	0.0254432	0.000942804	0.0245004	409.169	CHH	ENSGALG00000042339	intron
1	174235025	174235267	243	0.00190029	0.0254988	-0.0235985	-420.737	CHH	Target=CR1-E:4295-4519;Class=LINE/CR1	repeat
1	174488083	174488181	99	0.699171	0.511809	0.187362	36.4053	CG	ENSGALG00000017070	intron	PDS5B	PDS5 cohesin associated factor B [Source:HGNC Symbol;Acc:HGNC:20418]
1	174561101	174561154	54	0.833555	0.6097	0.223855	31.4237	CG	ENSGALG00000017073	exon	BRCA2	BRCA2, DNA repair associated [Source:HGNC Symbol;Acc:HGNC:1101]
1	174852147	174852271	125	0.000516285	0.0358003	-0.035284	-250.363	CHH	Target=CR1-B:4467-4561;Class=LINE/CR1	repeat
1	174876840	174876996	157	0.0320779	0.00235152	0.0297264	208.269	CHH	Target=CR1-X:3276-3397;Class=LINE/CR1	repeat
1	175271702	175271823	122	0.0321305	0.00346272	0.0286678	213.251	CHH	ENSGALG00000017083	intron	KATNAL1	katanin catalytic subunit A1 like 1 [Source:HGNC Symbol;Acc:HGNC:28361]
1	175594201	175594399	199	0.00163327	0.0296991	-0.0280658	-314.12	CHH	ENSGALG00000029900	intron
1	175740112	175740290	179	0.000891389	0.0456696	-0.0447782	-236.08	CHH	Target=CR1-F2:3635-4498;Class=LINE/CR1	repeat
1	175909512	175909663	152	0.00228218	0.027966	-0.0256838	-242.34	CHH	ENSGALG00000017091	intron	FLT1	fms related tyrosine kinase 1 [Source:HGNC Symbol;Acc:HGNC:3763]
1	175983739	175983884	146	0.000127997	0.0238929	-0.0237649	-210.177	CHH	ENSGALG00000017092	intron	PAN3	PAN3 poly(A) specific ribonuclease subunit [Source:HGNC Symbol;Acc:HGNC:29991]
1	176363461	176363525	65	0.000119556	0.0440355	-0.043916	-42.5447	CHG	ENSGALG00000034708	intron	USP12	ubiquitin specific peptidase 12 [Source:HGNC Symbol;Acc:HGNC:20485]
1	176442160	176442399	240	0.000994289	0.0507184	-0.0497241	-323.859	CHH	Target=CR1-D2:4478-4676;Class=LINE/CR1	repeat
1	176473178	176473351	174	0.000203385	0.0486011	-0.0483977	-273.359	CHH	Target=L2-1_AMi:1099-1223;Class=LINE/L2	repeat
1	176517531	176517653	123	0.0433062	0.00247666	0.0408295	225.864	CHH	ENSGALG00000039931	intron
1	176653249	176653399	151	0.000324264	0.035083	-0.0347587	-209.054	CHH	ENSGALG00000017104	intron
1	176746376	176746595	220	0.00112181	0.0323217	-0.0311999	-362.255	CHH	ENSGALG00000017106	intron	ATP8A2	ATPase phospholipid transporting 8A2 [Source:HGNC Symbol;Acc:HGNC:13533]
1	176802963	176803104	142	0.000970349	0.0355588	-0.0345885	-217.06	CHH	ENSGALG00000017106	intron	ATP8A2	ATPase phospholipid transporting 8A2 [Source:HGNC Symbol;Acc:HGNC:13533]
1	176816122	176816403	282	0.000297004	0.0330867	-0.0327897	-350.8	CHH	ENSGALG00000017106	exon	ATP8A2	ATPase phospholipid transporting 8A2 [Source:HGNC Symbol;Acc:HGNC:13533]
1	176816122	176816403	282	0.000297004	0.0330867	-0.0327897	-350.8	CHH	ENSGALG00000017106	intron	ATP8A2	ATPase phospholipid transporting 8A2 [Source:HGNC Symbol;Acc:HGNC:13533]
1	176838899	176839114	216	0.000815798	0.0255405	-0.0247247	-379.816	CHH	ENSGALG00000017106	intron	ATP8A2	ATPase phospholipid transporting 8A2 [Source:HGNC Symbol;Acc:HGNC:13533]
1	176844826	176845024	199	0.000363762	0.028168	-0.0278043	-271.441	CHH	ENSGALG00000017106	intron	ATP8A2	ATPase phospholipid transporting 8A2 [Source:HGNC Symbol;Acc:HGNC:13533]
1	177060119	177060279	161	0.912642	0.706523	0.206119	77.4058	CG	ENSGALG00000043035	exon	SHISA2	shisa family member 2 [Source:HGNC Symbol;Acc:HGNC:20366]
1	177102532	177102680	149	0.00185833	0.0321033	-0.030245	-265.477	CHH	ENSGALG00000017111	intron	NUP58	nucleoporin 58 [Source:HGNC Symbol;Acc:HGNC:20261]
1	177102532	177102680	149	0.00185833	0.0321033	-0.030245	-265.477	CHH	ENSGALG00000017111	promoter	NUP58	nucleoporin 58 [Source:HGNC Symbol;Acc:HGNC:20261]
1	177102532	177102680	149	0.00185833	0.0321033	-0.030245	-265.477	CHH	Target=CR1-C4:4361-4498;Class=LINE/CR1	repeat
1	177160837	177160906	70	0.243897	0.106451	0.137445	37.9652	CG	ENSGALG00000027868	promoter	AMER2	APC membrane recruitment protein 2 [Source:UniProtKB/Swiss-Prot;Acc:E1C2Q8]
1	177226622	177226761	140	0.00132687	0.030364	-0.0290372	-222.46	CHH	ENSGALG00000042746	promoter
1	177268453	177268639	187	0.864512	0.521659	0.342854	28.7596	CG	Target=CR1-F2:4175-4462;Class=LINE/CR1	repeat
1	177268453	177268639	187	0.864512	0.521659	0.342854	28.7596	CG	Target=Char12Mar1_GG:7-181;Class=DNA/hAT-Charlie	repeat
1	177454502	177454758	257	0.000976143	0.035304	-0.0343279	-446.544	CHH	ENSGALG00000017118	intron	MIPEP	mitochondrial intermediate peptidase [Source:HGNC Symbol;Acc:HGNC:7104]
1	177543304	177543510	207	0.000137566	0.0406162	-0.0404787	-350.011	CHH	ENSGALG00000017119	intron	TNFRSF19	TNF receptor superfamily member 19 [Source:HGNC Symbol;Acc:HGNC:11915]
1	177551126	177551260	135	0.0401641	0.000495664	0.0396684	224.713	CHH	ENSGALG00000017119	intron	TNFRSF19	TNF receptor superfamily member 19 [Source:HGNC Symbol;Acc:HGNC:11915]
1	177551126	177551260	135	0.0401641	0.000495664	0.0396684	224.713	CHH	Target=CR1-C:4357-4540;Class=LINE/CR1	repeat
1	177645837	177646036	200	0.000708948	0.0242651	-0.0235561	-298.883	CHH	ENSGALG00000017120	intron	SACS	sacsin molecular chaperone [Source:HGNC Symbol;Acc:HGNC:10519]
1	177645837	177646036	200	0.000708948	0.0242651	-0.0235561	-298.883	CHH	Target=CR1-C:4431-4536;Class=LINE/CR1	repeat
1	177776496	177776644	149	0.0225444	0.000381589	0.0221628	231.262	CHH	ENSGALG00000017122	intron	SGCG	sarcoglycan gamma [Source:HGNC Symbol;Acc:HGNC:10809]
1	177882756	177882936	181	0.00276761	0.0351981	-0.0324305	-215.989	CHH	ENSGALG00000040543	intron
1	178152224	178152340	117	0.00189482	0.033158	-0.0312631	-91.6203	CHG	Target=CR1-Y2_Aves:2444-3339;Class=LINE/CR1	repeat
1	178231964	178232164	201	0.0521649	0.447189	-0.395025	-21.7775	CG	Target=CR1-Y2_Aves:3174-3322;Class=LINE/CR1	repeat
1	178476826	178476980	155	0.115265	0.679474	-0.564209	-33.4897	CG	ENSGALG00000017125	intron	MICU2	mitochondrial calcium uptake 2 [Source:HGNC Symbol;Acc:HGNC:31830]
1	178597309	178597446	138	0.000892117	0.0394343	-0.0385422	-76.1334	CHG	ENSGALG00000017126	intron	ZDHHC20	zinc finger DHHC-type containing 20 [Source:HGNC Symbol;Acc:HGNC:20749]
1	178597309	178597446	138	0.000892117	0.0394343	-0.0385422	-76.1334	CHG	ENSGALG00000017126	promoter	ZDHHC20	zinc finger DHHC-type containing 20 [Source:HGNC Symbol;Acc:HGNC:20749]
1	178635355	178635443	89	0.842592	0.459753	0.382839	35.6147	CG	ENSGALG00000017128	intron	SKA3	spindle and kinetochore associated complex subunit 3 [Source:HGNC Symbol;Acc:HGNC:20262]
1	178791022	178791100	79	0.100005	0.472007	-0.372002	-21.4717	CG	ENSGALG00000017132	intron	XPO4	exportin-4 [Source:RefSeq peptide;Acc:NP_001012965]
1	178823967	178824029	63	0.888	0.690235	0.197766	21.5806	CG	ENSGALG00000017133	intron	EEF1AKMT1	EEF1A lysine methyltransferase 1 [Source:HGNC Symbol;Acc:HGNC:27351]
1	178881402	178881591	190	0.177796	0.672703	-0.494907	-55.8885	CG	ENSGALG00000017135	promoter	CRYL1	crystallin lambda 1 [Source:HGNC Symbol;Acc:HGNC:18246]
1	178881402	178881591	190	0.177796	0.672703	-0.494907	-55.8885	CG	Target=CR1-Y4:3822-3990;Class=LINE/CR1	repeat
1	178991421	178991558	138	0.873676	0.721456	0.15222	108.935	CG	ENSGALG00000022720	exon
1	179201296	179201374	79	0.57862	0.828532	-0.249912	-22.8838	CG	ENSGALG00000017142	intron	PSPC1	paraspeckle component 1 [Source:HGNC Symbol;Acc:HGNC:20320]
1	179206367	179206567	201	0.00331345	0.0447919	-0.0414784	-229.749	CHH	ENSGALG00000017142	intron	PSPC1	paraspeckle component 1 [Source:HGNC Symbol;Acc:HGNC:20320]
1	179224360	179224483	124	0.238053	0.887637	-0.649585	-35.4769	CG	ENSGALG00000017142	intron	PSPC1	paraspeckle component 1 [Source:HGNC Symbol;Acc:HGNC:20320]
1	179371954	179372004	51	0.351197	0.641844	-0.290647	-19.514	CG	ENSGALG00000045414	promoter
1	179495243	179495416	174	0.000209477	0.0304306	-0.0302212	-253.24	CHH	ENSGALG00000038763	intron
1	179495243	179495416	174	0.000209477	0.0304306	-0.0302212	-253.24	CHH	Target=CR1-X1:3756-4123;Class=LINE/CR1	repeat
1	179948033	179948111	79	0.651221	0.289199	0.362022	22.6478	CG	Target=CR1-13_AMi:36-166;Class=LINE/CR1	repeat
1	180088028	180088191	164	0.000561642	0.031015	-0.0304534	-219.291	CHH	ENSGALG00000017156	exon	DDX10	DEAD-box helicase 10 [Source:HGNC Symbol;Acc:HGNC:2735]
1	180088028	180088191	164	0.000561642	0.031015	-0.0304534	-219.291	CHH	ENSGALG00000017156	intron	DDX10	DEAD-box helicase 10 [Source:HGNC Symbol;Acc:HGNC:2735]
1	180117727	180117934	208	0.000963556	0.0398208	-0.0388573	-286.494	CHH	ENSGALG00000017156	intron	DDX10	DEAD-box helicase 10 [Source:HGNC Symbol;Acc:HGNC:2735]
1	180121863	180122003	141	0.000939942	0.0340519	-0.033112	-218.388	CHH	ENSGALG00000017156	intron	DDX10	DEAD-box helicase 10 [Source:HGNC Symbol;Acc:HGNC:2735]
1	180246230	180246421	192	0.822852	0.296509	0.526343	35.8054	CG	Target=CR1-Y2_Aves:2613-3323;Class=LINE/CR1	repeat
1	180305047	180305347	301	0.000972635	0.0282313	-0.0272587	-390.336	CHH	ENSGALG00000017159	intron	ATM	ATM serine/threonine kinase [Source:HGNC Symbol;Acc:HGNC:795]
1	180305047	180305347	301	0.000972635	0.0282313	-0.0272587	-390.336	CHH	ENSGALG00000017159	exon	ATM	ATM serine/threonine kinase [Source:HGNC Symbol;Acc:HGNC:795]
1	180406311	180406712	402	0.00380115	0.0503603	-0.0465591	-478.984	CHH	ENSGALG00000017165	intron	CUL5	cullin 5 [Source:HGNC Symbol;Acc:HGNC:2556]
1	180488344	180488475	132	0.00257226	0.0337386	-0.0311663	-286.016	CHH	Target=CR1-D:3613-4676;Class=LINE/CR1	repeat
1	180540290	180540468	179	0.287048	0.653684	-0.366636	-23.4592	CG	ENSGALG00000017169	intron	ELMOD1	ELMO domain containing 1 [Source:HGNC Symbol;Acc:HGNC:25334]
1	180553948	180554008	61	0.655929	0.399693	0.256236	23.8372	CG	ENSGALG00000017169	intron	ELMOD1	ELMO domain containing 1 [Source:HGNC Symbol;Acc:HGNC:25334]
1	180585039	180585110	72	0.796357	0.53302	0.263337	29.241	CG	ENSGALG00000017170	intron	ALKBH8	alkB homolog 8, tRNA methyltransferase [Source:HGNC Symbol;Acc:HGNC:25189]
1	180660052	180660244	193	0.000759787	0.0312744	-0.0305146	-253.567	CHH	ENSGALG00000017171	intron	CWF19L2	CWF19 like 2, cell cycle control (S. pombe) [Source:HGNC Symbol;Acc:HGNC:26508]
1	180708238	180708447	210	0.00232063	0.0339139	-0.0315933	-216.308	CHH	ENSGALG00000017171	exon	CWF19L2	CWF19 like 2, cell cycle control (S. pombe) [Source:HGNC Symbol;Acc:HGNC:26508]
1	180708238	180708447	210	0.00232063	0.0339139	-0.0315933	-216.308	CHH	ENSGALG00000017171	intron	CWF19L2	CWF19 like 2, cell cycle control (S. pombe) [Source:HGNC Symbol;Acc:HGNC:26508]
1	180796023	180796306	284	0.00117338	0.031656	-0.0304826	-416.457	CHH	Target=GGLTR5B:1-543;Class=LTR/ERVL	repeat
1	180920737	180920966	230	0.0270833	0.00184681	0.0252365	290.963	CHH	ENSGALG00000017173	intron	GUCY1A2	guanylate cyclase 1 soluble subunit alpha 2 [Source:HGNC Symbol;Acc:HGNC:4684]
1	181117353	181117564	212	0.00116978	0.0397248	-0.038555	-310.444	CHH	ENSGALG00000027981	intron	AASDHPPT	aminoadipate-semialdehyde dehydrogenase-phosphopantetheinyl transferase [Source:HGNC Symbol;Acc:HGNC:14235]
1	181215302	181215488	187	0.000157245	0.0225421	-0.0223849	-240.776	CHH	ENSGALG00000038995	intron	GRIA4	glutamate ionotropic receptor AMPA type subunit 4 [Source:HGNC Symbol;Acc:HGNC:4574]
1	181276601	181276754	154	0.00157439	0.0343881	-0.0328138	-221.726	CHH	ENSGALG00000038995	intron	GRIA4	glutamate ionotropic receptor AMPA type subunit 4 [Source:HGNC Symbol;Acc:HGNC:4574]
1	181359201	181359270	70	0.399265	0.613506	-0.214241	-30.629	CG	ENSGALG00000038995	intron	GRIA4	glutamate ionotropic receptor AMPA type subunit 4 [Source:HGNC Symbol;Acc:HGNC:4574]
1	181587314	181587544	231	0.000399939	0.0247108	-0.0243108	-329.624	CHH	Target=CR1-Y1_Aves:2016-3330;Class=LINE/CR1	repeat
1	181587510	181587584	75	0.00160585	0.0306566	-0.0290507	-34.4244	CHG	Target=CR1-Y1_Aves:2016-3330;Class=LINE/CR1	repeat
1	181792632	181792842	211	0.000608193	0.0361839	-0.0355757	-232.144	CHH	ENSGALG00000033716	intron
1	181969933	181970122	190	0.000845467	0.0336654	-0.03282	-247.422	CHH	ENSGALG00000017179	intron	PDGFD	platelet derived growth factor D [Source:HGNC Symbol;Acc:HGNC:30620]
1	182046989	182047263	275	0.00354093	0.0411558	-0.0376149	-419.347	CHH	ENSGALG00000017179	intron	PDGFD	platelet derived growth factor D [Source:HGNC Symbol;Acc:HGNC:30620]
1	182377694	182377846	153	0.000966592	0.0304139	-0.0294473	-274.315	CHH	ENSGALG00000041814	intron
1	182377694	182377846	153	0.000966592	0.0304139	-0.0294473	-274.315	CHH	ENSGALG00000038027	promoter	gga-mir-7449	gga-mir-7449 [Source:miRBase;Acc:MI0024117]
1	182377694	182377846	153	0.000966592	0.0304139	-0.0294473	-274.315	CHH	Target=CR1-Y4:3800-4442;Class=LINE/CR1	repeat
1	182377694	182377846	153	0.000966592	0.0304139	-0.0294473	-274.315	CHH	ENSGALG00000039106	intron
1	182410513	182410648	136	0.00227604	0.0375021	-0.0352261	-268.478	CHH	ENSGALG00000039106	intron
1	182410513	182410648	136	0.00227604	0.0375021	-0.0352261	-268.478	CHH	ENSGALG00000033291	intron
1	182572977	182573059	83	0.0564052	0.601592	-0.545187	-31.7309	CG	Target=CR1-Y1_Aves:2932-3339;Class=LINE/CR1	repeat
1	182664490	182664612	123	0.000751901	0.0248075	-0.0240556	-212.953	CHH	Target=Char12Mar1_GG:833-1285;Class=DNA/hAT-Charlie	repeat
1	182692249	182692308	60	0.0955817	0.451321	-0.35574	-20.9411	CG	ENSGALG00000038154	intron	YAP1	transcriptional coactivator YAP1 [Source:RefSeq peptide;Acc:NP_990574]
1	182716344	182716474	131	0.000874942	0.0231664	-0.0222915	-223.521	CHH	Target=CR1-E:4110-4510;Class=LINE/CR1	repeat
1	182716344	182716474	131	0.000874942	0.0231664	-0.0222915	-223.521	CHH	ENSGALG00000038154	intron	YAP1	transcriptional coactivator YAP1 [Source:RefSeq peptide;Acc:NP_990574]
1	182750907	182750966	60	0.818259	0.605469	0.21279	33.4678	CG	ENSGALG00000038154	intron	YAP1	transcriptional coactivator YAP1 [Source:RefSeq peptide;Acc:NP_990574]
1	183777524	183777694	171	0.00116948	0.0302071	-0.0290376	-237.294	CHH	Target=CR1-F:2657-2939;Class=LINE/CR1	repeat
1	183777524	183777694	171	0.00116948	0.0302071	-0.0290376	-237.294	CHH	ENSGALG00000017197	intron	CNTN5	Contactin-5 [Source:UniProtKB/Swiss-Prot;Acc:Q90W79]
1	183855754	183855964	211	0.027221	0.000990372	0.0262306	280.685	CHH	ENSGALG00000017197	intron	CNTN5	Contactin-5 [Source:UniProtKB/Swiss-Prot;Acc:Q90W79]
1	183995290	183995505	216	0.000142325	0.0344382	-0.0342959	-273.744	CHH	ENSGALG00000017197	intron	CNTN5	Contactin-5 [Source:UniProtKB/Swiss-Prot;Acc:Q90W79]
1	184048686	184048801	116	0.000350883	0.0238791	-0.0235282	-215.282	CHH	Target=CR1-C4:3839-4504;Class=LINE/CR1	repeat
1	184048686	184048801	116	0.000350883	0.0238791	-0.0235282	-215.282	CHH	ENSGALG00000017197	intron	CNTN5	Contactin-5 [Source:UniProtKB/Swiss-Prot;Acc:Q90W79]
1	184064407	184064591	185	0.00152165	0.0463612	-0.0448396	-226.848	CHH	ENSGALG00000017197	intron	CNTN5	Contactin-5 [Source:UniProtKB/Swiss-Prot;Acc:Q90W79]
1	184100483	184100638	156	0.000997863	0.0313398	-0.0303419	-220.259	CHH	ENSGALG00000017197	intron	CNTN5	Contactin-5 [Source:UniProtKB/Swiss-Prot;Acc:Q90W79]
1	184141596	184141730	135	0.00417694	0.0363784	-0.0322014	-246.777	CHH	Target=Char12Mar1_GG:1088-1391;Class=DNA/hAT-Charlie	repeat
1	184365643	184365745	103	0.000784332	0.0683146	-0.0675302	-55.9091	CHG	ENSGALG00000042076	intron
1	184427350	184428090	741	0.0991356	0.504349	-0.405213	-28.7342	CG	ENSGALG00000042076	intron
1	184563365	184563435	71	0.898565	0.672937	0.225629	35.9333	CG	Target=CR1-C4:1936-2396;Class=LINE/CR1	repeat
1	184986930	184987116	187	0.00328797	0.0375472	-0.0342592	-236.869	CHH	ENSGALG00000013489	intron
1	185055026	185055110	85	0.567324	0.198766	0.368558	24.2949	CG	Target=(TG)n:2-62;Class=Simple_repeat	repeat
1	185055026	185055110	85	0.567324	0.198766	0.368558	24.2949	CG	ENSGALG00000017199	intron	MAML2	mastermind like transcriptional coactivator 2 [Source:HGNC Symbol;Acc:HGNC:16259]
1	185065916	185066154	239	0.00743071	0.0446359	-0.0372051	-395.041	CHH	ENSGALG00000017199	intron	MAML2	mastermind like transcriptional coactivator 2 [Source:HGNC Symbol;Acc:HGNC:16259]
1	185080360	185080419	60	0.823586	0.630278	0.193308	29.8526	CG	ENSGALG00000017199	intron	MAML2	mastermind like transcriptional coactivator 2 [Source:HGNC Symbol;Acc:HGNC:16259]
1	185099305	185099481	177	0.00303286	0.0469697	-0.0439368	-319.056	CHH	Target=CR1-C4:4169-4511;Class=LINE/CR1	repeat
1	185099305	185099481	177	0.00303286	0.0469697	-0.0439368	-319.056	CHH	ENSGALG00000017199	intron	MAML2	mastermind like transcriptional coactivator 2 [Source:HGNC Symbol;Acc:HGNC:16259]
1	185118009	185118194	186	0.00117912	0.0224384	-0.0212593	-252.532	CHH	ENSGALG00000017199	intron	MAML2	mastermind like transcriptional coactivator 2 [Source:HGNC Symbol;Acc:HGNC:16259]
1	185175025	185175116	92	0.000150934	0.0231031	-0.0229521	-52.0883	CHG	ENSGALG00000017199	intron	MAML2	mastermind like transcriptional coactivator 2 [Source:HGNC Symbol;Acc:HGNC:16259]
1	185182696	185182861	166	0.000171552	0.0277923	-0.0276208	-302.577	CHH	ENSGALG00000017199	intron	MAML2	mastermind like transcriptional coactivator 2 [Source:HGNC Symbol;Acc:HGNC:16259]
1	185186807	185186982	176	0.0294802	0.00100635	0.0284738	264.506	CHH	ENSGALG00000017199	intron	MAML2	mastermind like transcriptional coactivator 2 [Source:HGNC Symbol;Acc:HGNC:16259]
1	185186848	185186904	57	0.0293298	0.000258775	0.0290711	51.9994	CHG	ENSGALG00000017199	intron	MAML2	mastermind like transcriptional coactivator 2 [Source:HGNC Symbol;Acc:HGNC:16259]
1	185193105	185193316	212	0.000337779	0.0291794	-0.0288416	-282.87	CHH	ENSGALG00000017199	intron	MAML2	mastermind like transcriptional coactivator 2 [Source:HGNC Symbol;Acc:HGNC:16259]
1	185283028	185283240	213	0.0258178	0.00104588	0.0247719	355.012	CHH	ENSGALG00000017200	exon	MTMR2	myotubularin related protein 2 [Source:HGNC Symbol;Acc:HGNC:7450]
1	185283028	185283240	213	0.0258178	0.00104588	0.0247719	355.012	CHH	ENSGALG00000017200	utr3	MTMR2	myotubularin related protein 2 [Source:HGNC Symbol;Acc:HGNC:7450]
1	185302027	185302218	192	0.0229351	0.000193756	0.0227413	296.144	CHH	ENSGALG00000017201	intron	CEP57	centrosomal protein 57 [Source:HGNC Symbol;Acc:HGNC:30794]
1	185302027	185302218	192	0.0229351	0.000193756	0.0227413	296.144	CHH	ENSGALG00000017201	promoter	CEP57	centrosomal protein 57 [Source:HGNC Symbol;Acc:HGNC:30794]
1	185415961	185416089	129	0.0271433	0.00273942	0.0244039	221.666	CHH	Target=CR1-C2:4387-4539;Class=LINE/CR1	repeat
1	185628987	185629141	155	0.000161028	0.0314449	-0.0312839	-234.192	CHH	ENSGALG00000017208	promoter	AMOTL1	angiomotin like 1 [Source:HGNC Symbol;Acc:HGNC:17811]
1	185628987	185629141	155	0.000161028	0.0314449	-0.0312839	-234.192	CHH	Target=CR1-Y4:4161-4508;Class=LINE/CR1	repeat
1	185733044	185733201	158	0.0305938	0.000241551	0.0303522	316.363	CHH	ENSGALG00000039751	intron	PANX1	pannexin 1 [Source:HGNC Symbol;Acc:HGNC:8599]
1	185824126	185824271	146	0.0275508	0.00096265	0.0265882	221.676	CHH	ENSGALG00000017216	intron
1	185824126	185824271	146	0.0275508	0.00096265	0.0265882	221.676	CHH	ENSGALG00000017216	exon
1	185922779	185922870	92	0.393207	0.733525	-0.340318	-22.7521	CG	ENSGALG00000040433	promoter
1	185959995	185960118	124	0.753961	0.435895	0.318066	21.081	CG	ENSGALG00000026639	intron	SMCO4	single-pass membrane protein with coiled-coil domains 4 [Source:HGNC Symbol;Acc:HGNC:24810]
1	186486398	186486575	178	0.0307649	0.00028328	0.0304817	347.914	CHH	ENSGALG00000017229	intron	FAT3	FAT atypical cadherin 3 [Source:HGNC Symbol;Acc:HGNC:23112]
1	186648252	186648487	236	0.00259414	0.0316235	-0.0290294	-409.976	CHH	ENSGALG00000017229	intron	FAT3	FAT atypical cadherin 3 [Source:HGNC Symbol;Acc:HGNC:23112]
1	186663171	186663431	261	0.00547096	0.0421848	-0.0367138	-413.277	CHH	ENSGALG00000017229	intron	FAT3	FAT atypical cadherin 3 [Source:HGNC Symbol;Acc:HGNC:23112]
1	186679259	186679386	128	0.00136888	0.0451649	-0.0437961	-243.165	CHH	ENSGALG00000017229	intron	FAT3	FAT atypical cadherin 3 [Source:HGNC Symbol;Acc:HGNC:23112]
1	186679324	186679381	58	0.00286383	0.0422326	-0.0393688	-45.9851	CHG	ENSGALG00000017229	intron	FAT3	FAT atypical cadherin 3 [Source:HGNC Symbol;Acc:HGNC:23112]
1	187818795	187819016	222	0.00121538	0.0382318	-0.0370164	-407.144	CHH	ENSGALG00000017235	intron	NOX4	NADPH oxidase 4 [Source:RefSeq peptide;Acc:NP_001095299]
1	187886774	187886914	141	0.0346904	0.00408463	0.0306058	230.401	CHH	ENSGALG00000017235	intron	NOX4	NADPH oxidase 4 [Source:RefSeq peptide;Acc:NP_001095299]
1	188186746	188186941	196	0.00146904	0.0289004	-0.0274314	-332.753	CHH	ENSGALG00000017238	intron	mGluR5a	glutamate metabotropic receptor 5 [Source:HGNC Symbol;Acc:HGNC:4597]
1	188574982	188575117	136	0.00275693	0.0314727	-0.0287158	-227.149	CHH	Target=CR1-D2:4402-4673;Class=LINE/CR1	repeat
1	188702564	188702825	262	0.0012952	0.034579	-0.0332838	-333.339	CHH	ENSGALG00000041546	intron
1	188783150	188783334	185	0.025314	0.000268403	0.0250456	242.776	CHH	ENSGALG00000017242	exon	FZD4	frizzled class receptor 4 [Source:HGNC Symbol;Acc:HGNC:4042]
1	188783150	188783334	185	0.025314	0.000268403	0.0250456	242.776	CHH	ENSGALG00000017242	utr3	FZD4	frizzled class receptor 4 [Source:HGNC Symbol;Acc:HGNC:4042]
1	189135304	189135456	153	0.715474	0.203163	0.512311	25.2528	CG	ENSGALG00000017248	intron	RAB30	RAB30, member RAS oncogene family [Source:HGNC Symbol;Acc:HGNC:9770]
1	189217539	189217735	197	0.000215274	0.022896	-0.0226808	-324.303	CHH	ENSGALG00000037072	intron	CCDC90B	coiled-coil domain containing 90B [Source:HGNC Symbol;Acc:HGNC:28108]
1	189391247	189391500	254	0.000419069	0.0311203	-0.0307013	-265.315	CHH	ENSGALG00000041225	intron
1	189569791	189570038	248	0.000385969	0.0281636	-0.0277776	-263.403	CHH	ENSGALG00000042992	intron
1	189682454	189682664	211	0.0015421	0.042392	-0.0408499	-304.104	CHH	ENSGALG00000042992	intron
1	190498723	190498934	212	0.000714496	0.0252348	-0.0245203	-355.764	CHH	ENSGALG00000043383	intron
1	191404503	191404693	191	0.000907952	0.0304355	-0.0295276	-222.042	CHH	ENSGALG00000035067	intron
1	191470909	191470963	55	0.848734	0.493066	0.355668	36.7979	CG	ENSGALG00000035067	intron
1	191472471	191472730	260	0.00030944	0.0290622	-0.0287528	-313.158	CHH	ENSGALG00000035067	intron
1	191472576	191472664	89	0.000119266	0.0315084	-0.0313891	-65.6018	CHG	ENSGALG00000035067	intron
1	191500666	191500917	252	0.00151481	0.0301008	-0.028586	-319.733	CHH	ENSGALG00000035067	intron
1	191650533	191650598	66	0.878999	0.721611	0.157388	28.4515	CG	ENSGALG00000035067	intron
1	191768491	191768706	216	0.000224021	0.0273777	-0.0271537	-353.106	CHH	ENSGALG00000035067	intron
1	191784197	191784364	168	0.043104	0.000331961	0.0427721	228.879	CHH	ENSGALG00000035067	intron
1	191787674	191787924	251	0.00131837	0.0333043	-0.0319859	-430.897	CHH	ENSGALG00000035067	intron
1	192348410	192348593	184	0.000128377	0.0316961	-0.0315677	-212.569	CHH	ENSGALG00000033966	intron
1	192350716	192350868	153	0.0270211	0.00248919	0.0245319	222.627	CHH	ENSGALG00000033966	intron
1	192390591	192390762	172	0.000555837	0.021054	-0.0204982	-252.349	CHH	ENSGALG00000033966	intron
1	192469018	192469137	120	0.000541465	0.027023	-0.0264815	-212.676	CHH	ENSGALG00000033966	intron
1	192475623	192475818	196	0.000923238	0.0285074	-0.0275841	-314.627	CHH	Target=CR1-D2:4608-4672;Class=LINE/CR1	repeat
1	192475623	192475818	196	0.000923238	0.0285074	-0.0275841	-314.627	CHH	ENSGALG00000033966	intron
1	192500592	192500645	54	0.021879	0.000180337	0.0216987	33.2779	CHG	Target=CR1-L3A_Croc:3203-3739;Class=LINE/CR1	repeat
1	192500592	192500645	54	0.021879	0.000180337	0.0216987	33.2779	CHG	ENSGALG00000033966	intron
1	192500622	192500772	151	0.0294421	0.000783405	0.0286587	260.486	CHH	Target=CR1-L3A_Croc:3203-3739;Class=LINE/CR1	repeat
1	192500622	192500772	151	0.0294421	0.000783405	0.0286587	260.486	CHH	ENSGALG00000033966	intron
1	192554587	192554643	57	0.462291	0.661784	-0.199493	-20.7667	CG	ENSGALG00000033966	intron
1	192687394	192687608	215	0.000828441	0.0459678	-0.0451394	-414.749	CHH	ENSGALG00000017262	intron	NARS2	asparaginyl-tRNA synthetase 2, mitochondrial [Source:HGNC Symbol;Acc:HGNC:26274]
1	192687394	192687608	215	0.000828441	0.0459678	-0.0451394	-414.749	CHH	Target=CR1-B2:4133-4565;Class=LINE/CR1	repeat
1	192714505	192714592	88	0.164691	0.72608	-0.561389	-32.0072	CG	ENSGALG00000017262	intron	NARS2	asparaginyl-tRNA synthetase 2, mitochondrial [Source:HGNC Symbol;Acc:HGNC:26274]
1	192743552	192743703	152	0.00529021	0.0427007	-0.0374105	-210.478	CHH	ENSGALG00000017262	intron	NARS2	asparaginyl-tRNA synthetase 2, mitochondrial [Source:HGNC Symbol;Acc:HGNC:26274]
1	192894972	192895107	136	0.00274493	0.0362122	-0.0334673	-260.226	CHH	ENSGALG00000035007	intron	USP35	ubiquitin specific peptidase 35 [Source:HGNC Symbol;Acc:HGNC:20061]
1	193138325	193138481	157	0.000701281	0.0248877	-0.0241864	-271.92	CHH	Target=MER127:73-196;Class=DNA/TcMar-Tigger	repeat
1	193171186	193171254	69	0.662973	0.155394	0.507579	25.1243	CG	ENSGALG00000000681	intron	PAK1	p21 (RAC1) activated kinase 1 [Source:HGNC Symbol;Acc:HGNC:8590]
1	193188268	193188462	195	0.00104575	0.0420125	-0.0409667	-361.276	CHH	Target=CR1-D2:4500-4606;Class=LINE/CR1	repeat
1	193205511	193205587	77	0.000167116	0.0385571	-0.03839	-57.3167	CHG	ENSGALG00000000690	intron	GDPD4	glycerophosphodiester phosphodiesterase domain containing 4 [Source:HGNC Symbol;Acc:HGNC:24849]
1	193511584	193511746	163	0.0289941	0.00294981	0.0260443	252.483	CHH	Target=TguLTR5e:1-282;Class=LTR/ERVL	repeat
1	193671341	193671526	186	0.0013394	0.0285319	-0.0271925	-384.539	CHH	Target=CR1-D2:4501-4673;Class=LINE/CR1	repeat
1	193751873	193752055	183	0.000231851	0.0335039	-0.0332721	-289.475	CHH	ENSGALG00000038551	promoter
1	193751873	193752055	183	0.000231851	0.0335039	-0.0332721	-289.475	CHH	ENSGALG00000000830	exon	EMSY	EMSY, BRCA2 interacting transcriptional repressor [Source:HGNC Symbol;Acc:HGNC:18071]
1	193782614	193782680	67	0.832776	0.543917	0.288858	43.986	CG	ENSGALG00000000830	intron	EMSY	EMSY, BRCA2 interacting transcriptional repressor [Source:HGNC Symbol;Acc:HGNC:18071]
1	193788781	193788915	135	0.00103046	0.0243556	-0.0233251	-218.548	CHH	Target=CR1-X2:4070-4136;Class=LINE/CR1	repeat
1	193838060	193838214	155	0.0226674	0.000834917	0.0218324	245.335	CHH	Target=CR1-F2:4183-4513;Class=LINE/CR1	repeat
1	194002924	194003071	148	0.00356434	0.0485109	-0.0449466	-321.525	CHH	Target=CR1-D2:4504-4678;Class=LINE/CR1	repeat
1	194215655	194215961	307	0.00435356	0.082206	-0.0778524	-434.178	CHH	ENSGALG00000000868	intron	RNF121	ring finger protein 121 [Source:HGNC Symbol;Acc:HGNC:21070]
1	194215659	194215867	209	0.0107942	0.112306	-0.101511	-202.908	CHG	ENSGALG00000000868	intron	RNF121	ring finger protein 121 [Source:HGNC Symbol;Acc:HGNC:21070]
1	194269566	194269647	82	0.000147187	0.0357247	-0.0355775	-67.2986	CHG	ENSGALG00000017333	intron	LCMT2	leucine carboxyl methyltransferase 2 [Source:HGNC Symbol;Acc:HGNC:17558]
1	194269566	194269647	82	0.000147187	0.0357247	-0.0355775	-67.2986	CHG	Target=CR1-Y1_Aves:2055-2684;Class=LINE/CR1	repeat
1	194314197	194314263	67	0.00021115	0.0234531	-0.0232419	-26.0083	CHG	Target=CR1-B2:3355-4556;Class=LINE/CR1	repeat
1	194359149	194359331	183	0.0513179	0.000920116	0.0503978	221.846	CHH	ENSGALG00000017334	intron	DCHS1	dachsous cadherin-related 1 [Source:HGNC Symbol;Acc:HGNC:13681]
1	194359149	194359331	183	0.0513179	0.000920116	0.0503978	221.846	CHH	ENSGALG00000017334	exon	DCHS1	dachsous cadherin-related 1 [Source:HGNC Symbol;Acc:HGNC:13681]
1	194379003	194379070	68	0.252068	0.561768	-0.309699	-24.3067	CG	ENSGALG00000031642	utr3	ILK	integrin linked kinase [Source:HGNC Symbol;Acc:HGNC:6040]
1	194379003	194379070	68	0.252068	0.561768	-0.309699	-24.3067	CG	ENSGALG00000031642	exon	ILK	integrin linked kinase [Source:HGNC Symbol;Acc:HGNC:6040]
1	194510171	194510295	125	0.0375719	0.000803666	0.0367683	248.36	CHH	Target=GGLTR5A:1-218;Class=LTR/ERVL	repeat
1	194522264	194522321	58	0.0643663	0.000226058	0.0641402	37.7199	CHG	Target=CR1-Y2_Aves:2560-2698;Class=LINE/CR1	repeat
1	194692356	194692537	182	0.000263089	0.0347138	-0.0344507	-230.177	CHH	ENSGALG00000017350	intron	RRM1	ribonucleotide reductase catalytic subunit M1 [Source:HGNC Symbol;Acc:HGNC:10451]
1	194711172	194711296	125	0.715004	0.390007	0.324998	28.8806	CG	ENSGALG00000041762	intron	STIM1	stromal interaction molecule 1 [Source:HGNC Symbol;Acc:HGNC:11386]
1	194800658	194800727	70	0.823422	0.657448	0.165975	21.2525	CG	ENSGALG00000040018	exon	NUP98	nucleoporin 98 [Source:HGNC Symbol;Acc:HGNC:8068]
1	194986180	194986317	138	0.000405088	0.0236877	-0.0232826	-245.751	CHH	Target=CR1-Y3:3506-3737;Class=LINE/CR1	repeat
1	195035869	195036023	155	0.0371473	0.000383633	0.0367636	331.662	CHH	ENSGALG00000034967	intron	GDPD5	glycerophosphodiester phosphodiesterase domain containing 5 [Source:HGNC Symbol;Acc:HGNC:28804]
1	195086609	195086869	261	0.00212675	0.0262802	-0.0241535	-377.137	CHH	ENSGALG00000034967	intron	GDPD5	glycerophosphodiester phosphodiesterase domain containing 5 [Source:HGNC Symbol;Acc:HGNC:28804]
1	195101803	195101920	118	0.000133377	0.0269377	-0.0268043	-225.07	CHH	Target=CR1-D:4612-4669;Class=LINE/CR1	repeat
1	195101803	195101920	118	0.000133377	0.0269377	-0.0268043	-225.07	CHH	ENSGALG00000034967	intron	GDPD5	glycerophosphodiester phosphodiesterase domain containing 5 [Source:HGNC Symbol;Acc:HGNC:28804]
1	195294651	195294992	342	0.001373	0.0312078	-0.0298348	-555.197	CHH	ENSGALG00000017329	intron	FCHSD2	FCH and double SH3 domains 2 [Source:HGNC Symbol;Acc:HGNC:29114]
1	195313297	195313391	95	0.596774	0.819741	-0.222966	-41.6426	CG	ENSGALG00000017329	intron	FCHSD2	FCH and double SH3 domains 2 [Source:HGNC Symbol;Acc:HGNC:29114]
1	195417329	195417433	105	0.748643	0.335816	0.412826	68.5576	CG	ENSGALG00000017327	intron	P2RY6	pyrimidinergic receptor P2Y6 [Source:HGNC Symbol;Acc:HGNC:8543]
1	195567148	195567327	180	0.0313407	0.00125337	0.0300873	273.266	CHH	ENSGALG00000017323	intron	FAM168A	family with sequence similarity 168 member A [Source:HGNC Symbol;Acc:HGNC:28999]
1	195615880	195616052	173	0.000687535	0.0258345	-0.0251469	-290.33	CHH	ENSGALG00000017323	intron	FAM168A	family with sequence similarity 168 member A [Source:HGNC Symbol;Acc:HGNC:28999]
1	195791251	195791414	164	0.000494883	0.0469465	-0.0464516	-249.527	CHH	ENSGALG00000017314	intron	C2CD3	C2 calcium dependent domain containing 3 [Source:HGNC Symbol;Acc:HGNC:24564]
1	195827651	195827840	190	0.000202315	0.0464867	-0.0462844	-288.557	CHH	ENSGALG00000017312	intron	PPME1	protein phosphatase methylesterase 1 [Source:RefSeq peptide;Acc:NP_001026005]
1	195890815	195890949	135	0.0378341	0.00267283	0.0351613	302.2	CHH	Target=CR1-F2:4243-4512;Class=LINE/CR1	repeat
1	195890815	195890949	135	0.0378341	0.00267283	0.0351613	302.2	CHH	ENSGALG00000017309	intron	RNF169	ring finger protein 169 [Source:HGNC Symbol;Acc:HGNC:26961]
1	195994735	195994889	155	0.0318856	0.00133533	0.0305503	249.841	CHH	Target=CR1-F2:4255-4512;Class=LINE/CR1	repeat
10	850380	850582	203	0.000367844	0.0274965	-0.0271286	-261.415	CHH	ENSGALG00000046611	promoter
10	1044258	1044360	103	0.740961	0.452884	0.288077	41.1219	CG	ENSGALG00000030988	intron	RBPMS2	RNA-binding protein with multiple splicing 2 [Source:UniProtKB/Swiss-Prot;Acc:Q9W6I1]
10	1088179	1088267	89	0.844105	0.533675	0.31043	62.817	CG	ENSGALG00000040087	intron	ZNF609	zinc finger protein 609 [Source:HGNC Symbol;Acc:HGNC:29003]
10	1182981	1183448	468	0.00103204	0.0375975	-0.0365655	-630.962	CHH	ENSGALG00000030812	promoter	CSNK1G1	Casein kinase I isoform gamma-1 [Source:UniProtKB/Swiss-Prot;Acc:Q5ZJS0]
10	1182981	1183448	468	0.00103204	0.0375975	-0.0365655	-630.962	CHH	ENSGALG00000030812	utr5	CSNK1G1	Casein kinase I isoform gamma-1 [Source:UniProtKB/Swiss-Prot;Acc:Q5ZJS0]
10	1182981	1183448	468	0.00103204	0.0375975	-0.0365655	-630.962	CHH	ENSGALG00000030812	exon	CSNK1G1	Casein kinase I isoform gamma-1 [Source:UniProtKB/Swiss-Prot;Acc:Q5ZJS0]
10	1182981	1183448	468	0.00103204	0.0375975	-0.0365655	-630.962	CHH	ENSGALG00000030812	intron	CSNK1G1	Casein kinase I isoform gamma-1 [Source:UniProtKB/Swiss-Prot;Acc:Q5ZJS0]
10	1265590	1265773	184	0.00160584	0.0272146	-0.0256088	-288.074	CHH	ENSGALG00000002157	promoter	RPS17	40S ribosomal protein S17 [Source:UniProtKB/Swiss-Prot;Acc:P08636]
10	1265590	1265773	184	0.00160584	0.0272146	-0.0256088	-288.074	CHH	ENSGALG00000002150	utr3
10	1265590	1265773	184	0.00160584	0.0272146	-0.0256088	-288.074	CHH	ENSGALG00000002150	exon
10	1461942	1462029	88	0.702117	0.51823	0.183886	63.5714	CG	ENSGALG00000033618	intron	MYO9A	myosin IXA [Source:HGNC Symbol;Acc:HGNC:7608]
10	1462164	1462341	178	0.853585	0.633211	0.220375	130.314	CG	ENSGALG00000033618	exon	MYO9A	myosin IXA [Source:HGNC Symbol;Acc:HGNC:7608]
10	1642703	1642762	60	0.541024	0.129047	0.411978	24.6058	CG	ENSGALG00000001798	intron	BBS4	Bardet-Biedl syndrome 4 [Source:HGNC Symbol;Acc:HGNC:969]
10	1642703	1642762	60	0.541024	0.129047	0.411978	24.6058	CG	ENSGALG00000001798	promoter	BBS4	Bardet-Biedl syndrome 4 [Source:HGNC Symbol;Acc:HGNC:969]
10	1793902	1794013	112	0.386174	0.658133	-0.271959	-25.8776	CG	ENSGALG00000001774	intron	NEO1	neogenin 1 [Source:HGNC Symbol;Acc:HGNC:7754]
10	1796825	1796969	145	0.0319811	0.00175505	0.0302261	251.768	CHH	ENSGALG00000001774	intron	NEO1	neogenin 1 [Source:HGNC Symbol;Acc:HGNC:7754]
10	1983832	1984079	248	0.0417103	0.000781375	0.0409289	418.822	CHH	ENSGALG00000001764	intron	HCN4	hyperpolarization activated cyclic nucleotide gated potassium channel 4 [Source:HGNC Symbol;Acc:HGNC:16882]
10	2144393	2144576	184	0.000258104	0.0408709	-0.0406128	-299.213	CHH	ENSGALG00000001741	intron	NPTN	neuroplastin [Source:HGNC Symbol;Acc:HGNC:17867]
10	2260261	2260417	157	0.0528518	0.00136398	0.0514878	264.893	CHH	ENSGALG00000028247	intron	LOXL1	lysyl oxidase like 1 [Source:HGNC Symbol;Acc:HGNC:6665]
10	2412800	2412894	95	0.642539	0.449209	0.19333	169.645	CG	ENSGALG00000001362	exon	CLK3	CDC like kinase 3 [Source:HGNC Symbol;Acc:HGNC:2071]
10	2412800	2412894	95	0.642539	0.449209	0.19333	169.645	CG	ENSGALG00000001362	utr5	CLK3	CDC like kinase 3 [Source:HGNC Symbol;Acc:HGNC:2071]
10	2428217	2428321	105	0.867539	0.524041	0.343498	31.5416	CG	ENSGALG00000001376	intron	ARID3B	AT-rich interaction domain 3B [Source:HGNC Symbol;Acc:HGNC:14350]
10	2733897	2734072	176	0.296852	0.0922383	0.204614	71.9614	CG	ENSGALG00000002708	intron	LINGO1	Leucine-rich repeat and immunoglobulin-like domain-containing nogo receptor-interacting protein 1 [Source:UniProtKB/Swiss-Prot;Acc:Q50L44]
10	3113455	3113621	167	0.0406648	0.00027201	0.0403927	224.707	CHH	Target=CR1-C:4184-4536;Class=LINE/CR1	repeat
10	3113455	3113621	167	0.0406648	0.00027201	0.0403927	224.707	CHH	ENSGALG00000002786	intron	PSTPIP1	proline-serine-threonine phosphatase interacting protein 1 [Source:HGNC Symbol;Acc:HGNC:9580]
10	3132056	3132232	177	0.00196098	0.0302888	-0.0283278	-280.309	CHH	ENSGALG00000039284	intron	RCN2	reticulocalbin-2 isoform 2 precursor [Source:RefSeq peptide;Acc:NP_001280159]
10	3207976	3208138	163	0.039643	0.00128029	0.0383627	229.115	CHH	ENSGALG00000002883	intron	SCAPER	S-phase cyclin A associated protein in the ER [Source:HGNC Symbol;Acc:HGNC:13081]
10	3227939	3228146	208	0.00232196	0.0300555	-0.0277335	-334.599	CHH	ENSGALG00000002883	intron	SCAPER	S-phase cyclin A associated protein in the ER [Source:HGNC Symbol;Acc:HGNC:13081]
10	3319618	3319737	120	0.000243878	0.0429525	-0.0427087	-146.509	CHG	ENSGALG00000002925	intron	ETFA	electron-transfer-flavoprotein, alpha polypeptide [Source:RefSeq peptide;Acc:NP_001292399]
10	3519132	3519324	193	0.00394406	0.0318085	-0.0278644	-279.104	CHH	Target=CR1-H2:4735-4795;Class=LINE/CR1	repeat
10	3636266	3636453	188	0.000544742	0.0441743	-0.0436295	-277.882	CHH	ENSGALG00000003193	utr3	CRABP-I	Cellular retinoic acid-binding protein 1 [Source:UniProtKB/Swiss-Prot;Acc:P40220]
10	3636266	3636453	188	0.000544742	0.0441743	-0.0436295	-277.882	CHH	ENSGALG00000003193	exon	CRABP-I	Cellular retinoic acid-binding protein 1 [Source:UniProtKB/Swiss-Prot;Acc:P40220]
10	3733716	3733890	175	0.035234	0.00208414	0.0331498	355.397	CHH	Target=CR1-C4:4357-4510;Class=LINE/CR1	repeat
10	3733716	3733890	175	0.035234	0.00208414	0.0331498	355.397	CHH	ENSGALG00000026674	intron	CIB2	calcium and integrin binding family member 2 [Source:HGNC Symbol;Acc:HGNC:24579]
10	3733716	3733890	175	0.035234	0.00208414	0.0331498	355.397	CHH	ENSGALG00000026674	promoter	CIB2	calcium and integrin binding family member 2 [Source:HGNC Symbol;Acc:HGNC:24579]
10	3739888	3740085	198	0.000571209	0.0253	-0.0247288	-235.655	CHH	ENSGALG00000026674	intron	CIB2	calcium and integrin binding family member 2 [Source:HGNC Symbol;Acc:HGNC:24579]
10	3757391	3757602	212	0.00179383	0.030715	-0.0289212	-257.736	CHH	ENSGALG00000026674	intron	CIB2	calcium and integrin binding family member 2 [Source:HGNC Symbol;Acc:HGNC:24579]
10	3781749	3781885	137	0.000173015	0.0242529	-0.0240799	-235.753	CHH	ENSGALG00000003322	intron	TBC1D2B	TBC1 domain family member 2B [Source:HGNC Symbol;Acc:HGNC:29183]
10	4081594	4081817	224	0.64773	0.39544	0.252289	64.4916	CG	ENSGALG00000034177	promoter	RPS27L	ribosomal protein S27 like [Source:HGNC Symbol;Acc:HGNC:18476]
10	4107877	4107961	85	0.775978	0.4915	0.284478	24.9398	CG	ENSGALG00000003521	intron
10	4125003	4125064	62	0.346863	0.187674	0.15919	30.7771	CG	ENSGALG00000003521	promoter
10	4426270	4426445	176	0.00535411	0.0340092	-0.0286551	-210.205	CHH	ENSGALG00000003705	intron	VPS13C	vacuolar protein sorting 13 homolog C [Source:HGNC Symbol;Acc:HGNC:23594]
10	4873318	4873464	147	0.000876727	0.020975	-0.0200983	-221.618	CHH	ENSGALG00000027216	promoter	uc_338	TUC338 [Source:RFAM;Acc:RF02271]
10	4873318	4873464	147	0.000876727	0.020975	-0.0200983	-221.618	CHH	ENSGALG00000003759	intron	RORA	RAR related orphan receptor A [Source:HGNC Symbol;Acc:HGNC:10258]
10	4908302	4908485	184	0.00348747	0.0405457	-0.0370582	-310.468	CHH	ENSGALG00000003759	intron	RORA	RAR related orphan receptor A [Source:HGNC Symbol;Acc:HGNC:10258]
10	4961901	4962249	349	0.0111013	0.0551339	-0.0440326	-504.977	CHH	ENSGALG00000003759	intron	RORA	RAR related orphan receptor A [Source:HGNC Symbol;Acc:HGNC:10258]
10	4992276	4992491	216	0.00406575	0.0295128	-0.025447	-214.756	CHH	ENSGALG00000046000	intron	ICE2	interactor of little elongation complex ELL subunit 2 [Source:HGNC Symbol;Acc:HGNC:29885]
10	5709978	5710149	172	0.0018237	0.0333448	-0.0315211	-233.343	CHH	ENSGALG00000044177	exon
10	5726102	5726283	182	0.000171483	0.0215171	-0.0213456	-208.673	CHH	ENSGALG00000003906	utr3	MPHOSPH10	M-phase phosphoprotein 10 [Source:HGNC Symbol;Acc:HGNC:7213]
10	5726102	5726283	182	0.000171483	0.0215171	-0.0213456	-208.673	CHH	ENSGALG00000003906	exon	MPHOSPH10	M-phase phosphoprotein 10 [Source:HGNC Symbol;Acc:HGNC:7213]
10	5854418	5854584	167	0.00011951	0.0262228	-0.0261032	-215.866	CHH	ENSGALG00000003944	intron	FAM189A1	family with sequence similarity 189 member A1 [Source:HGNC Symbol;Acc:HGNC:29075]
10	5863140	5863334	195	0.00166396	0.0598414	-0.0581774	-309.949	CHH	Target=CR1-C4:4342-4497;Class=LINE/CR1	repeat
10	5863140	5863334	195	0.00166396	0.0598414	-0.0581774	-309.949	CHH	ENSGALG00000003944	intron	FAM189A1	family with sequence similarity 189 member A1 [Source:HGNC Symbol;Acc:HGNC:29075]
10	6033094	6033219	126	0.321798	0.0816822	0.240115	73.5104	CG	ENSGALG00000042552	promoter	TJP1	tight junction protein 1 [Source:HGNC Symbol;Acc:HGNC:11827]
10	6033094	6033219	126	0.321798	0.0816822	0.240115	73.5104	CG	ENSGALG00000042552	intron	TJP1	tight junction protein 1 [Source:HGNC Symbol;Acc:HGNC:11827]
10	6075804	6075975	172	0.000400989	0.0249888	-0.0245878	-209.876	CHH	ENSGALG00000042552	intron	TJP1	tight junction protein 1 [Source:HGNC Symbol;Acc:HGNC:11827]
10	6466120	6466355	236	0.000578942	0.0381606	-0.0375817	-357.13	CHH	ENSGALG00000004087	intron	THSD4	thrombospondin type 1 domain containing 4 [Source:HGNC Symbol;Acc:HGNC:25835]
10	6628591	6628760	170	0.00172868	0.0505364	-0.0488077	-227.803	CHH	ENSGALG00000004096	intron
10	6678873	6678978	106	0.639274	0.418111	0.221164	42.9541	CG	ENSGALG00000004150	intron	MYO1E	myosin IE [Source:HGNC Symbol;Acc:HGNC:7599]
10	6785944	6786121	178	0.00204325	0.0312691	-0.0292258	-291.041	CHH	ENSGALG00000004171	intron	RNF111	ring finger protein 111 [Source:HGNC Symbol;Acc:HGNC:17384]
10	6832851	6832994	144	0.000431539	0.0249016	-0.0244701	-219.718	CHH	ENSGALG00000004192	intron	SLTM	SAFB like transcription modulator [Source:HGNC Symbol;Acc:HGNC:20709]
10	6851708	6851981	274	0.0377926	0.00186956	0.035923	328.704	CHH	ENSGALG00000004204	intron	MINDY2	MINDY lysine 48 deubiquitinase 2 [Source:HGNC Symbol;Acc:HGNC:26954]
10	7015852	7016112	261	0.00176442	0.0403085	-0.038544	-341.348	CHH	ENSGALG00000004261	intron	AQP9	aquaporin 9 [Source:HGNC Symbol;Acc:HGNC:643]
10	7068575	7068625	51	0.000109887	0.0414262	-0.0413163	-26.6526	CHG	ENSGALG00000004270	intron	ALDH1A2	Retinal dehydrogenase 2 [Source:UniProtKB/Swiss-Prot;Acc:O93344]
10	7461165	7461349	185	0.027999	0.00151166	0.0264873	273.679	CHH	ENSGALG00000004304	exon	TCF12	transcription factor 12 [Source:HGNC Symbol;Acc:HGNC:11623]
10	7461165	7461349	185	0.027999	0.00151166	0.0264873	273.679	CHH	ENSGALG00000004304	intron	TCF12	transcription factor 12 [Source:HGNC Symbol;Acc:HGNC:11623]
10	7753333	7753568	236	0.000966159	0.033775	-0.0328088	-299.176	CHH	ENSGALG00000004347	intron	NEDD4	neural precursor cell expressed, developmentally down-regulated 4, E3 ubiquitin protein ligase [Source:HGNC Symbol;Acc:HGNC:7727]
10	7942392	7942519	128	0.639254	0.38976	0.249493	45.5743	CG	ENSGALG00000004387	intron	CCPG1	Cell cycle progression protein 1 [Source:UniProtKB/Swiss-Prot;Acc:Q5ZM60]
10	7943807	7943869	63	0.590609	0.423204	0.167405	20.7506	CG	ENSGALG00000004387	intron	CCPG1	Cell cycle progression protein 1 [Source:UniProtKB/Swiss-Prot;Acc:Q5ZM60]
10	7974226	7974322	97	0.747174	0.507689	0.239485	54.3791	CG	ENSGALG00000004435	intron	RAB27A	RAB27A, member RAS oncogene family [Source:HGNC Symbol;Acc:HGNC:9766]
10	7982621	7982701	81	0.766504	0.451662	0.314843	73.145	CG	ENSGALG00000004435	intron	RAB27A	RAB27A, member RAS oncogene family [Source:HGNC Symbol;Acc:HGNC:9766]
10	8504809	8505049	241	0.000402746	0.0237547	-0.023352	-369.249	CHH	Target=MIR_Aves1:1-151;Class=SINE/MIR	repeat
10	8504809	8505049	241	0.000402746	0.0237547	-0.023352	-369.249	CHH	Target=REP131:2213-2262;Class=DNA?	repeat
10	8638696	8638875	180	0.483203	0.29054	0.192664	177.113	CG	ENSGALG00000038618	promoter	ONECUT1	one cut homeobox 1 [Source:HGNC Symbol;Acc:HGNC:8138]
10	8638696	8638875	180	0.483203	0.29054	0.192664	177.113	CG	ENSGALG00000042036	promoter
10	8748332	8748391	60	0.818459	0.561278	0.257182	33.9453	CG	ENSGALG00000031987	intron	MYO5A	unconventional myosin-Va [Source:RefSeq peptide;Acc:NP_990631]
10	8748332	8748391	60	0.818459	0.561278	0.257182	33.9453	CG	ENSGALG00000031987	promoter	MYO5A	unconventional myosin-Va [Source:RefSeq peptide;Acc:NP_990631]
10	8789342	8789520	179	0.00376573	0.0304555	-0.0266897	-257.495	CHH	ENSGALG00000031987	intron	MYO5A	unconventional myosin-Va [Source:RefSeq peptide;Acc:NP_990631]
10	8883483	8883652	170	0.00101765	0.0264852	-0.0254675	-220.109	CHH	ENSGALG00000039307	intron	GNB5	G protein subunit beta 5 [Source:HGNC Symbol;Acc:HGNC:4401]
10	8883483	8883652	170	0.00101765	0.0264852	-0.0254675	-220.109	CHH	ENSGALG00000039307	exon	GNB5	G protein subunit beta 5 [Source:HGNC Symbol;Acc:HGNC:4401]
10	9075832	9075907	76	0.571747	0.194612	0.377135	24.2086	CG	ENSGALG00000018976	promoter	LYSMD2	LysM domain containing 2 [Source:HGNC Symbol;Acc:HGNC:28571]
10	9101732	9101872	141	0.00213221	0.0268093	-0.0246771	-220.118	CHH	ENSGALG00000043583	intron	SCG3	secretogranin-3 isoform 2 precursor [Source:RefSeq peptide;Acc:NP_001280207]
10	9262556	9262726	171	0.00114666	0.0346696	-0.0335229	-207.897	CHH	ENSGALG00000039924	intron	DMXL2	Dmx like 2 [Source:HGNC Symbol;Acc:HGNC:2938]
10	9306760	9306924	165	0.000810652	0.038802	-0.0379914	-213.567	CHH	ENSGALG00000039924	intron	DMXL2	Dmx like 2 [Source:HGNC Symbol;Acc:HGNC:2938]
10	10261148	10261311	164	0.000183168	0.0213045	-0.0211213	-213.806	CHH	ENSGALG00000004960	intron	FBN1	fibrillin 1 [Source:HGNC Symbol;Acc:HGNC:3603]
10	10714518	10714568	51	0.798588	0.46609	0.332498	27.06	CG	ENSGALG00000033780	intron
10	10725035	10725285	251	0.0021922	0.035578	-0.0333858	-356.089	CHH	ENSGALG00000033654	exon
10	10725035	10725285	251	0.0021922	0.035578	-0.0333858	-356.089	CHH	ENSGALG00000033654	utr3
10	10803578	10803749	172	0.000121611	0.0217681	-0.0216465	-222.062	CHH	ENSGALG00000023451	exon	TRPM7	transient receptor potential cation channel subfamily M member 7 [Source:HGNC Symbol;Acc:HGNC:17994]
10	10861747	10861926	180	0.000611445	0.0228606	-0.0222492	-208.61	CHH	ENSGALG00000023440	exon	GABPB1	GA binding protein transcription factor beta subunit 1 [Source:HGNC Symbol;Acc:HGNC:4074]
10	10861747	10861926	180	0.000611445	0.0228606	-0.0222492	-208.61	CHH	ENSGALG00000023440	intron	GABPB1	GA binding protein transcription factor beta subunit 1 [Source:HGNC Symbol;Acc:HGNC:4074]
10	10967627	10967847	221	0.0320015	0.00173669	0.0302648	359.412	CHH	ENSGALG00000005992	intron	PDE8A	phosphodiesterase 8A [Source:HGNC Symbol;Acc:HGNC:8793]
10	11031497	11031708	212	0.00107184	0.0322465	-0.0311746	-338.421	CHH	ENSGALG00000005992	intron	PDE8A	phosphodiesterase 8A [Source:HGNC Symbol;Acc:HGNC:8793]
10	11042858	11043056	199	0.0291613	0.00163998	0.0275213	262.375	CHH	ENSGALG00000005992	intron	PDE8A	phosphodiesterase 8A [Source:HGNC Symbol;Acc:HGNC:8793]
10	11042885	11042998	114	0.0276659	0.000204516	0.0274614	90.0062	CHG	ENSGALG00000005992	intron	PDE8A	phosphodiesterase 8A [Source:HGNC Symbol;Acc:HGNC:8793]
10	11058534	11058652	119	0.0518713	0.00443513	0.0474361	225.565	CHH	ENSGALG00000025614	promoter	SCARNA15	Small Cajal body specific RNA 15 [Source:RFAM;Acc:RF00426]
10	11058534	11058652	119	0.0518713	0.00443513	0.0474361	225.565	CHH	ENSGALG00000029828	promoter	gga-mir-3540	gga-mir-3540 [Source:miRBase;Acc:MI0015394]
10	11124355	11124493	139	0.00144569	0.0315289	-0.0300832	-236.67	CHH	ENSGALG00000006008	intron	HOMER2	homer scaffolding protein 2 [Source:HGNC Symbol;Acc:HGNC:17513]
10	11213764	11213864	101	0.377573	0.181779	0.195794	64.8992	CG	ENSGALG00000006027	promoter	TM6SF1	transmembrane 6 superfamily member 1 [Source:HGNC Symbol;Acc:HGNC:11860]
10	12086239	12086321	83	0.613142	0.18906	0.424083	23.6831	CG	ENSGALG00000006376	intron	TMC3	transmembrane channel like 3 [Source:HGNC Symbol;Acc:HGNC:22995]
10	12121208	12121347	140	0.000586167	0.0322694	-0.0316833	-225.005	CHH	ENSGALG00000006388	exon	IL16	interleukin 16 [Source:HGNC Symbol;Acc:HGNC:5980]
10	12121208	12121347	140	0.000586167	0.0322694	-0.0316833	-225.005	CHH	ENSGALG00000006388	intron	IL16	interleukin 16 [Source:HGNC Symbol;Acc:HGNC:5980]
10	12165395	12165580	186	0.00158705	0.0287004	-0.0271133	-316.893	CHH	ENSGALG00000021183	promoter	CFAP161	cilia and flagella associated protein 161 [Source:HGNC Symbol;Acc:HGNC:26782]
10	12165395	12165580	186	0.00158705	0.0287004	-0.0271133	-316.893	CHH	Target=CR1-X2:4032-4139;Class=LINE/CR1	repeat
10	12184711	12184844	134	0.275148	0.0770218	0.198126	78.7372	CG	ENSGALG00000034021	intron
10	12225156	12225261	106	0.618976	0.376158	0.242817	65.3387	CG	ENSGALG00000006399	exon	TLNRD1	talin rod domain containing 1 [Source:HGNC Symbol;Acc:HGNC:13519]
10	12280477	12280666	190	0.000999084	0.0233689	-0.0223698	-277.889	CHH	ENSGALG00000006413	intron	CEMIP	cell migration inducing hyaluronan binding protein [Source:HGNC Symbol;Acc:HGNC:29213]
10	12375802	12375993	192	0.0345347	0.000294522	0.0342402	290.73	CHH	ENSGALG00000006420	intron	ABHD17C	abhydrolase domain containing 17C [Source:HGNC Symbol;Acc:HGNC:26925]
10	12637260	12637343	84	0.564992	0.364534	0.200458	29.9812	CG	ENSGALG00000006511	promoter
10	12637260	12637343	84	0.564992	0.364534	0.200458	29.9812	CG	ENSGALG00000006511	TSS
10	12637260	12637343	84	0.564992	0.364534	0.200458	29.9812	CG	ENSGALG00000006511	exon
10	12989731	12989865	135	0.000225471	0.0400014	-0.039776	-209.294	CHH	ENSGALG00000006689	intron	ABHD2	abhydrolase domain containing 2 [Source:HGNC Symbol;Acc:HGNC:18717]
10	13077802	13077993	192	0.0318611	0.00103458	0.0308265	301.503	CHH	ENSGALG00000006725	intron
10	13077886	13077941	56	0.0217466	0.000213681	0.0215329	27.4705	CHG	ENSGALG00000006725	intron
10	13308957	13309138	182	0.0261128	0.0022664	0.0238464	306.705	CHH	ENSGALG00000040241	intron	NTRK3	NT-3 growth factor receptor [Source:UniProtKB/Swiss-Prot;Acc:Q91044]
10	13330747	13330798	52	0.815444	0.579157	0.236287	30.5407	CG	ENSGALG00000040241	intron	NTRK3	NT-3 growth factor receptor [Source:UniProtKB/Swiss-Prot;Acc:Q91044]
10	13476079	13476260	182	0.000220788	0.0403435	-0.0401227	-263.228	CHH	ENSGALG00000029832	intron
10	13515391	13515531	141	0.028955	0.000959003	0.027996	222.566	CHH	ENSGALG00000029832	intron
10	13522223	13522431	209	0.00265978	0.0398944	-0.0372347	-378.417	CHH	ENSGALG00000029832	intron
10	13661373	13661565	193	0.000684332	0.0301367	-0.0294523	-282.787	CHH	ENSGALG00000006819	intron	AGBL1	ATP/GTP binding protein like 1 [Source:HGNC Symbol;Acc:HGNC:26504]
10	14043537	14043704	168	0.709168	0.496445	0.212724	106.426	CG	ENSGALG00000027704	intron
10	14091786	14091839	54	0.804977	0.572518	0.232459	21.2558	CG	ENSGALG00000027704	intron
10	14103949	14104002	54	0.000116995	0.023321	-0.023204	-24.2701	CHG	ENSGALG00000027704	intron
10	14103949	14104002	54	0.000116995	0.023321	-0.023204	-24.2701	CHG	ENSGALG00000027704	exon
10	14232352	14232524	173	0.00119006	0.0383216	-0.0371316	-244.487	CHH	ENSGALG00000030341	exon
10	14387902	14388022	121	0.0357385	0.0027051	0.0330334	209.514	CHH	ENSGALG00000006871	intron	SLCO3A1	solute carrier organic anion transporter family member 3A1 [Source:HGNC Symbol;Acc:HGNC:10952]
10	14665705	14665851	147	0.000846936	0.0249443	-0.0240974	-213.802	CHH	ENSGALG00000006949	intron	CHD2	chromodomain helicase DNA binding protein 2 [Source:HGNC Symbol;Acc:HGNC:1917]
10	15036093	15036322	230	0.000992846	0.0611465	-0.0601536	-492.545	CHH	ENSGALG00000030157	intron	MCTP2	multiple C2 and transmembrane domain containing 2 [Source:HGNC Symbol;Acc:HGNC:25636]
10	15072647	15072716	70	0.858725	0.56047	0.298255	43.5937	CG	ENSGALG00000030157	intron	MCTP2	multiple C2 and transmembrane domain containing 2 [Source:HGNC Symbol;Acc:HGNC:25636]
10	15077280	15077456	177	0.000172264	0.0326539	-0.0324817	-290.048	CHH	ENSGALG00000030157	intron	MCTP2	multiple C2 and transmembrane domain containing 2 [Source:HGNC Symbol;Acc:HGNC:25636]
10	15818261	15818371	111	0.898353	0.668005	0.230349	33.9718	CG	ENSGALG00000030510	exon
10	15818261	15818371	111	0.898353	0.668005	0.230349	33.9718	CG	ENSGALG00000030510	promoter
10	15818261	15818371	111	0.898353	0.668005	0.230349	33.9718	CG	ENSGALG00000030510	intron
10	16675430	16675528	99	0.577051	0.306243	0.270808	59.5131	CG	ENSGALG00000007016	intron	FAM169B	family with sequence similarity 169 member B [Source:HGNC Symbol;Acc:HGNC:26835]
10	16921043	16921201	159	0.00106882	0.0224794	-0.0214106	-222.144	CHH	ENSGALG00000007057	intron	LRRC28	leucine rich repeat containing 28 [Source:HGNC Symbol;Acc:HGNC:28355]
10	16927814	16927922	109	0.49959	0.280976	0.218613	59.9012	CG	ENSGALG00000007057	intron	LRRC28	leucine rich repeat containing 28 [Source:HGNC Symbol;Acc:HGNC:28355]
10	16927814	16927922	109	0.49959	0.280976	0.218613	59.9012	CG	ENSGALG00000007057	exon	LRRC28	leucine rich repeat containing 28 [Source:HGNC Symbol;Acc:HGNC:28355]
10	16927814	16927922	109	0.49959	0.280976	0.218613	59.9012	CG	ENSGALG00000007057	utr5	LRRC28	leucine rich repeat containing 28 [Source:HGNC Symbol;Acc:HGNC:28355]
10	17020866	17021031	166	0.027154	0.00209224	0.0250617	270.167	CHH	ENSGALG00000032366	intron	MEF2A	myocyte enhancer factor 2A [Source:HGNC Symbol;Acc:HGNC:6993]
10	17053864	17054011	148	0.631612	0.407473	0.224139	49.4556	CG	ENSGALG00000032366	intron	MEF2A	myocyte enhancer factor 2A [Source:HGNC Symbol;Acc:HGNC:6993]
10	17061741	17061948	208	0.616321	0.351553	0.264769	200.46	CG	ENSGALG00000032366	intron	MEF2A	myocyte enhancer factor 2A [Source:HGNC Symbol;Acc:HGNC:6993]
10	17123983	17124291	309	0.000788965	0.0282023	-0.0274133	-523.805	CHH	ENSGALG00000038688	intron	ADAMTS17	ADAM metallopeptidase with thrombospondin type 1 motif 17 [Source:HGNC Symbol;Acc:HGNC:17109]
10	17131510	17131665	156	0.00127928	0.0286965	-0.0274172	-212.684	CHH	ENSGALG00000038688	intron	ADAMTS17	ADAM metallopeptidase with thrombospondin type 1 motif 17 [Source:HGNC Symbol;Acc:HGNC:17109]
10	17131510	17131665	156	0.00127928	0.0286965	-0.0274172	-212.684	CHH	Target=Harbinger-N276_AMi:2-110;Class=DNA/PIF-Harbinger	repeat
10	17188776	17188954	179	0.000142315	0.0331039	-0.0329616	-253.68	CHH	ENSGALG00000038688	intron	ADAMTS17	ADAM metallopeptidase with thrombospondin type 1 motif 17 [Source:HGNC Symbol;Acc:HGNC:17109]
10	17344645	17344823	179	0.000753352	0.022423	-0.0216696	-222.423	CHH	ENSGALG00000007112	intron	LINS1	lines homolog 1 [Source:HGNC Symbol;Acc:HGNC:30922]
10	17654288	17654350	63	0.538424	0.274036	0.264388	64.3584	CG	ENSGALG00000030076	TES	PCSK6	proprotein convertase subtilisin/kexin type 6 [Source:HGNC Symbol;Acc:HGNC:8569]
10	17654288	17654350	63	0.538424	0.274036	0.264388	64.3584	CG	ENSGALG00000030076	utr3	PCSK6	proprotein convertase subtilisin/kexin type 6 [Source:HGNC Symbol;Acc:HGNC:8569]
10	17654288	17654350	63	0.538424	0.274036	0.264388	64.3584	CG	ENSGALG00000030076	exon	PCSK6	proprotein convertase subtilisin/kexin type 6 [Source:HGNC Symbol;Acc:HGNC:8569]
10	17749091	17749285	195	0.000217302	0.0313514	-0.031134	-265.563	CHH	ENSGALG00000007262	intron	SPG21	SPG21, maspardin [Source:HGNC Symbol;Acc:HGNC:20373]
10	17749173	17749231	59	0.00290794	0.0416372	-0.0387292	-65.3272	CHG	ENSGALG00000007262	intron	SPG21	SPG21, maspardin [Source:HGNC Symbol;Acc:HGNC:20373]
10	17769379	17769545	167	0.680406	0.370073	0.310333	140.173	CG	ENSGALG00000007289	exon	CLPX	caseinolytic mitochondrial matrix peptidase chaperone subunit [Source:HGNC Symbol;Acc:HGNC:2088]
10	17806340	17806468	129	0.0353635	0.00161603	0.0337475	250.141	CHH	ENSGALG00000044618	promoter
10	17871476	17871616	141	0.0285341	0.000295744	0.0282383	212.106	CHH	ENSGALG00000007371	intron	IGDCC3	immunoglobulin superfamily DCC subclass member 3 [Source:HGNC Symbol;Acc:HGNC:9700]
10	17871930	17872117	188	0.0531753	0.000247757	0.0529275	272.722	CHH	ENSGALG00000007371	intron	IGDCC3	immunoglobulin superfamily DCC subclass member 3 [Source:HGNC Symbol;Acc:HGNC:9700]
10	17906292	17906388	97	0.00813709	0.125998	-0.117861	-54.6247	CHG	ENSGALG00000007371	intron	IGDCC3	immunoglobulin superfamily DCC subclass member 3 [Source:HGNC Symbol;Acc:HGNC:9700]
10	17909636	17909798	163	0.584238	0.375881	0.208357	72.3247	CG	ENSGALG00000007371	intron	IGDCC3	immunoglobulin superfamily DCC subclass member 3 [Source:HGNC Symbol;Acc:HGNC:9700]
10	18050852	18051058	207	0.0262126	0.00140728	0.0248053	253.891	CHH	ENSGALG00000007437	intron	DPP8	dipeptidyl peptidase 8 [Source:HGNC Symbol;Acc:HGNC:16490]
10	18062078	18062311	234	0.000693488	0.0284007	-0.0277072	-266.066	CHH	ENSGALG00000007437	intron	DPP8	dipeptidyl peptidase 8 [Source:HGNC Symbol;Acc:HGNC:16490]
10	18380546	18380675	130	0.000211464	0.0258081	-0.0255966	-215.752	CHH	ENSGALG00000007631	intron	MEGF11	multiple EGF like domains 11 [Source:HGNC Symbol;Acc:HGNC:29635]
10	18383341	18383537	197	0.000986276	0.033206	-0.0322197	-243.288	CHH	ENSGALG00000007631	exon	MEGF11	multiple EGF like domains 11 [Source:HGNC Symbol;Acc:HGNC:29635]
10	18383341	18383537	197	0.000986276	0.033206	-0.0322197	-243.288	CHH	ENSGALG00000007631	TSS	MEGF11	multiple EGF like domains 11 [Source:HGNC Symbol;Acc:HGNC:29635]
10	18383341	18383537	197	0.000986276	0.033206	-0.0322197	-243.288	CHH	ENSGALG00000007631	promoter	MEGF11	multiple EGF like domains 11 [Source:HGNC Symbol;Acc:HGNC:29635]
10	18488709	18488947	239	0.00158153	0.0332361	-0.0316546	-303.184	CHH	ENSGALG00000007649	intron	TIPIN	TIMELESS interacting protein [Source:HGNC Symbol;Acc:HGNC:30750]
10	18510231	18510371	141	0.046267	0.000311727	0.0459553	237.166	CHH	ENSGALG00000007687	intron	MAP2K1	mitogen-activated protein kinase kinase 1 [Source:HGNC Symbol;Acc:HGNC:6840]
10	18510231	18510371	141	0.046267	0.000311727	0.0459553	237.166	CHH	ENSGALG00000007687	exon	MAP2K1	mitogen-activated protein kinase kinase 1 [Source:HGNC Symbol;Acc:HGNC:6840]
10	18511045	18511319	275	0.00202136	0.0267093	-0.0246879	-354.729	CHH	ENSGALG00000007687	intron	MAP2K1	mitogen-activated protein kinase kinase 1 [Source:HGNC Symbol;Acc:HGNC:6840]
10	18511045	18511319	275	0.00202136	0.0267093	-0.0246879	-354.729	CHH	Target=CR1-L3B_Croc:989-1025;Class=LINE/CR1	repeat
10	18517455	18517594	140	0.0385121	0.00226828	0.0362438	226.296	CHH	ENSGALG00000007687	intron	MAP2K1	mitogen-activated protein kinase kinase 1 [Source:HGNC Symbol;Acc:HGNC:6840]
10	18706171	18706249	79	0.687872	0.42061	0.267262	104.066	CG	ENSGALG00000025898	intron	SMAD6	mothers against decapentaplegic homolog 6 [Source:RefSeq peptide;Acc:NP_989579]
10	18842798	18842944	147	0.0319868	0.0021212	0.0298656	239.641	CHH	ENSGALG00000035701	intron	SMAD3	SMAD family member 3 [Source:HGNC Symbol;Acc:HGNC:6769]
10	18847820	18847947	128	0.523918	0.84353	-0.319611	-18.731	CG	Target=CR1-C4:4272-4504;Class=LINE/CR1	repeat
10	18847820	18847947	128	0.523918	0.84353	-0.319611	-18.731	CG	ENSGALG00000035701	intron	SMAD3	SMAD family member 3 [Source:HGNC Symbol;Acc:HGNC:6769]
10	18881049	18881128	80	0.000186682	0.0359632	-0.0357765	-88.9612	CHG	ENSGALG00000007887	intron	AAGAB	alpha and gamma adaptin binding protein [Source:HGNC Symbol;Acc:HGNC:25662]
10	18952181	18952347	167	0.00347045	0.0318213	-0.0283509	-211.616	CHH	ENSGALG00000007909	intron	IQCH	IQ motif containing H [Source:HGNC Symbol;Acc:HGNC:25721]
10	18997846	18998078	233	0.00115988	0.0579837	-0.0568238	-307.666	CHH	ENSGALG00000007930	intron	MAP2K5	mitogen-activated protein kinase kinase 5 [Source:HGNC Symbol;Acc:HGNC:6845]
10	19019426	19019602	177	0.026814	0.000499963	0.0263141	275.387	CHH	ENSGALG00000007930	intron	MAP2K5	mitogen-activated protein kinase kinase 5 [Source:HGNC Symbol;Acc:HGNC:6845]
10	19019426	19019602	177	0.026814	0.000499963	0.0263141	275.387	CHH	Target=UCON66:157-444;Class=Unknown	repeat
10	19127726	19127819	94	0.75696	0.514363	0.242596	19.5557	CG	ENSGALG00000007970	exon	PIAS1	protein inhibitor of activated STAT 1 [Source:HGNC Symbol;Acc:HGNC:2752]
10	19156061	19156217	157	0.71704	0.491773	0.225267	97.0741	CG	ENSGALG00000007970	exon	PIAS1	protein inhibitor of activated STAT 1 [Source:HGNC Symbol;Acc:HGNC:2752]
10	19156061	19156217	157	0.71704	0.491773	0.225267	97.0741	CG	ENSGALG00000007970	utr3	PIAS1	protein inhibitor of activated STAT 1 [Source:HGNC Symbol;Acc:HGNC:2752]
10	19243759	19243819	61	0.473184	0.168791	0.304393	22.2898	CG	ENSGALG00000008043	utr5	CORO2B	coronin 2B [Source:HGNC Symbol;Acc:HGNC:2256]
10	19243759	19243819	61	0.473184	0.168791	0.304393	22.2898	CG	ENSGALG00000008043	intron	CORO2B	coronin 2B [Source:HGNC Symbol;Acc:HGNC:2256]
10	19245154	19245248	95	0.778854	0.428903	0.349951	23.0317	CG	ENSGALG00000008043	utr5	CORO2B	coronin 2B [Source:HGNC Symbol;Acc:HGNC:2256]
10	19245154	19245248	95	0.778854	0.428903	0.349951	23.0317	CG	ENSGALG00000008043	intron	CORO2B	coronin 2B [Source:HGNC Symbol;Acc:HGNC:2256]
10	19254928	19255090	163	0.720742	0.371984	0.348758	55.7195	CG	ENSGALG00000008043	intron	CORO2B	coronin 2B [Source:HGNC Symbol;Acc:HGNC:2256]
10	19254928	19255090	163	0.720742	0.371984	0.348758	55.7195	CG	ENSGALG00000008043	exon	CORO2B	coronin 2B [Source:HGNC Symbol;Acc:HGNC:2256]
10	19257627	19257727	101	0.335049	0.502551	-0.167502	-65.4118	CG	ENSGALG00000008043	exon	CORO2B	coronin 2B [Source:HGNC Symbol;Acc:HGNC:2256]
10	19300749	19300926	178	0.428667	0.0790826	0.349584	102.185	CG	ENSGALG00000008063	promoter	NOX5	NADPH oxidase 5 [Source:HGNC Symbol;Acc:HGNC:14874]
10	19300749	19300926	178	0.428667	0.0790826	0.349584	102.185	CG	Target=CR1-E:4204-4510;Class=LINE/CR1	repeat
10	19306039	19306099	61	0.355098	0.598874	-0.243777	-49.3608	CG	ENSGALG00000008063	intron	NOX5	NADPH oxidase 5 [Source:HGNC Symbol;Acc:HGNC:14874]
10	19310682	19310825	144	0.000300776	0.0521508	-0.05185	-267.457	CHH	ENSGALG00000025523	promoter
10	19335944	19336084	141	0.0503905	0.00167304	0.0487175	212.994	CHH	ENSGALG00000028191	intron	GLCE	glucuronic acid epimerase [Source:HGNC Symbol;Acc:HGNC:17855]
10	19377323	19377407	85	0.833808	0.554627	0.279181	50.7268	CG	ENSGALG00000008095	intron	KIF23	kinesin family member 23 [Source:HGNC Symbol;Acc:HGNC:6392]
10	19377323	19377407	85	0.833808	0.554627	0.279181	50.7268	CG	ENSGALG00000008095	exon	KIF23	kinesin family member 23 [Source:HGNC Symbol;Acc:HGNC:6392]
10	19377323	19377407	85	0.833808	0.554627	0.279181	50.7268	CG	ENSGALG00000008095	utr3	KIF23	kinesin family member 23 [Source:HGNC Symbol;Acc:HGNC:6392]
10	19544029	19544444	416	0.280551	0.794331	-0.51378	-25.9742	CG	Target=CR1-F2:4350-4499;Class=LINE/CR1	repeat
10	19708988	19709182	195	0.00259571	0.0449956	-0.0423999	-295.121	CHH	ENSGALG00000008164	intron
10	19709020	19709076	57	0.000219925	0.0328308	-0.0326108	-55.1865	CHG	ENSGALG00000008164	intron
10	19719355	19719569	215	0.0016553	0.02538	-0.0237247	-320.066	CHH	ENSGALG00000008164	exon
10	19719355	19719569	215	0.0016553	0.02538	-0.0237247	-320.066	CHH	ENSGALG00000008164	utr3
10	19719355	19719569	215	0.0016553	0.02538	-0.0237247	-320.066	CHH	ENSGALG00000008164	TES
10	19866773	19866980	208	0.535017	0.279182	0.255836	74.3199	CG	ENSGALG00000008208	promoter	CASC4	cancer susceptibility 4 [Source:HGNC Symbol;Acc:HGNC:24892]
10	19898571	19898722	152	0.532815	0.296825	0.235991	71.0737	CG	ENSGALG00000027501	intron	ANPEP	alanyl aminopeptidase, membrane [Source:HGNC Symbol;Acc:HGNC:500]
10	20035930	20035985	56	0.220952	0.0666621	0.15429	27.2325	CG	ENSGALG00000008291	promoter	AP3S2	adaptor-related protein complex 3, sigma 2 subunit isoform 2 [Source:RefSeq peptide;Acc:NP_001278663]
10	20083970	20084160	191	0.0290486	0.000295798	0.0287528	290.346	CHH	ENSGALG00000020921	exon	TTLL13P	tubulin tyrosine ligase like 13, pseudogene [Source:HGNC Symbol;Acc:HGNC:32484]
10	20083970	20084160	191	0.0290486	0.000295798	0.0287528	290.346	CHH	ENSGALG00000020921	intron	TTLL13P	tubulin tyrosine ligase like 13, pseudogene [Source:HGNC Symbol;Acc:HGNC:32484]
10	20138781	20138902	122	0.13315	0.448441	-0.315291	-31.5513	CG	ENSGALG00000008341	intron	FURIN	furin, paired basic amino acid cleaving enzyme [Source:HGNC Symbol;Acc:HGNC:8568]
10	20183199	20183309	111	0.266957	0.0741205	0.192836	48.4706	CG	ENSGALG00000008352	promoter	-	creatine kinase U-type, mitochondrial precursor [Source:RefSeq peptide;Acc:NP_989513]
10	20248402	20248530	129	0.000249471	0.0289991	-0.0287496	-210.872	CHH	ENSGALG00000008425	intron
10	20293975	20294163	189	0.00239288	0.0239776	-0.0215848	-226.387	CHH	ENSGALG00000042201	exon	TP53BP1	tumor protein p53 binding protein 1 [Source:HGNC Symbol;Acc:HGNC:11999]
11	49860	50153	294	0.00718682	0.0586703	-0.0514835	-493.855	CHH	Target=GGXHOI:1-12822;Class=Satellite/W-chromosome	repeat
11	76047	76168	122	0.0359301	0.00313726	0.0327929	210.766	CHH	ENSGALG00000029237	promoter
11	188837	188975	139	0.000192597	0.0275199	-0.0273273	-242.934	CHH	Target=CR1-B:4410-4560;Class=LINE/CR1	repeat
11	215135	215331	197	0.00118244	0.023116	-0.0219335	-253.887	CHH	ENSGALG00000034950	intron	SMPD3	sphingomyelin phosphodiesterase 3 [Source:HGNC Symbol;Acc:HGNC:14240]
11	251317	251649	333	0.000315032	0.030896	-0.0305809	-377.572	CHH	ENSGALG00000034950	intron	SMPD3	sphingomyelin phosphodiesterase 3 [Source:HGNC Symbol;Acc:HGNC:14240]
11	457724	457800	77	0.0255944	0.0019084	0.023686	69.057	CHG	ENSGALG00000031718	intron	CSNK2A2	casein kinase 2 alpha 2 [Source:HGNC Symbol;Acc:HGNC:2459]
11	464271	464437	167	0.0001836	0.0310799	-0.0308963	-225.869	CHH	ENSGALG00000031718	intron	CSNK2A2	casein kinase 2 alpha 2 [Source:HGNC Symbol;Acc:HGNC:2459]
11	547324	547515	192	0.00173828	0.0268456	-0.0251073	-292.568	CHH	ENSGALG00000034373	intron	KATNB1	Katanin p80 WD40 repeat-containing subunit B1 [Source:UniProtKB/Swiss-Prot;Acc:Q5ZIU8]
11	592364	592436	73	0.812064	0.331071	0.480993	21.0918	CG	ENSGALG00000001149	promoter	ADGRG5	adhesion G protein-coupled receptor G5 [Source:HGNC Symbol;Acc:HGNC:19010]
11	781854	782017	164	0.00594574	0.0645574	-0.0586117	-316.082	CHH	ENSGALG00000001350	promoter	RSPRY1	ring finger and SPRY domain containing 1 [Source:HGNC Symbol;Acc:HGNC:29420]
11	785320	785486	167	0.000177417	0.0298913	-0.0297139	-257.608	CHH	Target=CR1-B2:4227-4494;Class=LINE/CR1	repeat
11	785320	785486	167	0.000177417	0.0298913	-0.0297139	-257.608	CHH	ENSGALG00000001350	intron	RSPRY1	ring finger and SPRY domain containing 1 [Source:HGNC Symbol;Acc:HGNC:29420]
11	894527	894751	225	0.00140566	0.0267855	-0.0253799	-361.616	CHH	Target=CR1-C4:4348-4506;Class=LINE/CR1	repeat
11	894527	894751	225	0.00140566	0.0267855	-0.0253799	-361.616	CHH	ENSGALG00000001439	intron	RANBP10	RAN binding protein 10 [Source:HGNC Symbol;Acc:HGNC:29285]
11	919656	919850	195	0.027263	0.000252227	0.0270107	297.982	CHH	ENSGALG00000001533	intron	TSNAXIP1	translin associated factor X interacting protein 1 [Source:HGNC Symbol;Acc:HGNC:18586]
11	1274472	1274621	150	0.00339553	0.0331809	-0.0297854	-227.768	CHH	ENSGALG00000002091	intron	ZDHHC1	zinc finger DHHC-type containing 1 [Source:HGNC Symbol;Acc:HGNC:17916]
11	1320844	1321022	179	0.0323921	0.00140907	0.0309831	294.031	CHH	ENSGALG00000023898	intron	PLEKHG4	pleckstrin homology and RhoGEF domain containing G4 [Source:HGNC Symbol;Acc:HGNC:24501]
11	1320844	1321022	179	0.0323921	0.00140907	0.0309831	294.031	CHH	ENSGALG00000023898	exon	PLEKHG4	pleckstrin homology and RhoGEF domain containing G4 [Source:HGNC Symbol;Acc:HGNC:24501]
11	1336505	1336684	180	0.00174127	0.0393803	-0.037639	-260.498	CHH	ENSGALG00000023898	intron	PLEKHG4	pleckstrin homology and RhoGEF domain containing G4 [Source:HGNC Symbol;Acc:HGNC:24501]
11	1425400	1425533	134	0.787331	0.503969	0.283362	79.9914	CG	Target=CR1-C4:4253-4394;Class=LINE/CR1	repeat
11	1425400	1425533	134	0.787331	0.503969	0.283362	79.9914	CG	ENSGALG00000028326	intron	HSD11B2	hydroxysteroid 11-beta dehydrogenase 2 [Source:HGNC Symbol;Acc:HGNC:5209]
11	1651861	1652055	195	0.00129511	0.0372437	-0.0359486	-413.233	CHH	ENSGALG00000002407	intron	HYDIN	hydrocephalus inducing homolog [Source:RefSeq peptide;Acc:NP_001152843]
11	1751045	1751186	142	0.00144152	0.0337475	-0.032306	-223.452	CHH	ENSGALG00000002458	intron	VAC14	Vac14, PIKFYVE complex component [Source:HGNC Symbol;Acc:HGNC:25507]
11	1782902	1783080	179	0.000253651	0.0256856	-0.0254319	-238.024	CHH	ENSGALG00000028466	promoter	IL34	interleukin 34 [Source:HGNC Symbol;Acc:HGNC:28529]
11	1782902	1783080	179	0.000253651	0.0256856	-0.0254319	-238.024	CHH	ENSGALG00000002531	exon
11	1782902	1783080	179	0.000253651	0.0256856	-0.0254319	-238.024	CHH	ENSGALG00000002531	intron
11	1797913	1798150	238	0.0299223	0.00251856	0.0274037	265.511	CHH	ENSGALG00000002531	intron
11	1798032	1798152	121	0.0290944	0.000216861	0.0288776	112.283	CHG	ENSGALG00000002531	intron
11	1903821	1904071	251	0.000810062	0.038155	-0.0373449	-240.186	CHH	ENSGALG00000039818	intron	GLG1	Golgi apparatus protein 1 precursor [Source:RefSeq peptide;Acc:NP_990827]
11	2046734	2046804	71	0.672278	0.323622	0.348657	20.2271	CG	ENSGALG00000002853	intron	CFDP1	craniofacial development protein 1 [Source:HGNC Symbol;Acc:HGNC:1873]
11	2240199	2240296	98	0.76631	0.539914	0.226396	38.9294	CG	ENSGALG00000003107	intron	AMFR	autocrine motility factor receptor [Source:HGNC Symbol;Acc:HGNC:463]
11	2438918	2439095	178	0.046912	0.000308523	0.0466034	220.418	CHH	ENSGALG00000003169	intron	CBFB	core-binding factor beta subunit [Source:HGNC Symbol;Acc:HGNC:1539]
11	2523792	2523940	149	0.00073428	0.0304006	-0.0296664	-252.324	CHH	ENSGALG00000003224	exon	HSF4	heat shock transcription factor 4 [Source:HGNC Symbol;Acc:HGNC:5227]
11	2523792	2523940	149	0.00073428	0.0304006	-0.0296664	-252.324	CHH	ENSGALG00000003224	intron	HSF4	heat shock transcription factor 4 [Source:HGNC Symbol;Acc:HGNC:5227]
11	2574741	2574939	199	0.00082016	0.0392871	-0.0384669	-239.365	CHH	ENSGALG00000003293	exon	MBTPS1	membrane bound transcription factor peptidase, site 1 [Source:HGNC Symbol;Acc:HGNC:15456]
11	2574741	2574939	199	0.00082016	0.0392871	-0.0384669	-239.365	CHH	ENSGALG00000003293	intron	MBTPS1	membrane bound transcription factor peptidase, site 1 [Source:HGNC Symbol;Acc:HGNC:15456]
11	2626290	2626344	55	0.000152072	0.0204194	-0.0202673	-33.1971	CHG	ENSGALG00000003309	intron	NECAB2	N-terminal EF-hand calcium binding protein 2 [Source:HGNC Symbol;Acc:HGNC:23746]
11	2679242	2679447	206	0.000823081	0.032055	-0.0312319	-309.625	CHH	ENSGALG00000003323	intron	OSGIN1	oxidative stress induced growth inhibitor 1 [Source:HGNC Symbol;Acc:HGNC:30093]
11	3470351	3470519	169	0.0326675	0.000551931	0.0321156	244.966	CHH	ENSGALG00000003396	intron	NFATC3	nuclear factor of activated T-cells 3 [Source:HGNC Symbol;Acc:HGNC:7777]
11	3471105	3471288	184	0.0240028	0.0021762	0.0218266	261.031	CHH	ENSGALG00000003396	intron	NFATC3	nuclear factor of activated T-cells 3 [Source:HGNC Symbol;Acc:HGNC:7777]
11	3706398	3706568	171	0.000510068	0.0265111	-0.0260011	-251.914	CHH	ENSGALG00000003560	intron	SLC6A2	solute carrier family 6 member 2 [Source:HGNC Symbol;Acc:HGNC:11048]
11	3850621	3850803	183	0.000879048	0.0364215	-0.0355424	-236.003	CHH	ENSGALG00000035756	intron
11	3864265	3864398	134	0.000742946	0.025512	-0.0247691	-299.343	CHH	Target=CR1-C:4147-4540;Class=LINE/CR1	repeat
11	3864265	3864398	134	0.000742946	0.025512	-0.0247691	-299.343	CHH	ENSGALG00000035756	intron
11	4772658	4772845	188	0.000118041	0.0398055	-0.0396874	-230.567	CHH	ENSGALG00000041036	intron	FTO	FTO, alpha-ketoglutarate dependent dioxygenase [Source:HGNC Symbol;Acc:HGNC:24678]
11	4876082	4876314	233	0.00240292	0.037326	-0.034923	-288.382	CHH	ENSGALG00000041036	intron	FTO	FTO, alpha-ketoglutarate dependent dioxygenase [Source:HGNC Symbol;Acc:HGNC:24678]
11	4932147	4932374	228	0.00156932	0.0227338	-0.0211645	-254.047	CHH	ENSGALG00000041036	intron	FTO	FTO, alpha-ketoglutarate dependent dioxygenase [Source:HGNC Symbol;Acc:HGNC:24678]
11	5122753	5122905	153	0.0235666	0.000412824	0.0231538	226.901	CHH	ENSGALG00000039178	intron	CHD9	chromodomain helicase DNA binding protein 9 [Source:HGNC Symbol;Acc:HGNC:25701]
11	5122753	5122905	153	0.0235666	0.000412824	0.0231538	226.901	CHH	ENSGALG00000039178	exon	CHD9	chromodomain helicase DNA binding protein 9 [Source:HGNC Symbol;Acc:HGNC:25701]
11	5162857	5162944	88	0.532479	0.339505	0.192974	30.8628	CG	ENSGALG00000039178	promoter	CHD9	chromodomain helicase DNA binding protein 9 [Source:HGNC Symbol;Acc:HGNC:25701]
11	5163299	5163405	107	0.527786	0.229197	0.298589	36.9538	CG	ENSGALG00000039178	promoter	CHD9	chromodomain helicase DNA binding protein 9 [Source:HGNC Symbol;Acc:HGNC:25701]
11	5358762	5358917	156	0.000192438	0.0339105	-0.0337181	-241.448	CHH	ENSGALG00000034649	intron
11	6042624	6042823	200	0.489403	0.240307	0.249096	84.5576	CG	ENSGALG00000039238	promoter	SALL1	sal-like protein 1 [Source:RefSeq peptide;Acc:NP_990038]
11	6043498	6043680	183	0.412133	0.215292	0.196841	129.663	CG	ENSGALG00000039238	promoter	SALL1	sal-like protein 1 [Source:RefSeq peptide;Acc:NP_990038]
11	6373126	6373204	79	0.74493	0.147623	0.597308	36.7386	CG	ENSGALG00000003767	intron	NKD1	naked cuticle homolog 1 [Source:HGNC Symbol;Acc:HGNC:17045]
11	6654265	6654347	83	9.7e-05	0.0210119	-0.0209148	-54.5428	CHG	ENSGALG00000003837	intron	ADCY7	adenylate cyclase 7 [Source:HGNC Symbol;Acc:HGNC:238]
11	6660420	6660595	176	0.00118255	0.0279496	-0.026767	-248.829	CHH	ENSGALG00000003837	exon	ADCY7	adenylate cyclase 7 [Source:HGNC Symbol;Acc:HGNC:238]
11	6660420	6660595	176	0.00118255	0.0279496	-0.026767	-248.829	CHH	ENSGALG00000003837	intron	ADCY7	adenylate cyclase 7 [Source:HGNC Symbol;Acc:HGNC:238]
11	6662821	6663003	183	0.0276449	0.000320587	0.0273243	267.809	CHH	ENSGALG00000003837	intron	ADCY7	adenylate cyclase 7 [Source:HGNC Symbol;Acc:HGNC:238]
11	6662821	6663003	183	0.0276449	0.000320587	0.0273243	267.809	CHH	Target=UCON49:458-672;Class=LINE/L2	repeat
11	6822671	6822832	162	0.00284171	0.0366273	-0.0337856	-263.131	CHH	ENSGALG00000003891	intron	ZNF423	zinc finger protein 423 [Source:HGNC Symbol;Acc:HGNC:16762]
11	6884459	6884625	167	0.000228329	0.0277549	-0.0275266	-232.026	CHH	ENSGALG00000003891	intron	ZNF423	zinc finger protein 423 [Source:HGNC Symbol;Acc:HGNC:16762]
11	6902602	6902828	227	0.50302	0.274804	0.228216	140.022	CG	ENSGALG00000003891	intron	ZNF423	zinc finger protein 423 [Source:HGNC Symbol;Acc:HGNC:16762]
11	6923128	6923190	63	0.688403	0.464733	0.22367	28.255	CG	ENSGALG00000003891	promoter	ZNF423	zinc finger protein 423 [Source:HGNC Symbol;Acc:HGNC:16762]
11	6923128	6923190	63	0.688403	0.464733	0.22367	28.255	CG	ENSGALG00000003891	intron	ZNF423	zinc finger protein 423 [Source:HGNC Symbol;Acc:HGNC:16762]
11	6960553	6960686	134	0.0304204	0.005559	0.0248614	222.343	CHH	ENSGALG00000003891	intron	ZNF423	zinc finger protein 423 [Source:HGNC Symbol;Acc:HGNC:16762]
11	7633244	7633328	85	0.180022	0.600928	-0.420906	-21.0754	CG	ENSGALG00000004004	intron	PHKB	phosphorylase kinase regulatory subunit beta [Source:HGNC Symbol;Acc:HGNC:8927]
11	7678779	7678935	157	0.00119795	0.0218828	-0.0206849	-234.528	CHH	ENSGALG00000004004	intron	PHKB	phosphorylase kinase regulatory subunit beta [Source:HGNC Symbol;Acc:HGNC:8927]
11	7683707	7683974	268	0.000667003	0.0242843	-0.0236173	-285.046	CHH	ENSGALG00000004004	intron	PHKB	phosphorylase kinase regulatory subunit beta [Source:HGNC Symbol;Acc:HGNC:8927]
11	7713879	7714086	208	0.000140685	0.050124	-0.0499833	-231.286	CHH	ENSGALG00000004049	intron	ITFG1	integrin alpha FG-GAP repeat containing 1 [Source:HGNC Symbol;Acc:HGNC:30697]
11	7743933	7744089	157	0.0241666	0.000951663	0.023215	257.549	CHH	ENSGALG00000004049	intron	ITFG1	integrin alpha FG-GAP repeat containing 1 [Source:HGNC Symbol;Acc:HGNC:30697]
11	7946671	7946830	160	0.0238402	0.00118416	0.022656	261.186	CHH	ENSGALG00000004342	exon	ORC6	origin recognition complex subunit 6 [Source:HGNC Symbol;Acc:HGNC:17151]
11	7946671	7946830	160	0.0238402	0.00118416	0.022656	261.186	CHH	ENSGALG00000004342	intron	ORC6	origin recognition complex subunit 6 [Source:HGNC Symbol;Acc:HGNC:17151]
11	7946671	7946830	160	0.0238402	0.00118416	0.022656	261.186	CHH	ENSGALG00000004334	intron	MYLK3	myosin light chain kinase 3 [Source:HGNC Symbol;Acc:HGNC:29826]
11	8030039	8030206	168	0.00210715	0.024353	-0.0222458	-240.434	CHH	ENSGALG00000004334	intron	MYLK3	myosin light chain kinase 3 [Source:HGNC Symbol;Acc:HGNC:29826]
11	8453230	8453479	250	0.0417489	0.0028909	0.038858	386.751	CHH	ENSGALG00000032402	intron	VSTM2B	V-set and transmembrane domain containing 2B [Source:HGNC Symbol;Acc:HGNC:33595]
11	8932126	8932354	229	0.00381477	0.0317687	-0.027954	-240.393	CHH	ENSGALG00000035602	intron	ZNF536	zinc finger protein 536 [Source:HGNC Symbol;Acc:HGNC:29025]
11	9377629	9377692	64	0.726817	0.465989	0.260829	25.0254	CG	ENSGALG00000004528	intron	TSHZ3	teashirt zinc finger homeobox 3 [Source:HGNC Symbol;Acc:HGNC:30700]
11	9410786	9410947	162	0.537846	0.33074	0.207105	88.3423	CG	ENSGALG00000004528	intron	TSHZ3	teashirt zinc finger homeobox 3 [Source:HGNC Symbol;Acc:HGNC:30700]
11	10058176	10058336	161	0.00523253	0.0326614	-0.0274289	-224.522	CHH	ENSGALG00000004704	intron
11	10058176	10058336	161	0.00523253	0.0326614	-0.0274289	-224.522	CHH	ENSGALG00000004704	exon
11	10072326	10072502	177	0.000681518	0.0285206	-0.0278391	-240.686	CHH	ENSGALG00000004704	intron
11	10110680	10111081	402	0.00188765	0.0398731	-0.0379854	-544.593	CHH	ENSGALG00000004756	intron	CEP89	centrosomal protein 89 [Source:HGNC Symbol;Acc:HGNC:25907]
11	10110680	10111081	402	0.00188765	0.0398731	-0.0379854	-544.593	CHH	ENSGALG00000004756	exon	CEP89	centrosomal protein 89 [Source:HGNC Symbol;Acc:HGNC:25907]
11	10211513	10211697	185	0.00112326	0.0379359	-0.0368126	-294.076	CHH	ENSGALG00000004853	intron	LRP3	LDL receptor related protein 3 [Source:HGNC Symbol;Acc:HGNC:6695]
11	10211513	10211697	185	0.00112326	0.0379359	-0.0368126	-294.076	CHH	ENSGALG00000004839	intron	GPATCH1	G-patch domain containing 1 [Source:HGNC Symbol;Acc:HGNC:24658]
11	10228794	10228975	182	0.000377833	0.0424658	-0.0420879	-261.038	CHH	ENSGALG00000004729	intron	SLC7A10	solute carrier family 7 member 10 [Source:HGNC Symbol;Acc:HGNC:11058]
11	10228794	10228975	182	0.000377833	0.0424658	-0.0420879	-261.038	CHH	ENSGALG00000004839	intron	GPATCH1	G-patch domain containing 1 [Source:HGNC Symbol;Acc:HGNC:24658]
11	10265770	10265988	219	0.000261044	0.051321	-0.0510599	-267.171	CHH	ENSGALG00000004839	intron	GPATCH1	G-patch domain containing 1 [Source:HGNC Symbol;Acc:HGNC:24658]
11	10470825	10470911	87	0.87904	0.559736	0.319304	48.4065	CG	ENSGALG00000004899	intron	PEPD	peptidase D [Source:HGNC Symbol;Acc:HGNC:8840]
11	10645446	10645733	288	0.00133283	0.0428622	-0.0415294	-484.519	CHH	ENSGALG00000004903	intron	CHST8	carbohydrate sulfotransferase 8 [Source:HGNC Symbol;Acc:HGNC:15993]
11	10775287	10775482	196	0.00119647	0.0259271	-0.0247306	-236.634	CHH	ENSGALG00000004903	intron	CHST8	carbohydrate sulfotransferase 8 [Source:HGNC Symbol;Acc:HGNC:15993]
11	10893453	10893596	144	0.0016598	0.037667	-0.0360072	-221.614	CHH	ENSGALG00000040725	intron
11	10961988	10962231	244	0.000224702	0.0245768	-0.0243521	-248.761	CHH	ENSGALG00000040725	intron
11	11074549	11074764	216	0.0014599	0.029263	-0.0278031	-254.277	CHH	ENSGALG00000004949	intron	KIAA0355	KIAA0355 [Source:HGNC Symbol;Acc:HGNC:29016]
11	11074549	11074764	216	0.0014599	0.029263	-0.0278031	-254.277	CHH	ENSGALG00000004951	intron
11	11204168	11204337	170	0.000245339	0.0231458	-0.0229004	-279.262	CHH	ENSGALG00000025864	intron	WTIP	WT1 interacting protein [Source:HGNC Symbol;Acc:HGNC:20964]
11	11221753	11221896	144	0.0291743	0.000765107	0.0284092	297.132	CHH	Target=CR1-C4:4295-4501;Class=LINE/CR1	repeat
11	11221753	11221896	144	0.0291743	0.000765107	0.0284092	297.132	CHH	ENSGALG00000025864	intron	WTIP	WT1 interacting protein [Source:HGNC Symbol;Acc:HGNC:20964]
11	11263814	11263984	171	0.000288672	0.032071	-0.0317824	-210.969	CHH	ENSGALG00000005006	exon	UBA2	ubiquitin like modifier activating enzyme 2 [Source:HGNC Symbol;Acc:HGNC:30661]
11	11263814	11263984	171	0.000288672	0.032071	-0.0317824	-210.969	CHH	ENSGALG00000005006	intron	UBA2	ubiquitin like modifier activating enzyme 2 [Source:HGNC Symbol;Acc:HGNC:30661]
11	11554193	11554252	60	0.860748	0.604088	0.25666	18.7489	CG	ENSGALG00000005251	intron	CMTM4	CKLF like MARVEL transmembrane domain containing 4 [Source:HGNC Symbol;Acc:HGNC:19175]
11	11701844	11701897	54	0.347977	0.0719438	0.276033	20.2542	CG	ENSGALG00000032349	intron	CDH5	Cadherin-5 [Source:UniProtKB/Swiss-Prot;Acc:Q8AYD0]
11	12135583	12135721	139	0.035152	0.00318796	0.0319641	237.33	CHH	Target=GGERV21_LTR:7-235;Class=LTR/ERVL	repeat
11	12706978	12707266	289	0.0020441	0.0298652	-0.0278211	-344.708	CHH	Target=Eulor8:5-223;Class=DNA/TcMar?	repeat
11	13025279	13025507	229	0.00102424	0.0408642	-0.0398399	-304.267	CHH	ENSGALG00000005319	intron	CDH8	cadherin 8 [Source:HGNC Symbol;Acc:HGNC:1767]
11	13030704	13030908	205	0.00092919	0.0262021	-0.0252729	-289.502	CHH	ENSGALG00000005319	intron	CDH8	cadherin 8 [Source:HGNC Symbol;Acc:HGNC:1767]
11	13074786	13074987	202	0.00153364	0.0470322	-0.0454986	-320.757	CHH	ENSGALG00000005319	intron	CDH8	cadherin 8 [Source:HGNC Symbol;Acc:HGNC:1767]
11	13083401	13083611	211	0.000135474	0.0487296	-0.0485942	-341.238	CHH	ENSGALG00000005319	exon	CDH8	cadherin 8 [Source:HGNC Symbol;Acc:HGNC:1767]
11	13083401	13083611	211	0.000135474	0.0487296	-0.0485942	-341.238	CHH	ENSGALG00000005319	intron	CDH8	cadherin 8 [Source:HGNC Symbol;Acc:HGNC:1767]
11	14245373	14245506	134	0.00100875	0.0247263	-0.0237175	-225.913	CHH	ENSGALG00000013223	intron	CLEC3A	C-type lectin domain family 3 member A [Source:HGNC Symbol;Acc:HGNC:2052]
11	14248057	14248289	233	0.000187312	0.0622501	-0.0620628	-250.033	CHH	ENSGALG00000013223	exon	CLEC3A	C-type lectin domain family 3 member A [Source:HGNC Symbol;Acc:HGNC:2052]
11	14248057	14248289	233	0.000187312	0.0622501	-0.0620628	-250.033	CHH	ENSGALG00000013223	utr3	CLEC3A	C-type lectin domain family 3 member A [Source:HGNC Symbol;Acc:HGNC:2052]
11	14248057	14248289	233	0.000187312	0.0622501	-0.0620628	-250.033	CHH	ENSGALG00000013223	TES	CLEC3A	C-type lectin domain family 3 member A [Source:HGNC Symbol;Acc:HGNC:2052]
11	14269109	14269277	169	0.00161228	0.0356863	-0.034074	-235.471	CHH	ENSGALG00000005377	intron	WWOX	WW domain containing oxidoreductase [Source:HGNC Symbol;Acc:HGNC:12799]
11	15705962	15706151	190	0.000855127	0.0242423	-0.0233872	-277.051	CHH	ENSGALG00000013437	intron	GAN	gigaxonin [Source:HGNC Symbol;Acc:HGNC:4137]
11	15705962	15706151	190	0.000855127	0.0242423	-0.0233872	-277.051	CHH	Target=CR1-F2:4087-4504;Class=LINE/CR1	repeat
11	15758554	15758719	166	0.00262388	0.0267935	-0.0241696	-210.197	CHH	ENSGALG00000038494	intron	CMIP	c-Maf inducing protein [Source:HGNC Symbol;Acc:HGNC:24319]
11	15823412	15823605	194	0.567448	0.323299	0.244149	105.229	CG	ENSGALG00000038494	intron	CMIP	c-Maf inducing protein [Source:HGNC Symbol;Acc:HGNC:24319]
11	15855099	15855256	158	0.000665857	0.0240412	-0.0233754	-228.387	CHH	ENSGALG00000038494	intron	CMIP	c-Maf inducing protein [Source:HGNC Symbol;Acc:HGNC:24319]
11	15868875	15869036	162	0.00306505	0.0369752	-0.0339102	-282.871	CHH	ENSGALG00000038494	intron	CMIP	c-Maf inducing protein [Source:HGNC Symbol;Acc:HGNC:24319]
11	15905117	15905242	126	0.00133869	0.033215	-0.0318763	-214.561	CHH	ENSGALG00000033507	intron	PLCG2	phospholipase C gamma 2 [Source:HGNC Symbol;Acc:HGNC:9066]
11	15911921	15912103	183	0.0285348	0.00166129	0.0268735	287.927	CHH	ENSGALG00000033507	intron	PLCG2	phospholipase C gamma 2 [Source:HGNC Symbol;Acc:HGNC:9066]
[truncated: 7,716 more rows]
