# Supplementary material for: Integrated analysis of the methylome and transcriptome of chickens with fatty liver hemorrhagic syndrome
Source: BMC Genomics. 2021 Jan 6;22:8. doi: 10.1186/s12864-020-07305-3 (PMC7789526; doi:10.1186/s12864-020-07305-3)
Supplement: Supplementary file 5 — Additional file 5: Supplementary Table 2. Identification and annotation of DEGs between two groups. [file 12864_2020_7305_MOESM5_ESM.xlsx]

## Sheet: Sheet1
Supplementary Table S2. Differentially expressed genes between fatty liver group and control group
ID	baseMean	log2FoldChange	lfcSE	stat	pvalue	external_gene_name	description
ENSGALG00000000048	51.3799	-0.67568	0.331151	-2.0404	0.0413103		ATPase H+ transporting V1 subunit A-like [Source:NCBI gene;Acc:776719]
ENSGALG00000000209	582.554	0.870184	0.247993	3.5089	0.000449963	PRNP	prion protein [Source:NCBI gene;Acc:396452]
ENSGALG00000000309	191.171	1.93738	0.224052	8.64699	5.29e-18	LAD1	ladinin 1 [Source:NCBI gene;Acc:421160]
ENSGALG00000000311	58.0016	-0.811099	0.35634	-2.27619	0.0228344		dedicator of cytokinesis 5 [Source:NCBI gene;Acc:419527]
ENSGALG00000000318	1850.53	1.17561	0.311202	3.77764	0.000158319	CSRP1	cysteine and glycine rich protein 1 [Source:NCBI gene;Acc:396176]
ENSGALG00000000458	7.20223	2.09892	0.934026	2.24717	0.0246289	TMPRSS9	transmembrane protease, serine 9 [Source:NCBI gene;Acc:428320]
ENSGALG00000000461	232.476	1.84281	0.365153	5.04668	4.5e-07	MRC2	mannose receptor C type 2 [Source:NCBI gene;Acc:419950]
ENSGALG00000000535	84.2894	0.846933	0.281458	3.0091	0.00262026	ERRFI1	ERBB receptor feedback inhibitor 1 [Source:NCBI gene;Acc:419364]
ENSGALG00000000545	47.4798	-1.50206	0.467533	-3.21273	0.00131478	REN	renin [Source:NCBI gene;Acc:431167]
ENSGALG00000000551	681.795	0.68371	0.271917	2.5144	0.0119234	C26H6orf89	chromosome 26 C6orf89 homolog [Source:NCBI gene;Acc:419817]
ENSGALG00000000616	47.3198	1.59404	0.377525	4.22233	2.42e-05	ELF3	E74 like ETS transcription factor 3 [Source:NCBI gene;Acc:421177]
ENSGALG00000000619	187.071	2.15148	0.996432	2.15918	0.0308361	ANGPTL4	angiopoietin like 4 [Source:NCBI gene;Acc:769087]
ENSGALG00000000806	43.3572	1.57357	0.510288	3.08368	0.00204454	LINGO3	leucine rich repeat and Ig domain containing 3 [Source:NCBI gene;Acc:420075]
ENSGALG00000000824	77.5898	0.922401	0.328472	2.80816	0.00498262		myosin light chain kinase, smooth muscle-like [Source:NCBI gene;Acc:428278]
ENSGALG00000000839	75.268	1.32508	0.600002	2.20846	0.0272122	WNT11	Wnt family member 11 [Source:NCBI gene;Acc:395562]
ENSGALG00000000871	4.33418	-3.71655	1.22989	-3.02185	0.00251232	MADPRT1	mono(ADP-ribosyl)transferase 1 [Source:NCBI gene;Acc:428123]
ENSGALG00000000883	1045.99	-0.663372	0.156909	-4.22774	2.36e-05	MAPKAPK2	mitogen-activated protein kinase-activated protein kinase 2 [Source:NCBI gene;Acc:419847]
ENSGALG00000000949	203.355	1.19107	0.39068	3.04871	0.00229825	HBEGF	heparin binding EGF like growth factor [Source:NCBI gene;Acc:395654]
ENSGALG00000001017	40.3622	0.61572	0.299858	2.05337	0.0400365	WRAP73	WD repeat containing, antisense to TP73 [Source:NCBI gene;Acc:419383]
ENSGALG00000001076	182.574	0.626788	0.239528	2.61676	0.00887691	LIMK1	LIM domain kinase 1 [Source:NCBI gene;Acc:373922]
ENSGALG00000001124	10.3222	-1.47909	0.617156	-2.39662	0.0165472	LHX2	LIM homeobox 2 [Source:NCBI gene;Acc:395705]
ENSGALG00000001153	47.7558	-0.791145	0.324518	-2.43791	0.0147724	AUTS2	autism susceptibility candidate 2 [Source:NCBI gene;Acc:417481]
ENSGALG00000001181	53.5759	1.6903	0.544791	3.10266	0.00191787	KCNJ5	potassium voltage-gated channel subfamily J member 5 [Source:NCBI gene;Acc:395925]
ENSGALG00000001219	47.0314	0.757301	0.315501	2.40031	0.016381	PIGU	phosphatidylinositol glycan anchor biosynthesis class U [Source:NCBI gene;Acc:419124]
ENSGALG00000001262	486.685	1.19161	0.283136	4.20861	2.57e-05	CLIC4	chloride intracellular channel 4 [Source:NCBI gene;Acc:419595]
ENSGALG00000001264	148.516	-1.34323	0.412694	-3.25479	0.00113475	PLXNA2	plexin A2 [Source:NCBI gene;Acc:419857]
ENSGALG00000001325	128.823	-1.10639	0.421945	-2.62213	0.00873833	CYP1A1	cytochrome P450, family 1, subfamily A, polypeptide 1 [Source:NCBI gene;Acc:396052]
ENSGALG00000001341	81.1647	-0.753124	0.303591	-2.48072	0.0131118	ZBTB44	zinc finger and BTB domain containing 44 [Source:NCBI gene;Acc:101751641]
ENSGALG00000001343	20.4137	2.47901	0.622468	3.98255	6.82e-05	LAMB3	laminin subunit beta 3 [Source:NCBI gene;Acc:428268]
ENSGALG00000001369	3301.49	1.27802	0.264476	4.83225	1.35e-06		hydroxysteroid (11-beta) dehydrogenase 1b [Source:NCBI gene;Acc:419861]
ENSGALG00000001370	83.8912	2.46686	0.50943	4.84239	1.28e-06	ADAMTS8	ADAM metallopeptidase with thrombospondin type 1 motif, 8 [Source:NCBI gene;Acc:769222]
ENSGALG00000001382	937.81	-1.29649	0.209473	-6.18929	6.04e-10	CDK11A	cyclin dependent kinase 11A [Source:NCBI gene;Acc:419406]
ENSGALG00000001392	31.0376	-1.78298	0.391189	-4.55784	5.17e-06	MMP23B	matrix metallopeptidase 23B [Source:NCBI gene;Acc:419407]
ENSGALG00000001409	10.007	1.89674	0.682663	2.77844	0.00546208	IL12B	interleukin 12B [Source:NCBI gene;Acc:404671]
ENSGALG00000001416	659.692	0.714042	0.266869	2.67563	0.00745885	ADRA1B	adrenoceptor alpha 1B [Source:NCBI gene;Acc:373890]
ENSGALG00000001431	20.2279	-0.961778	0.42891	-2.24238	0.0249371	GUCA1A	guanylate cyclase activator 1A [Source:NCBI gene;Acc:374216]
ENSGALG00000001459	686.736	0.660522	0.334661	1.97371	0.0484151	TNNC1	troponin C1, slow skeletal and cardiac type [Source:NCBI gene;Acc:396032]
ENSGALG00000001472	18.2419	-0.994602	0.457416	-2.17439	0.0296757	JAM3	junctional adhesion molecule 3 [Source:NCBI gene;Acc:419736]
ENSGALG00000001483	1942.26	-4.05043	0.835153	-4.84992	1.24e-06
ENSGALG00000001529	25.6679	1.31653	0.626212	2.10237	0.0355205	THYN1	thymocyte nuclear protein 1 [Source:NCBI gene;Acc:374161]
ENSGALG00000001583	134.394	-0.846193	0.359392	-2.35451	0.018547	TRAF1	TNF receptor associated factor 1 [Source:NCBI gene;Acc:417123]
ENSGALG00000001632	17.0146	1.44972	0.59591	2.43278	0.0149835	MIS12	MIS12, kinetochore complex component [Source:NCBI gene;Acc:693254]
ENSGALG00000001740	188.674	1.05799	0.312267	3.38808	0.000703829	MGAT5B	mannosyl (alpha-1,6-)-glycoprotein beta-1,6-N-acetyl-glucosaminyltransferase, isozyme B [Source:NCBI gene;Acc:427801]
ENSGALG00000001749	418.057	1.71472	0.475964	3.60263	0.000315018	ACSBG2	acyl-CoA synthetase bubblegum family member 2 [Source:NCBI gene;Acc:420090]
ENSGALG00000001779	27.7635	1.08011	0.548831	1.96802	0.0490653
ENSGALG00000001805	104.892	1.95289	0.401297	4.86645	1.14e-06	MXRA7	matrix remodeling associated 7 [Source:NCBI gene;Acc:769894]
ENSGALG00000001824	987.146	1.08705	0.258346	4.20774	2.58e-05		uncharacterized LOC100857820 [Source:NCBI gene;Acc:100857820]
ENSGALG00000001862	50.3809	1.42548	0.352653	4.04215	5.3e-05	ST6GALNAC1	ST6 N-acetylgalactosaminide alpha-2,6-sialyltransferase 1 [Source:NCBI gene;Acc:396168]
ENSGALG00000001883	401.967	0.917219	0.41722	2.19841	0.0279201	ST6GALNAC2	ST6 N-acetylgalactosaminide alpha-2,6-sialyltransferase 2 [Source:NCBI gene;Acc:396159]
ENSGALG00000001916	8.94165	-1.73956	0.654103	-2.65946	0.00782665	SLIT3	slit guidance ligand 3 [Source:NCBI gene;Acc:374173]
ENSGALG00000001926	85.4873	-0.805301	0.349418	-2.30469	0.0211838	HSPB1	heat shock protein family B (small) member 1 [Source:NCBI gene;Acc:396227]
ENSGALG00000001996	14.4445	1.31258	0.496551	2.6434	0.00820783	DNALI1	dynein axonemal light intermediate chain 1 [Source:NCBI gene;Acc:419615]
ENSGALG00000002006	7.32495	-2.37307	0.853233	-2.78127	0.00541472	PDILT	protein disulfide isomerase like, testis expressed [Source:NCBI gene;Acc:431417]
ENSGALG00000002024	356.707	-0.799295	0.1923	-4.15649	3.23e-05	COMT	catechol-O-methyltransferase [Source:NCBI gene;Acc:416783]
ENSGALG00000002064	74.2323	0.84871	0.348121	2.43797	0.0147699
ENSGALG00000002066	973.018	-0.698319	0.260442	-2.68129	0.00733397	NCOA4	nuclear receptor coactivator 4 [Source:NCBI gene;Acc:423615]
ENSGALG00000002103	4.92032	-3.44937	1.39164	-2.47864	0.0131886	TPPP3	tubulin polymerization promoting protein family member 3 [Source:NCBI gene;Acc:415669]
ENSGALG00000002142	107.557	-0.860876	0.288028	-2.98886	0.00280017	DGKQ	diacylglycerol kinase theta [Source:NCBI gene;Acc:427381]
ENSGALG00000002151	37.0096	0.662411	0.33679	1.96684	0.049202	PEX12	peroxisomal biogenesis factor 12 [Source:NCBI gene;Acc:417526]
ENSGALG00000002198	147.337	-0.725838	0.249657	-2.90734	0.00364522	FHOD1	formin homology 2 domain containing 1 [Source:NCBI gene;Acc:415672]
ENSGALG00000002200	370.179	0.894551	0.226096	3.95651	7.61e-05	ACSM3	acyl-CoA synthetase medium-chain family member 3 [Source:NCBI gene;Acc:426999]
ENSGALG00000002260	97.4901	-0.899912	0.232976	-3.86268	0.000112148	CISH	cytokine inducible SH2 containing protein [Source:NCBI gene;Acc:395335]
ENSGALG00000002272	135.128	0.596359	0.188182	3.16906	0.00152934	NOC4L	nucleolar complex associated 4 homolog [Source:NCBI gene;Acc:416798]
ENSGALG00000002325	342.854	0.798149	0.256223	3.11506	0.00183907	IGFALS	insulin like growth factor binding protein acid labile subunit [Source:HGNC Symbol;Acc:HGNC:5468]
ENSGALG00000002407	29.2742	-1.00663	0.441306	-2.28103	0.022547	HYDIN	HYDIN, axonemal central pair apparatus protein [Source:NCBI gene;Acc:427538]
ENSGALG00000002412	627.334	0.730733	0.180207	4.05496	5.01e-05	GBA2	glucosylceramidase beta 2 [Source:NCBI gene;Acc:100859407]
ENSGALG00000002445	592.346	0.702405	0.267882	2.62207	0.00873973	KIAA0319L	KIAA0319 like [Source:NCBI gene;Acc:419634]
ENSGALG00000002496	39.6655	-1.40013	0.414936	-3.37432	0.000739973	SFTPA1	surfactant protein A1 [Source:NCBI gene;Acc:423630]
ENSGALG00000002503	41.2074	-1.38088	0.435908	-3.16782	0.00153589	SFTPA2	surfactant protein A2 [Source:NCBI gene;Acc:395308]
ENSGALG00000002529	7.9406	2.81855	1.29921	2.16943	0.03005		methylcrotonoyl-CoA carboxylase 2 [Source:NCBI gene;Acc:427395]
ENSGALG00000002551	28.7082	0.856281	0.373131	2.29485	0.0217416	CFAP70	cilia and flagella associated protein 70 [Source:NCBI gene;Acc:769473]
ENSGALG00000002564	53.1225	-1.78267	0.468956	-3.80137	0.000143899	RGS4	regulator of G-protein signaling 4 [Source:NCBI gene;Acc:378901]
ENSGALG00000002579	75.8407	0.702436	0.340038	2.06576	0.0388516	RIMBP2	RIMS binding protein 2 [Source:NCBI gene;Acc:374105]
ENSGALG00000002622	122.151	1.36212	0.322767	4.22013	2.44e-05		FCH and double SH3 domains 1 [Source:NCBI gene;Acc:427616]
ENSGALG00000002637	17.434	3.76298	1.09978	3.42156	0.000622621	RBP7	retinol binding protein 7 [Source:NCBI gene;Acc:419447]
ENSGALG00000002638	38.2498	-1.15063	0.54583	-2.10804	0.0350278		serine racemase-like [Source:NCBI gene;Acc:423635]
ENSGALG00000002639	116.817	0.658681	0.209619	3.14227	0.00167642	TRPC1	transient receptor potential cation channel subfamily C member 1 [Source:NCBI gene;Acc:424776]
ENSGALG00000002667	140.817	-0.738256	0.351999	-2.09732	0.0359651	OLFML2B	olfactomedin like 2B [Source:NCBI gene;Acc:424366]
ENSGALG00000002671	15.0385	3.53097	0.827454	4.26727	1.98e-05	TMEM132D	transmembrane protein 132D [Source:NCBI gene;Acc:416806]
ENSGALG00000002729	446.358	-0.831608	0.327019	-2.543	0.0109906	GK5	glycerol kinase 5 (putative) [Source:NCBI gene;Acc:424779]
ENSGALG00000002761	621.199	-1.07496	0.217281	-4.94735	7.52e-07	SIRT1	sirtuin 1 [Source:NCBI gene;Acc:423646]
ENSGALG00000002764	154.877	-0.609177	0.243028	-2.50661	0.0121894	ATP1B3	ATPase Na+/K+ transporting subunit beta 3 [Source:NCBI gene;Acc:396549]
ENSGALG00000002775	460.081	0.601257	0.199959	3.00691	0.00263922	FA2H	fatty acid 2-hydroxylase [Source:NCBI gene;Acc:415687]
ENSGALG00000002804	26.0057	1.03147	0.473822	2.17691	0.0294874	RND2	Rho family GTPase 2 [Source:NCBI gene;Acc:428307]
ENSGALG00000002899	458.889	2.15856	0.369125	5.84776	4.98e-09	AACS	acetoacetyl-CoA synthetase [Source:NCBI gene;Acc:416811]
ENSGALG00000002944	28.4165	1.10535	0.434273	2.54528	0.0109189	CPS1	carbamoyl-phosphate synthase 1 [Source:NCBI gene;Acc:428994]
ENSGALG00000002955	68.0652	-0.614089	0.27064	-2.26903	0.0232666	ADAMTSL2	ADAMTS like 2 [Source:NCBI gene;Acc:417147]
ENSGALG00000002964	65.4297	0.803458	0.294892	2.72458	0.00643831	DHX37	DEAH-box helicase 37 [Source:NCBI gene;Acc:416813]
ENSGALG00000002988	21724	-0.78236	0.276117	-2.83344	0.00460506	PHGDH	phosphoglycerate dehydrogenase [Source:NCBI gene;Acc:424381]
ENSGALG00000003015	298.833	-0.771724	0.238678	-3.23332	0.0012236	SERPINF1	serpin family F member 1 [Source:NCBI gene;Acc:417561]
ENSGALG00000003016	667.194	-0.708787	0.314645	-2.25266	0.0242807	MASP2	mannan binding lectin serine peptidase 2 [Source:NCBI gene;Acc:407089]
ENSGALG00000003073	1252.84	-0.966334	0.427501	-2.26042	0.023795	RHOBTB1	Rho related BTB domain containing 1 [Source:NCBI gene;Acc:423664]
ENSGALG00000003135	988.645	0.661357	0.140513	4.70673	2.52e-06	ANK3	ankyrin 3 [Source:NCBI gene;Acc:396309]
ENSGALG00000003201	96.3174	1.14571	0.272237	4.2085	2.57e-05	FBXL8	F-box and leucine rich repeat protein 8 [Source:NCBI gene;Acc:415701]
ENSGALG00000003258	10.9143	1.50077	0.58899	2.54803	0.0108333	DNAAF1	dynein axonemal assembly factor 1 [Source:HGNC Symbol;Acc:HGNC:30539]
ENSGALG00000003304	134.648	-0.867488	0.244408	-3.54934	0.000386194	CRTC1	CREB regulated transcription coactivator 1 [Source:NCBI gene;Acc:771015]
ENSGALG00000003321	233.868	0.617725	0.26005	2.37541	0.0175293	RILPL2	Rab interacting lysosomal protein like 2 [Source:HGNC Symbol;Acc:HGNC:28787]
ENSGALG00000003323	345.365	2.68748	0.366975	7.32334	2.42e-13	OSGIN1	oxidative stress induced growth inhibitor 1 [Source:NCBI gene;Acc:415706]
ENSGALG00000003326	819.874	0.703265	0.208344	3.3755	0.000736813	AMACR	alpha-methylacyl-CoA racemase [Source:NCBI gene;Acc:427429]
ENSGALG00000003345	62.8509	-1.15418	0.36276	-3.18165	0.00146438		1-phosphatidylinositol-4,5-bisphosphate phosphodiesterase delta-4-like [Source:NCBI gene;Acc:420029]
ENSGALG00000003370	211.132	-0.603067	0.22224	-2.71359	0.00665588	KIAA1191	KIAA1191 [Source:NCBI gene;Acc:416230]
ENSGALG00000003385	60.2932	0.652757	0.292728	2.22991	0.0257534	LSM4	LSM4 homolog, U6 small nuclear RNA and mRNA degradation associated [Source:NCBI gene;Acc:420128]
ENSGALG00000003412	142.601	-0.803322	0.221002	-3.6349	0.000278083		ral guanine nucleotide dissociation stimulator [Source:NCBI gene;Acc:427758]
ENSGALG00000003445	1079.6	0.859725	0.165101	5.20726	1.92e-07	MGST3	microsomal glutathione S-transferase 3 [Source:NCBI gene;Acc:424404]
ENSGALG00000003466	479.899	2.01886	0.315056	6.40795	1.47e-10	AKR1B1L	aldo-keto reductase family 1 member E2 [Source:NCBI gene;Acc:418171]
ENSGALG00000003470	6.12359	3.21093	1.16361	2.75945	0.0057899	ZMAT4	zinc finger matrin-type 4 [Source:NCBI gene;Acc:426786]
ENSGALG00000003478	10.8407	-1.58126	0.563295	-2.80716	0.00499803	GFI1B	growth factor independent 1B transcriptional repressor [Source:NCBI gene;Acc:395977]
ENSGALG00000003510	57.1695	0.730731	0.329177	2.21987	0.0264277	UCK2	uridine-cytidine kinase 2 [Source:NCBI gene;Acc:424406]
ENSGALG00000003537	325.748	1.21427	0.486272	2.4971	0.0125215	SGK2	SGK2, serine/threonine kinase 2 [Source:NCBI gene;Acc:419166]
ENSGALG00000003547	335.184	1.40166	0.29465	4.75704	1.96e-06	SKP2	S-phase kinase associated protein 2 [Source:NCBI gene;Acc:427437]
ENSGALG00000003553	697.237	-3.19188	0.991719	-3.21853	0.0012885	ABCA12	ATP binding cassette subfamily A member 12 [Source:NCBI gene;Acc:424011]
ENSGALG00000003570	52325.7	-1.22867	0.240354	-5.11194	3.19e-07	ATIC	5-aminoimidazole-4-carboxamide ribonucleotide formyltransferase/IMP cyclohydrolase [Source:NCBI gene;Acc:396091]
ENSGALG00000003594	125.212	-0.970544	0.284704	-3.40896	0.000652118	ANK1	ankyrin 1 [Source:NCBI gene;Acc:396311]
ENSGALG00000003595	115.486	1.55703	0.311561	4.99751	5.81e-07	SARM1	sterile alpha and TIR motif containing 1 [Source:NCBI gene;Acc:417568]
ENSGALG00000003672	92.0463	0.797706	0.244189	3.26676	0.00108785	UBLCP1	ubiquitin like domain containing CTD phosphatase 1 [Source:NCBI gene;Acc:416237]
ENSGALG00000003690	1.95759	-4.72858	2.20967	-2.13995	0.0323589	KRT17	keratin 14 [Source:NCBI gene;Acc:408039]
ENSGALG00000003727	38.6982	0.977664	0.356041	2.74593	0.00603394	HAUS8	HAUS augmin like complex subunit 8 [Source:NCBI gene;Acc:420137]
ENSGALG00000003736	88.4905	-0.668454	0.326747	-2.04579	0.0407773	ABCB9	ATP binding cassette subfamily B member 9 [Source:NCBI gene;Acc:416834]
ENSGALG00000003745	155.953	0.602671	0.253513	2.37728	0.0174411	NECAP2	NECAP endocytosis associated 2 [Source:NCBI gene;Acc:419464]
ENSGALG00000003753	137.871	-1.52237	0.32993	-4.61421	3.95e-06	CYLD	CYLD lysine 63 deubiquitinase [Source:NCBI gene;Acc:415725]
ENSGALG00000003805	14.7792	-2.04898	0.652683	-3.13932	0.00169341	PRKG1	protein kinase, cGMP-dependent, type I [Source:NCBI gene;Acc:423682]
ENSGALG00000003845	401.962	-0.624879	0.16219	-3.85277	0.00011679	MKNK2	MAP kinase interacting serine/threonine kinase 2 [Source:NCBI gene;Acc:429269]
ENSGALG00000003862	48.3227	-0.757875	0.362026	-2.09343	0.0363111
ENSGALG00000003879	1247.79	0.983884	0.406747	2.41891	0.0155671	MFSD2A	major facilitator superfamily domain containing 2A [Source:NCBI gene;Acc:419679]
ENSGALG00000003922	38.0915	1.04126	0.449676	2.31557	0.0205817	TOP2A	topoisomerase (DNA) II alpha [Source:NCBI gene;Acc:395570]
ENSGALG00000003923	104.789	-0.809653	0.383574	-2.11081	0.0347884	COL6A3	collagen type VI alpha 3 chain [Source:NCBI gene;Acc:396548]
ENSGALG00000003935	875.359	0.860538	0.190217	4.52399	6.07e-06	PBLD	phenazine biosynthesis like protein domain containing [Source:NCBI gene;Acc:423685]
ENSGALG00000003948	342.021	1.77638	0.356976	4.97619	6.48e-07	ALAS1	5'-aminolevulinate synthase 1 [Source:NCBI gene;Acc:552895]
ENSGALG00000003973	190.575	0.749011	0.215007	3.48365	0.000494625	TLCD1	TLC domain containing 1 [Source:NCBI gene;Acc:417575]
ENSGALG00000003999	104.128	-0.97395	0.380787	-2.55773	0.0105359	NAV2	neuron navigator 2 [Source:NCBI gene;Acc:422977]
ENSGALG00000004017	316.48	0.623889	0.20288	3.07517	0.00210382	TOR1AIP2	torsin 1A interacting protein 2 [Source:NCBI gene;Acc:424419]
ENSGALG00000004018	410.116	0.749182	0.207237	3.61511	0.000300225	GLYCTK	glycerate kinase [Source:NCBI gene;Acc:427577]
ENSGALG00000004042	242.631	0.776749	0.32893	2.36144	0.0182042	NUFIP2	NUFIP2, FMR1 interacting protein 2 [Source:NCBI gene;Acc:417582]
ENSGALG00000004047	3827.81	-1.73853	0.816887	-2.12824	0.0333172	GALE	UDP-galactose-4-epimerase [Source:NCBI gene;Acc:419686]
ENSGALG00000004057	34903.7	-0.776726	0.377155	-2.05944	0.0394525	HMGCL	3-hydroxymethyl-3-methylglutaryl-CoA lyase [Source:NCBI gene;Acc:396316]
ENSGALG00000004081	46.3371	0.769326	0.302674	2.54176	0.0110295	TMCO4	transmembrane and coiled-coil domains 4 [Source:NCBI gene;Acc:419476]
ENSGALG00000004085	71.2139	0.605283	0.255717	2.367	0.0179327	ZDHHC13	zinc finger DHHC-type containing 13 [Source:NCBI gene;Acc:422980]
ENSGALG00000004113	13.7575	1.70057	0.667339	2.54829	0.0108254		putative P2Y purinoceptor 10-like [Source:NCBI gene;Acc:422147]
ENSGALG00000004154	29.6296	-1.31562	0.405637	-3.24334	0.00118138	WISP2	WNT1 inducible signaling pathway protein 2 [Source:NCBI gene;Acc:419192]
ENSGALG00000004162	85.9536	-3.2433	0.900126	-3.60316	0.00031437	SLC16A6	solute carrier family 16 member 6 [Source:NCBI gene;Acc:417435]
ENSGALG00000004167	321.261	-0.840412	0.426875	-1.96875	0.0489814	SRGN	serglycin [Source:NCBI gene;Acc:423695]
ENSGALG00000004199	80.081	1.02989	0.29967	3.43675	0.000588738	TMEM184A	transmembrane protein 184A [Source:NCBI gene;Acc:769655]
ENSGALG00000004205	142.163	-0.919811	0.259252	-3.54794	0.000388253	SOAT1	sterol O-acyltransferase 1 [Source:NCBI gene;Acc:424424]
ENSGALG00000004215	277.772	-0.879681	0.20849	-4.2193	2.45e-05	WIPI1	WD repeat domain, phosphoinositide interacting 1 [Source:NCBI gene;Acc:417437]
ENSGALG00000004230	142.376	1.40787	0.480576	2.92956	0.00339446	LIPC	lipase C, hepatic type [Source:NCBI gene;Acc:427495]
ENSGALG00000004231	40.4944	0.832322	0.360834	2.30666	0.0210736		interferon lambda receptor 1 [Source:NCBI gene;Acc:419694]
ENSGALG00000004254	21.7839	0.899069	0.457004	1.96731	0.0491471	TMEM120B	transmembrane protein 120B [Source:NCBI gene;Acc:416847]
ENSGALG00000004273	177.819	0.928514	0.231545	4.01009	6.07e-05	RALGPS2	Ral GEF with PH domain and SH3 binding motif 2 [Source:NCBI gene;Acc:424429]
ENSGALG00000004285	250.961	0.98768	0.449142	2.19904	0.0278751	HNF4A	hepatocyte nuclear factor 4 alpha [Source:NCBI gene;Acc:419198]
ENSGALG00000004286	65.9181	-0.63088	0.31782	-1.98502	0.0471422	COL13A1	collagen type XIII alpha 1 chain [Source:HGNC Symbol;Acc:HGNC:2190]
ENSGALG00000004320	6.24678	-1.91185	0.795866	-2.40222	0.0162958	FAT2	FAT atypical cadherin 2 [Source:NCBI gene;Acc:416266]
ENSGALG00000004322	93.7854	1.47486	0.357427	4.12633	3.69e-05	AHR1B	Gallus gallus aryl hydrocarbon receptor 1 beta (AHR1B), mRNA. [Source:RefSeq mRNA;Acc:NM_001318993]
ENSGALG00000004325	392.249	-0.593661	0.262698	-2.25986	0.0238297	P4HA1	prolyl 4-hydroxylase subunit alpha 1 [Source:NCBI gene;Acc:423704]
ENSGALG00000004353	763.703	1.17054	0.206099	5.67948	1.35e-08	TBCA	tubulin folding cofactor A [Source:NCBI gene;Acc:416367]
ENSGALG00000004355	35.3798	-0.680429	0.328567	-2.0709	0.0383684	MCU	mitochondrial calcium uniporter [Source:NCBI gene;Acc:428942]
ENSGALG00000004372	56.5748	0.710691	0.313035	2.27032	0.023188	MICU1	mitochondrial calcium uptake 1 [Source:NCBI gene;Acc:769141]
ENSGALG00000004386	80.6813	1.65416	0.382161	4.32845	1.5e-05	SOX9	SRY (sex determining region Y)-box 9 [Source:NCBI gene;Acc:374148]
ENSGALG00000004438	181.053	0.79425	0.289227	2.74611	0.00603065	ARSB	arylsulfatase B [Source:NCBI gene;Acc:771459]
ENSGALG00000004472	2.58097	-3.50809	1.40589	-2.49529	0.0125856	ASTN1	astrotactin 1 [Source:NCBI gene;Acc:429070]
ENSGALG00000004476	16.3314	1.30428	0.616495	2.11563	0.0343761	SEMA3G	semaphorin 3G [Source:NCBI gene;Acc:415945]
ENSGALG00000004489	101.119	0.850416	0.314696	2.70234	0.00688536		uncharacterized LOC415758 [Source:NCBI gene;Acc:415758]
ENSGALG00000004503	191.805	0.767846	0.234553	3.27365	0.00106167		centromere protein V [Source:NCBI gene;Acc:417601]
ENSGALG00000004518	10351.2	1.56543	0.371504	4.21376	2.51e-05		betaine--homocysteine S-methyltransferase [Source:NCBI gene;Acc:416371]
ENSGALG00000004531	528.694	0.639806	0.178337	3.58761	0.000333718	PLOD1	procollagen-lysine, 2-oxoglutarate 5-dioxygenase 1 [Source:NCBI gene;Acc:419485]
ENSGALG00000004583	536.203	0.615429	0.195225	3.1524	0.00161932	NPLOC4	NPL4 homolog, ubiquitin recognition factor [Source:NCBI gene;Acc:417456]
ENSGALG00000004604	295.225	0.76541	0.22298	3.43264	0.00059774
ENSGALG00000004612	103.247	0.804588	0.32384	2.48453	0.0129724	MTHFR	Gallus gallus methylenetetrahydrofolate reductase (MTHFR), mRNA. [Source:RefSeq mRNA;Acc:NM_001328491]
ENSGALG00000004669	129.423	-1.11477	0.396976	-2.80816	0.00498261	ASPA	aspartoacylase [Source:NCBI gene;Acc:417609]
ENSGALG00000004684	93.2431	-0.740019	0.29651	-2.49576	0.0125686	IPPK	inositol-pentakisphosphate 2-kinase [Source:NCBI gene;Acc:415951]
ENSGALG00000004691	15.5742	0.996012	0.501397	1.98648	0.0469806		notchless homolog 1 [Source:NCBI gene;Acc:417613]
ENSGALG00000004700	22.195	1.39895	0.694662	2.01385	0.0440251	NCF2	neutrophil cytosolic factor 2 [Source:NCBI gene;Acc:424445]
ENSGALG00000004729	116.424	1.20141	0.39748	3.02256	0.00250644	SLC7A10	solute carrier family 7 member 10 [Source:NCBI gene;Acc:415774]
ENSGALG00000004747	4.84742	-2.2502	0.889345	-2.53018	0.0114005
ENSGALG00000004767	98.7034	0.634599	0.227821	2.78552	0.00534419	ODF2	outer dense fiber of sperm tails 2 [Source:NCBI gene;Acc:417213]
ENSGALG00000004852	56.8045	-0.940039	0.38668	-2.43105	0.0150551	DNM1	dynamin 1 [Source:NCBI gene;Acc:417217]
ENSGALG00000004860	2644.53	-1.1796	0.19695	-5.98935	2.11e-09	RASD1	ras related dexamethasone induced 1 [Source:NCBI gene;Acc:416507]
ENSGALG00000004893	110.15	-0.660634	0.31599	-2.09068	0.0365567	TMEM119	transmembrane protein 119 [Source:NCBI gene;Acc:416892]
ENSGALG00000004899	852.593	0.824004	0.199682	4.12658	3.68e-05	PEPD	peptidase D [Source:NCBI gene;Acc:415776]
ENSGALG00000004956	2248	0.980926	0.217236	4.51548	6.32e-06	GPI	glucose-6-phosphate isomerase [Source:NCBI gene;Acc:415783]
ENSGALG00000005024	47.1744	-2.29429	0.44229	-5.18729	2.13e-07	EFCC1	EF-hand and coiled-coil domain containing 1 [Source:NCBI gene;Acc:415972]
ENSGALG00000005064	384.42	-1.2621	0.378548	-3.33405	0.000855906	PRPSAP2	phosphoribosyl pyrophosphate synthetase associated protein 2 [Source:NCBI gene;Acc:416521]
ENSGALG00000005071	457.661	1.66033	0.210689	7.88048	3.26e-15	MPP1	membrane palmitoylated protein 1 [Source:NCBI gene;Acc:422197]
ENSGALG00000005103	113.805	1.11602	0.331916	3.36235	0.000772818	GDPD1	glycerophosphodiester phosphodiesterase domain containing 1 [Source:NCBI gene;Acc:417631]
ENSGALG00000005160	467.698	0.600977	0.153821	3.90698	9.35e-05	VMP1	vacuole membrane protein 1 [Source:NCBI gene;Acc:417635]
ENSGALG00000005171	160.888	-1.06089	0.200491	-5.29147	1.21e-07	AP1S3	adaptor related protein complex 1 sigma 3 subunit [Source:NCBI gene;Acc:424807]
ENSGALG00000005204	779.383	0.930389	0.24574	3.78608	0.000153044		glutathione S-transferase theta 1-like [Source:NCBI gene;Acc:769847]
ENSGALG00000005232	46.1027	0.779337	0.356093	2.18857	0.0286278	USP54	ubiquitin specific peptidase 54 [Source:NCBI gene;Acc:423746]
ENSGALG00000005259	292.834	-0.693124	0.306991	-2.2578	0.0239583	VIPR1	vasoactive intestinal peptide receptor 1 [Source:NCBI gene;Acc:395329]
ENSGALG00000005268	80.0942	0.73901	0.349783	2.11277	0.0346207	SEC22C	SEC22 homolog C, vesicle trafficking protein [Source:NCBI gene;Acc:420387]
ENSGALG00000005332	34.1333	-2.03902	0.612875	-3.32698	0.000877926	CACNA1D	calcium voltage-gated channel subunit alpha1 D [Source:NCBI gene;Acc:395895]
ENSGALG00000005360	286.244	-1.81254	0.37128	-4.88186	1.05e-06	CA4	carbonic anhydrase 4 [Source:NCBI gene;Acc:417647]
ENSGALG00000005362	33.866	-0.767869	0.382952	-2.00513	0.0449489		lysophosphatidic acid receptor 1-B-like [Source:NCBI gene;Acc:107049138]
ENSGALG00000005377	54.6887	0.834799	0.293277	2.84646	0.00442086	WWOX	WW domain containing oxidoreductase [Source:NCBI gene;Acc:415801]
ENSGALG00000005439	3503.15	1.6376	0.392004	4.1775	2.95e-05	ACACA	acetyl-CoA carboxylase alpha [Source:NCBI gene;Acc:396504]
ENSGALG00000005452	79.6048	1.22387	0.31917	3.83453	0.000125804	TADA2A	transcriptional adaptor 2A [Source:NCBI gene;Acc:417656]
ENSGALG00000005478	43.4197	0.898218	0.32872	2.73247	0.00628609	SNX7	sorting nexin 7 [Source:NCBI gene;Acc:424478]
ENSGALG00000005481	120.547	-0.699937	0.257221	-2.72115	0.00650547	ARHGEF3	Rho guanine nucleotide exchange factor 3 [Source:NCBI gene;Acc:416000]
ENSGALG00000005483	32.7767	1.39651	0.582777	2.3963	0.0165615	CDH13	cadherin 13 [Source:NCBI gene;Acc:414849]
ENSGALG00000005517	22.6781	1.56524	0.431352	3.62868	0.000284877	KIF9	kinesin family member 9 [Source:NCBI gene;Acc:420405]
ENSGALG00000005521	554.42	-0.855286	0.194171	-4.40481	1.06e-05	PER2	period circadian clock 2 [Source:NCBI gene;Acc:374116]
ENSGALG00000005541	5610.71	-1.10291	0.324501	-3.39879	0.000676849	GJB1	gap junction protein beta 1 [Source:NCBI gene;Acc:378797]
ENSGALG00000005553	1669.14	-1.00706	0.356981	-2.82105	0.00478663	NLGN3	neuroligin 3 [Source:NCBI gene;Acc:770104]
ENSGALG00000005580	687.314	1.07587	0.229387	4.69018	2.73e-06	TMEM56	transmembrane protein 56 [Source:NCBI gene;Acc:424483]
ENSGALG00000005618	459.79	-0.714971	0.323023	-2.21337	0.0268718	CTR9	CTR9 homolog, Paf1/RNA polymerase II complex component [Source:NCBI gene;Acc:423035]
ENSGALG00000005643	129.351	-0.667712	0.275797	-2.42102	0.0154769	LYVE1	lymphatic vessel endothelial hyaluronan receptor 1 [Source:NCBI gene;Acc:423038]
ENSGALG00000005647	1696.3	0.741049	0.226861	3.26654	0.00108871	ABCD3	ATP binding cassette subfamily D member 3 [Source:NCBI gene;Acc:424487]
ENSGALG00000005670	520.754	-0.589539	0.229362	-2.57035	0.0101596	SLMAP	sarcolemma associated protein [Source:NCBI gene;Acc:396360]
ENSGALG00000005696	1747.03	1.77245	0.456065	3.88639	0.000101746	ABHD6	abhydrolase domain containing 6 [Source:NCBI gene;Acc:416009]
ENSGALG00000005722	963.813	0.763	0.270143	2.82443	0.0047365	SEC31B	SEC31 homolog B, COPII coat complex component [Source:NCBI gene;Acc:423764]
ENSGALG00000005739	3542.77	4.56558	0.386403	11.8156	3.24e-32	SCD	stearoyl-CoA desaturase [Source:NCBI gene;Acc:395706]
ENSGALG00000005803	37.1027	-1.22297	0.304778	-4.01268	6e-05
ENSGALG00000005839	46.2874	1.24013	0.435677	2.84644	0.00442111		AT-rich interaction domain 3C [Source:NCBI gene;Acc:100858693]
ENSGALG00000005924	1272.58	-0.767826	0.152714	-5.02787	4.96e-07	MGAT4B	mannosyl (alpha-1,3-)-glycoprotein beta-1,4-N-acetylglucosaminyltransferase, isozyme B [Source:NCBI gene;Acc:416285]
ENSGALG00000005936	4.31065	-2.50873	1.03735	-2.4184	0.0155891	AGTR2	angiotensin II receptor type 2 [Source:NCBI gene;Acc:428708]
ENSGALG00000005968	29.5517	-1.28132	0.470307	-2.72443	0.00644122	MMP11	matrix metallopeptidase 11 [Source:NCBI gene;Acc:101751203]
ENSGALG00000005971	47.1788	1.11336	0.556676	2.00001	0.0454997	RIC3	RIC3 acetylcholine receptor chaperone [Source:NCBI gene;Acc:423059]
ENSGALG00000005973	49.6866	0.745674	0.342222	2.17892	0.0293377	LCMT1	leucine carboxyl methyltransferase 1 [Source:NCBI gene;Acc:416565]
ENSGALG00000005992	369.159	-1.06568	0.331977	-3.21012	0.0013268	PDE8A	phosphodiesterase 8A [Source:NCBI gene;Acc:415455]
ENSGALG00000006037	70.5498	0.927215	0.36831	2.51748	0.0118197	MCM2	minichromosome maintenance complex component 2 [Source:NCBI gene;Acc:416027]
ENSGALG00000006045	8.55781	-1.98895	0.776915	-2.56005	0.0104656	SH3GL3	SH3 domain containing GRB2 like 3, endophilin A3 [Source:NCBI gene;Acc:395201]
ENSGALG00000006050	14.0953	-1.17214	0.497384	-2.35661	0.0184424	CYP2R1	cytochrome P450 family 2 subfamily R member 1 [Source:NCBI gene;Acc:423065]
ENSGALG00000006054	30.1937	-1.17026	0.531507	-2.20177	0.0276816	CALCB	calcitonin related polypeptide beta [Source:NCBI gene;Acc:396256]
ENSGALG00000006074	40.4629	-1.07534	0.361089	-2.97804	0.00290096	SOX6	Gallus gallus SRY-box 6 (SOX6), mRNA. [Source:RefSeq mRNA;Acc:NM_001318451]
ENSGALG00000006083	9.84512	2.87413	1.11301	2.5823	0.00981447		lamin-L(III)-like [Source:NCBI gene;Acc:415464]
ENSGALG00000006104	8.7046	-2.26275	0.798681	-2.83311	0.00460982	ADAMTSL3	ADAMTS like 3 [Source:NCBI gene;Acc:415465]
ENSGALG00000006120	5.17978	-2.13049	0.855014	-2.49175	0.0127114	PKD2L2	polycystin 2 like 2, transient receptor potential cation channel [Source:HGNC Symbol;Acc:HGNC:9012]
ENSGALG00000006132	1026.76	-1.14067	0.230171	-4.95574	7.21e-07	MOSPD1	motile sperm domain containing 1 [Source:NCBI gene;Acc:422238]
ENSGALG00000006143	72.8406	0.916409	0.327666	2.79678	0.00516153		phosphatidylinositol 4-kinase type 2 alpha [Source:NCBI gene;Acc:425291]
ENSGALG00000006157	492.537	-1.34441	0.21662	-6.20632	5.42e-10		integrator complex subunit 6 like [Source:NCBI gene;Acc:422239]
ENSGALG00000006170	39.7851	-0.801973	0.351282	-2.28299	0.0224309	LRRC8C	leucine rich repeat containing 8 family member C [Source:NCBI gene;Acc:424515]
ENSGALG00000006189	49.361	-1.10436	0.558382	-1.97779	0.0479519	CRYGN	crystallin gamma N [Source:NCBI gene;Acc:428406]
ENSGALG00000006194	33.4779	1.46309	0.394318	3.71043	0.000206909	SLC52A3	solute carrier family 52 member 3 [Source:NCBI gene;Acc:419270]
ENSGALG00000006202	61.8186	1.67023	0.425609	3.92432	8.7e-05	SCNN1B	sodium channel epithelial 1 beta subunit [Source:NCBI gene;Acc:427673]
ENSGALG00000006297	28.272	0.951021	0.476282	1.99676	0.0458511	TRPC7	transient receptor potential cation channel subfamily C member 7 [Source:NCBI gene;Acc:427641]
ENSGALG00000006320	103.648	0.909449	0.239993	3.78948	0.000150964		solute carrier family 2 member 11-like 3 [Source:NCBI gene;Acc:101751878]
ENSGALG00000006341	14.0248	-1.73231	0.63136	-2.74377	0.00607377	SLC25A48	solute carrier family 25 member 48 [Source:NCBI gene;Acc:416308]
ENSGALG00000006392	187.798	-0.893674	0.230931	-3.86988	0.000108889	RNF168	ring finger protein 168 [Source:NCBI gene;Acc:770166]
ENSGALG00000006405	5.99808	1.56103	0.777613	2.00746	0.0447006	CEP19	centrosomal protein 19 [Source:NCBI gene;Acc:424858]
ENSGALG00000006431	5916.15	-0.673397	0.291324	-2.31151	0.0208047	PANK1	pantothenate kinase 1 [Source:NCBI gene;Acc:423792]
ENSGALG00000006455	81.1635	0.693976	0.244107	2.84291	0.00447035		sphingomyelin phosphodiesterase 4 [Source:NCBI gene;Acc:416942]
ENSGALG00000006460	15.061	1.07389	0.507891	2.11441	0.0344806	TTLL9	tubulin tyrosine ligase like 9 [Source:NCBI gene;Acc:771843]
ENSGALG00000006471	640.564	-1.36196	0.341035	-3.9936	6.51e-05	SLCO2A1	solute carrier organic anion transporter family member 2A1 [Source:NCBI gene;Acc:424862]
ENSGALG00000006474	1071.17	-0.805516	0.175561	-4.58824	4.47e-06	SKP1	S-phase kinase-associated protein 1 [Source:NCBI gene;Acc:416319]
ENSGALG00000006490	10.9122	2.7803	1.04902	2.65038	0.00804018	SCN3B	sodium voltage-gated channel beta subunit 3 [Source:NCBI gene;Acc:419744]
ENSGALG00000006532	90.3235	0.78362	0.240221	3.26208	0.00110598	FOPNL	FGFR1OP N-terminal like [Source:NCBI gene;Acc:416598]
ENSGALG00000006534	86.5758	1.70131	0.460487	3.6946	0.000220236	PEX11A	peroxisomal biogenesis factor 11 alpha [Source:NCBI gene;Acc:415486]
ENSGALG00000006539	194.534	0.673571	0.283028	2.37988	0.0173184	C9H21orf2	chromosome 9 C21orf2 homolog [Source:NCBI gene;Acc:424866]
ENSGALG00000006543	997.304	0.963414	0.31208	3.08707	0.00202138	PFKL	Gallus gallus phosphofructokinase, liver type (PFKL), mRNA. [Source:RefSeq mRNA;Acc:NM_001318442]
ENSGALG00000006598	1696.84	1.06174	0.209424	5.06984	3.98e-07	SORL1	sortilin related receptor 1 [Source:NCBI gene;Acc:395998]
ENSGALG00000006611	178.554	1.20754	0.307366	3.92869	8.54e-05	KIF7	kinesin family member 7 [Source:NCBI gene;Acc:415488]
ENSGALG00000006623	705.852	0.777479	0.28276	2.7496	0.00596672	ATP11C	ATPase phospholipid transporting 11C [Source:NCBI gene;Acc:422254]
ENSGALG00000006638	18.6188	2.79138	0.635486	4.39251	1.12e-05	GRIK4	glutamate ionotropic receptor kainate type subunit 4 [Source:NCBI gene;Acc:419751]
ENSGALG00000006644	6.16669	2.11608	1.02214	2.07023	0.0384305		acyl-CoA synthetase long-chain family member 6 [Source:NCBI gene;Acc:416324]
ENSGALG00000006662	9.50049	1.5101	0.683199	2.21034	0.0270815	BPIFB3	BPI fold containing family B member 3 [Source:NCBI gene;Acc:419289]
ENSGALG00000006670	88.4026	2.28454	0.590327	3.86997	0.000108851	PPP1R3C	protein phosphatase 1 regulatory subunit 3C [Source:NCBI gene;Acc:425328]
ENSGALG00000006702	1152.15	0.731249	0.305673	2.39226	0.0167452	MFGE8	milk fat globule-EGF factor 8 protein [Source:NCBI gene;Acc:415494]
ENSGALG00000006723	955.766	-0.954219	0.409936	-2.32773	0.0199265		isopentenyl-diphosphate delta isomerase 1 [Source:NCBI gene;Acc:420459]
ENSGALG00000006724	22.7365	-1.40121	0.398752	-3.51399	0.000441421
ENSGALG00000006751	26.8754	-2.38813	0.656473	-3.63782	0.000274953	THY1	Thy-1 cell surface antigen [Source:NCBI gene;Acc:378897]
ENSGALG00000006785	294.803	-0.607614	0.206442	-2.94327	0.00324761	IRF1	interferon regulatory factor 1 [Source:NCBI gene;Acc:396384]
ENSGALG00000006794	189.669	0.633042	0.194359	3.25707	0.00112567		RAD50 double strand break repair protein [Source:NCBI gene;Acc:416329]
ENSGALG00000006805	168.477	-0.699494	0.2858	-2.4475	0.0143851		phospholipid scramblase 1 [Source:NCBI gene;Acc:424883]
ENSGALG00000006855	850.782	0.684341	0.303474	2.25503	0.0241316	MELTF	melanotransferrin [Source:NCBI gene;Acc:396127]
ENSGALG00000006860	110.986	-0.687488	0.213804	-3.2155	0.00130216	KIF3A	kinesin family member 3A [Source:NCBI gene;Acc:416332]
ENSGALG00000006868	23.2822	-1.16682	0.37219	-3.13502	0.00171843		calcium release activated channel regulator 2B [Source:NCBI gene;Acc:423106]
ENSGALG00000006872	110.097	1.05925	0.260489	4.06639	4.77e-05	PISD	phosphatidylserine decarboxylase [Source:NCBI gene;Acc:416960]
ENSGALG00000006889	22.8745	-0.91599	0.3775	-2.42646	0.0152468	TMC7	transmembrane channel like 7 [Source:NCBI gene;Acc:416610]
ENSGALG00000006891	61.0543	1.0916	0.416812	2.61894	0.00882042	ITIH5	inter-alpha-trypsin inhibitor heavy chain family member 5 [Source:NCBI gene;Acc:419111]
ENSGALG00000006900	75.655	-0.676582	0.271223	-2.49456	0.0126114		ST6 (alpha-N-acetyl-neuraminyl-2,3-beta-galactosyl-1,3)-N-acetylgalactosaminide alpha-2,6-sialyltransferase 2-like [Source:NCBI gene;Acc:422075]
ENSGALG00000006911	38.7352	-0.898075	0.335606	-2.67598	0.00745105	TMC5	transmembrane channel like 5 [Source:NCBI gene;Acc:416611]
ENSGALG00000006992	18.1629	6.36507	1.43424	4.43794	9.08e-06	MMP9	matrix metallopeptidase 9 [Source:NCBI gene;Acc:395387]
ENSGALG00000006997	35.1448	2.15892	0.603888	3.57504	0.000350176	BRINP1	BMP/retinoic acid inducible neural specific 1 [Source:NCBI gene;Acc:395098]
ENSGALG00000007014	101.372	1.08631	0.527577	2.05906	0.039489		pyridine nucleotide-disulphide oxidoreductase domain 2 [Source:NCBI gene;Acc:425345]
ENSGALG00000007022	46.2095	-0.725466	0.347837	-2.08565	0.0370101	PGPEP1L	pyroglutamyl-peptidase I like [Source:HGNC Symbol;Acc:HGNC:27080]
ENSGALG00000007027	139.632	0.829027	0.27026	3.06752	0.00215845	SGSH	N-sulfoglucosamine sulfohydrolase [Source:NCBI gene;Acc:422081]
ENSGALG00000007045	54.8812	-0.892055	0.269537	-3.30958	0.000934344	ADGRA1	adhesion G protein-coupled receptor A1-like [Source:NCBI gene;Acc:423825]
ENSGALG00000007048	179.194	-0.846365	0.193303	-4.37844	1.2e-05	SYNM	synemin [Source:NCBI gene;Acc:395599]
ENSGALG00000007077	1195.29	-1.08645	0.38036	-2.85637	0.00428511	CPT1A	carnitine palmitoyltransferase 1A [Source:NCBI gene;Acc:423118]
ENSGALG00000007082	660.328	-1.53107	0.327032	-4.6817	2.85e-06	CREM	cAMP responsive element modulator [Source:NCBI gene;Acc:378903]
ENSGALG00000007090	1097.99	-0.899468	0.192026	-4.68409	2.81e-06	CPN1	carboxypeptidase N subunit 1 [Source:NCBI gene;Acc:769143]
ENSGALG00000007092	52.4125	0.612327	0.298659	2.05025	0.0403398	LYSMD4	LysM domain containing 4 [Source:NCBI gene;Acc:427510]
ENSGALG00000007109	58009.9	1.04276	0.409078	2.54904	0.0108019	APOA4	apolipoprotein A4 [Source:NCBI gene;Acc:395780]
ENSGALG00000007114	290916	0.755105	0.314597	2.40023	0.0163849	APOA1	apolipoprotein A1 [Source:NCBI gene;Acc:396536]
ENSGALG00000007139	63.1536	0.79706	0.298589	2.66942	0.00759826	FAM107A	family with sequence similarity 107 member A [Source:NCBI gene;Acc:427591]
ENSGALG00000007178	1976.74	0.876614	0.304888	2.8752	0.00403768	FADS2	fatty acid desaturase 2 [Source:NCBI gene;Acc:423122]
ENSGALG00000007191	68.6704	1.55392	0.342584	4.5359	5.74e-06	TK1	thymidine kinase 1 [Source:NCBI gene;Acc:395719]
ENSGALG00000007220	64026.7	-0.605846	0.249342	-2.42978	0.0151081	FTH1	ferritin heavy chain 1 [Source:NCBI gene;Acc:395970]
ENSGALG00000007300	180.171	0.774455	0.392539	1.97294	0.0485025	PYCR1	pyrroline-5-carboxylate reductase 1 [Source:NCBI gene;Acc:769203]
ENSGALG00000007311	142.918	1.14345	0.370667	3.08485	0.00203654	CLDN2	claudin 2 [Source:NCBI gene;Acc:422292]
ENSGALG00000007320	92.3538	1.26468	0.462216	2.73613	0.00621664	FXYD2	FXYD domain containing ion transport regulator 2 [Source:NCBI gene;Acc:419770]
ENSGALG00000007332	22.049	-0.948871	0.479329	-1.97958	0.0477507	PRICKLE2	prickle planar cell polarity protein 2 [Source:NCBI gene;Acc:771427]
ENSGALG00000007349	106.648	-0.814666	0.225899	-3.60633	0.00031056	RASL12	RAS like family 12 [Source:NCBI gene;Acc:415530]
ENSGALG00000007357	890.87	0.692462	0.190146	3.64175	0.000270794	BCL6	B-cell CLL/lymphoma 6 [Source:NCBI gene;Acc:424912]
ENSGALG00000007364	1256.44	-0.602389	0.295404	-2.0392	0.04143	TOB1	transducer of ERBB2, 1 [Source:NCBI gene;Acc:395225]
ENSGALG00000007395	1403.17	0.617286	0.207462	2.97542	0.00292583	ABCC2	ATP binding cassette subfamily C member 2 [Source:NCBI gene;Acc:423828]
ENSGALG00000007403	3346.78	0.592618	0.28752	2.06114	0.0392898	PEBP1	phosphatidylethanolamine binding protein 1 [Source:NCBI gene;Acc:416990]
ENSGALG00000007462	1382.17	0.626221	0.156483	4.00185	6.28e-05	CTSZ	cathepsin Z [Source:NCBI gene;Acc:419311]
ENSGALG00000007533	356.213	0.606668	0.18555	3.26956	0.00107713	NPEPL1	aminopeptidase-like 1 [Source:NCBI gene;Acc:419314]
ENSGALG00000007564	48.7923	0.854572	0.35497	2.40745	0.0160645		UPF0061 protein xcc-b100_1894-like [Source:NCBI gene;Acc:420491]
ENSGALG00000007582	74.9467	-0.868992	0.273168	-3.18116	0.00146687	DPYSL3	dihydropyrimidinase like 3 [Source:NCBI gene;Acc:395154]
ENSGALG00000007593	27.1293	-1.79297	0.601042	-2.98311	0.00285334	JAKMIP2	janus kinase and microtubule interacting protein 2 [Source:NCBI gene;Acc:416352]
ENSGALG00000007596	127.137	-1.65972	0.469299	-3.5366	0.000405316		monocarboxylate transporter 2-like [Source:NCBI gene;Acc:416086]
ENSGALG00000007611	1152.23	-2.81977	1.01999	-2.76451	0.00570075	RPL35A	ribosomal protein L35a [Source:NCBI gene;Acc:424924]
ENSGALG00000007620	843.937	-1.59823	0.266385	-5.9997	1.98e-09	GFRA3	GDNF family receptor alpha 3 [Source:NCBI gene;Acc:416353]
ENSGALG00000007631	11.6232	2.14924	0.854517	2.51515	0.0118982	MEGF11	multiple EGF like domains 11 [Source:NCBI gene;Acc:415545]
ENSGALG00000007645	113.799	0.701836	0.337199	2.08137	0.0374002		prominin 1-like [Source:NCBI gene;Acc:423849]
ENSGALG00000007703	100.426	0.796071	0.321642	2.47502	0.0133229		ligand of Numb protein X 2-like [Source:NCBI gene;Acc:422320]
ENSGALG00000007717	214.719	-1.00069	0.226432	-4.4194	9.9e-06	GCNT7	glucosaminyl (N-acetyl) transferase family member 7 [Source:NCBI gene;Acc:769120]
ENSGALG00000007728	186.776	-2.34962	0.508857	-4.61746	3.88e-06		proline dehydrogenase 1 [Source:NCBI gene;Acc:770734]
ENSGALG00000007767	510.584	0.606179	0.259442	2.33647	0.0194666	DIS3L2	DIS3 like 3'-5' exoribonuclease 2 [Source:NCBI gene;Acc:424934]
ENSGALG00000007769	212.049	-1.02883	0.216673	-4.7483	2.05e-06	FOXP1	forkhead box P1 [Source:NCBI gene;Acc:416092]
ENSGALG00000007791	26.124	1.16332	0.413565	2.81291	0.00490961	OTOP2	otopetrin 2 [Source:NCBI gene;Acc:422111]
ENSGALG00000007808	325.031	-1.31572	0.335844	-3.91765	8.94e-05	HID1	HID1 domain containing [Source:NCBI gene;Acc:422113]
ENSGALG00000007840	781.202	0.854282	0.403563	2.11685	0.0342727		SEC14 like lipid binding 3 [Source:NCBI gene;Acc:101751363]
ENSGALG00000007874	110.142	-2.22208	0.444202	-5.0024	5.66e-07	IL18	interleukin 18 [Source:NCBI gene;Acc:395312]
ENSGALG00000007904	744.35	1.23773	0.286652	4.31788	1.58e-05	DLAT	dihydrolipoamide S-acetyltransferase [Source:NCBI gene;Acc:419796]
ENSGALG00000007929	14.3406	1.4719	0.595133	2.47322	0.0133901	DIXDC1	DIX domain containing 1 [Source:NCBI gene;Acc:419798]
ENSGALG00000007941	45.1266	0.790179	0.38403	2.0576	0.0396288	C5H11orf74	chromosome 5 C11orf74 homolog [Source:NCBI gene;Acc:423166]
ENSGALG00000007944	22.5891	-0.876096	0.431272	-2.03142	0.042212	HECW2	HECT, C2 and WW domain containing E3 ubiquitin protein ligase 2 [Source:NCBI gene;Acc:424050]
ENSGALG00000007963	14.942	-1.19754	0.488878	-2.44956	0.0143032	NFATC2	nuclear factor of activated T-cells 2 [Source:NCBI gene;Acc:419346]
ENSGALG00000008014	1242.93	0.886705	0.248538	3.56769	0.000360147	CEBPB	CCAAT/enhancer binding protein beta [Source:NCBI gene;Acc:396185]
ENSGALG00000008034	276.888	0.702495	0.290512	2.41813	0.0156005	CASKIN2	CASK interacting protein 2 [Source:NCBI gene;Acc:422125]
ENSGALG00000008037	30.9536	-0.799759	0.405181	-1.97383	0.048401	HORMAD2	HORMA domain containing 2 [Source:NCBI gene;Acc:417012]
ENSGALG00000008040	2456.5	-0.65246	0.238322	-2.73772	0.00618659
ENSGALG00000008088	49.4031	1.01582	0.441375	2.30149	0.0213639	ACSL4	acyl-CoA synthetase long-chain family member 4 [Source:NCBI gene;Acc:422345]
ENSGALG00000008107	145.03	-1.39177	0.194504	-7.1555	8.34e-13		insulin receptor substrate 4 [Source:NCBI gene;Acc:422347]
ENSGALG00000008120	273.415	-0.639051	0.211561	-3.02064	0.0025224	TLE3	transducin like enhancer of split 3 [Source:NCBI gene;Acc:415568]
ENSGALG00000008133	497.533	0.723099	0.255032	2.83533	0.0045779	AS3MT	arsenite methyltransferase [Source:NCBI gene;Acc:423870]
ENSGALG00000008163	413.901	-0.605311	0.276894	-2.18608	0.02881	PSME4	proteasome activator subunit 4 [Source:NCBI gene;Acc:421218]
ENSGALG00000008166	5.56512	2.24417	1.09408	2.05119	0.0402487	TLR15	Gallus gallus toll-like receptor 15 (TLR15), mRNA. [Source:RefSeq mRNA;Acc:NM_001037835]
ENSGALG00000008168	42.2288	0.993117	0.440752	2.25323	0.0242445	ANKRD16	ankyrin repeat domain 16 [Source:NCBI gene;Acc:416688]
ENSGALG00000008178	2.01121	3.08894	1.5621	1.97743	0.0479932	CYP2AB2	Gallus gallus cytochrome P450, family 2, subfamily AB, polypeptide 2 (CYP2AB2), mRNA. [Source:RefSeq mRNA;Acc:NM_001329485]
ENSGALG00000008188	7.83267	2.24142	0.829863	2.70095	0.00691419	TRIM36	tripartite motif containing 36 [Source:NCBI gene;Acc:426811]
ENSGALG00000008193	356.814	-0.627118	0.219328	-2.85927	0.00424621	RELN	reelin [Source:NCBI gene;Acc:427850]
ENSGALG00000008226	45.358	0.870059	0.392602	2.21613	0.0266824	NIF3L1	NGG1 interacting factor 3 like 1 [Source:NCBI gene;Acc:424076]
ENSGALG00000008233	228.755	2.08877	0.839037	2.48949	0.0127927	BUB1	BUB1 mitotic checkpoint serine/threonine kinase [Source:NCBI gene;Acc:421226]
ENSGALG00000008288	11.3734	1.97089	0.736333	2.67663	0.00743669		armadillo repeat containing 10 [Source:NCBI gene;Acc:417720]
ENSGALG00000008294	30.9537	-0.708691	0.344743	-2.05571	0.0398105	ITPR1	inositol 1,4,5-trisphosphate receptor type 1 [Source:NCBI gene;Acc:395412]
ENSGALG00000008297	558.94	-1.08294	0.392724	-2.75752	0.00582418	SEMA4B	semaphorin 4B [Source:NCBI gene;Acc:415582]
ENSGALG00000008399	556.239	-0.663108	0.16071	-4.12612	3.69e-05	ANKRD12	ankyrin repeat domain 12 [Source:NCBI gene;Acc:425900]
ENSGALG00000008466	20.0385	-0.981747	0.487204	-2.01506	0.043898	FAM117B	family with sequence similarity 117 member B [Source:NCBI gene;Acc:424088]
ENSGALG00000008473	679.647	0.728734	0.252208	2.88941	0.0038596	PLXND1	plexin D1 [Source:NCBI gene;Acc:416124]
ENSGALG00000008477	309.753	0.835913	0.192257	4.3479	1.37e-05	EXOC4	exocyst complex component 4 [Source:NCBI gene;Acc:416700]
ENSGALG00000008518	73.4655	-1.2246	0.56753	-2.15777	0.0309457		glutamine synthetase-like [Source:NCBI gene;Acc:417253]
ENSGALG00000008584	9.40948	1.36036	0.671998	2.02435	0.0429337	NUSAP1	nucleolar and spindle associated protein 1 [Source:NCBI gene;Acc:423213]
ENSGALG00000008586	824.394	0.735763	0.290311	2.53439	0.0112642	TUBB4B	tubulin beta 4B class IVb [Source:NCBI gene;Acc:417255]
ENSGALG00000008593	8.99566	2.05205	0.704307	2.91358	0.00357312	ATP1B4	ATPase Na+/K+ transporting family member beta 4 [Source:NCBI gene;Acc:422365]
ENSGALG00000008601	5529.26	-0.93861	0.441001	-2.12836	0.033307	AHSG	alpha 2-HS glycoprotein [Source:NCBI gene;Acc:424956]
ENSGALG00000008603	211.213	-0.836122	0.226677	-3.68861	0.000225484	ITPKA	inositol-trisphosphate 3-kinase A [Source:NCBI gene;Acc:395694]
ENSGALG00000008608	1179.23	1.02487	0.425073	2.41104	0.0159071	FETUB	fetuin B [Source:NCBI gene;Acc:395404]
ENSGALG00000008646	8928.99	0.868263	0.33312	2.60646	0.00914838		histidine rich glycoprotein [Source:NCBI gene;Acc:770588]
ENSGALG00000008670	63.6018	1.44628	0.266755	5.42174	5.9e-08	C8H1orf52	chromosome 8 C1orf52 homolog [Source:NCBI gene;Acc:424529]
ENSGALG00000008676	1737.51	-0.660353	0.301035	-2.19361	0.0282634	RRBP1	ribosome binding protein 1 [Source:NCBI gene;Acc:396414]
ENSGALG00000008700	784.385	-1.03408	0.320414	-3.22733	0.00124953	PDCD4	programmed cell death 4 (neoplastic transformation inhibitor) [Source:NCBI gene;Acc:374191]
ENSGALG00000008701	3132	-1.82447	0.701265	-2.60168	0.00927678	XDH	xanthine dehydrogenase [Source:NCBI gene;Acc:396025]
ENSGALG00000008733	80.822	-2.07803	0.572568	-3.62932	0.000284171	LPAR3	lysophosphatidic acid receptor 3 [Source:NCBI gene;Acc:771215]
ENSGALG00000008780	263.487	0.82047	0.303956	2.69931	0.00694843	CTBS	chitobiase [Source:NCBI gene;Acc:424535]
ENSGALG00000008795	670.266	2.40718	0.41781	5.76141	8.34e-09	GPAM	glycerol-3-phosphate acyltransferase, mitochondrial [Source:NCBI gene;Acc:423895]
ENSGALG00000008827	196.723	1.11299	0.250137	4.44951	8.61e-06	FERMT1	fermitin family member 1 [Source:NCBI gene;Acc:416727]
ENSGALG00000008840	1271.75	1.09992	0.287228	3.82941	0.000128449	ACSL5	acyl-CoA synthetase long-chain family member 5 [Source:NCBI gene;Acc:423896]
ENSGALG00000008842	229.9	-1.08641	0.211227	-5.14331	2.7e-07	PIKFYVE	phosphoinositide kinase, FYVE-type zinc finger containing [Source:NCBI gene;Acc:424114]
ENSGALG00000008845	1537.5	1.13971	0.397383	2.86803	0.00413031	HAO1	hydroxyacid oxidase 1 [Source:NCBI gene;Acc:416728]
ENSGALG00000008865	262.712	0.739312	0.239504	3.08685	0.00202287	ALAD	aminolevulinate dehydratase [Source:NCBI gene;Acc:417273]
ENSGALG00000008866	28.4435	2.15838	0.66523	3.24457	0.0011763	WDPCP	WD repeat containing planar cell polarity effector [Source:NCBI gene;Acc:428553]
ENSGALG00000008885	11.9783	-1.4107	0.563578	-2.50311	0.0123106	PDE1A	phosphodiesterase 1A [Source:NCBI gene;Acc:424116]
ENSGALG00000008912	1649.91	1.29692	0.266958	4.85814	1.18e-06	ABCB1	ATP binding cassette subfamily B member 1 [Source:NCBI gene;Acc:395712]
ENSGALG00000008930	168.728	-1.21158	0.369696	-3.27724	0.00104828	B3GNT2	UDP-GlcNAc:betaGal beta-1,3-N-acetylglucosaminyltransferase 2 [Source:NCBI gene;Acc:421286]
ENSGALG00000008953	221.442	-1.77573	0.28264	-6.28264	3.33e-10	AASS	aminoadipate-semialdehyde synthase [Source:NCBI gene;Acc:417757]
ENSGALG00000008969	722.926	-0.748147	0.303229	-2.46727	0.0136147	EPCAM	epithelial cell adhesion molecule [Source:NCBI gene;Acc:421292]
ENSGALG00000009002	25.0639	-1.01916	0.462926	-2.20156	0.0276964		cadherin-like and PC-esterase domain containing 1 [Source:NCBI gene;Acc:417761]
ENSGALG00000009012	46.0471	1.10742	0.398262	2.78065	0.00542508	ZNF385B	zinc finger protein 385B [Source:NCBI gene;Acc:424124]
ENSGALG00000009035	139.945	0.676243	0.288539	2.34368	0.0190945	GTPBP10	GTP binding protein 10 [Source:NCBI gene;Acc:420544]
ENSGALG00000009082	367.518	0.661762	0.260749	2.53792	0.0111513	COQ8A	coenzyme Q8A [Source:NCBI gene;Acc:416745]
ENSGALG00000009098	94.3748	0.699406	0.302577	2.3115	0.0208054	MAMLD1	mastermind like domain containing 1 [Source:NCBI gene;Acc:422389]
ENSGALG00000009173	25.6741	-0.988665	0.429583	-2.30145	0.0213661	GFRA1	GDNF family receptor alpha 1 [Source:NCBI gene;Acc:395994]
ENSGALG00000009224	38.5412	0.798433	0.400668	1.99276	0.0462882	TTC30B	tetratricopeptide repeat domain 30B [Source:NCBI gene;Acc:429016]
ENSGALG00000009291	755.14	0.729554	0.236067	3.09045	0.00199851	EPHX1	epoxide hydrolase 1 [Source:NCBI gene;Acc:421321]
ENSGALG00000009306	1610.04	2.13016	0.279301	7.62677	2.41e-14	SLC2A2	solute carrier family 2 member 2 [Source:NCBI gene;Acc:396272]
ENSGALG00000009451	294.555	0.619145	0.183939	3.36603	0.000762596	PPID	peptidylprolyl isomerase D [Source:NCBI gene;Acc:428725]
ENSGALG00000009452	11.8395	-1.7313	0.618021	-2.80136	0.00508873	GALNT16	polypeptide N-acetylgalactosaminyltransferase 16 [Source:NCBI gene;Acc:423263]
ENSGALG00000009493	80.0482	1.10455	0.300449	3.67635	0.000236594	TMEM229B	transmembrane protein 229B [Source:NCBI gene;Acc:423269]
ENSGALG00000009505	315.113	-1.03382	0.214839	-4.81206	1.49e-06	PNPLA8	patatin like phospholipase domain containing 8 [Source:NCBI gene;Acc:417785]
ENSGALG00000009525	58.9505	0.604348	0.285993	2.11316	0.0345875	HAT1	histone acetyltransferase 1 [Source:NCBI gene;Acc:374037]
ENSGALG00000009577	51.227	1.0176	0.321875	3.16147	0.00156973	PUS7L	pseudouridylate synthase 7 like [Source:NCBI gene;Acc:417795]
ENSGALG00000009639	77.3537	-1.34222	0.458435	-2.92783	0.00341337
ENSGALG00000009680	23.9505	1.0955	0.47949	2.28472	0.0223292	PAQR7	progestin and adipoQ receptor family member 7 [Source:NCBI gene;Acc:425505]
ENSGALG00000009693	20.0062	-1.64047	0.584828	-2.80505	0.00503094	CPXM2	carboxypeptidase X, M14 family member 2 [Source:NCBI gene;Acc:423951]
ENSGALG00000009700	7364.76	-1.09614	0.282209	-3.88415	0.00010269	PDK4	pyruvate dehydrogenase kinase 4 [Source:NCBI gene;Acc:420570]
ENSGALG00000009704	144.38	-0.674018	0.252965	-2.66447	0.00771102	CHST15	carbohydrate sulfotransferase 15 [Source:NCBI gene;Acc:423952]
ENSGALG00000009718	76.7389	-0.734553	0.358952	-2.04638	0.0407187	FAM53B	family with sequence similarity 53 member B [Source:NCBI gene;Acc:768603]
ENSGALG00000009748	88.7092	0.747317	0.281685	2.65302	0.00797753	ASNS	asparagine synthetase (glutamine-hydrolyzing) [Source:NCBI gene;Acc:420574]
ENSGALG00000009784	18.6382	-1.19293	0.439982	-2.71131	0.00670174	PTPN14	protein tyrosine phosphatase, non-receptor type 14 [Source:NCBI gene;Acc:421360]
ENSGALG00000009809	92.7022	-0.871426	0.36139	-2.41132	0.0158949	MAML3	mastermind like transcriptional coactivator 3 [Source:NCBI gene;Acc:422445]
ENSGALG00000009840	167.914	0.805697	0.225054	3.58002	0.000343565	TBK1	TANK binding kinase 1 [Source:NCBI gene;Acc:417825]
ENSGALG00000009906	305.88	-0.688217	0.192922	-3.56733	0.000360639	UBR2	ubiquitin protein ligase E3 component n-recognin 2 [Source:NCBI gene;Acc:421387]
ENSGALG00000009920	1216.14	-0.588009	0.224595	-2.61808	0.00884258	COCH	cochlin [Source:NCBI gene;Acc:395779]
ENSGALG00000009925	29.8107	0.724482	0.356476	2.03235	0.0421187	MTA3	metastasis associated 1 family member 3 [Source:NCBI gene;Acc:421395]
ENSGALG00000009943	144.153	-0.701819	0.235758	-2.97686	0.00291214	FAM117A	family with sequence similarity 117 member A [Source:HGNC Symbol;Acc:HGNC:24179]
ENSGALG00000009958	77.1307	0.792244	0.326746	2.42465	0.0153232	ABCG8	ATP binding cassette subfamily G member 8 [Source:NCBI gene;Acc:421402]
ENSGALG00000009965	45.5831	-1.16827	0.359523	-3.24951	0.00115604	MPL	MPL proto-oncogene, thrombopoietin receptor [Source:NCBI gene;Acc:414804]
ENSGALG00000009977	258.143	-1.92192	0.327505	-5.86838	4.4e-09	SMAD1	SMAD family member 1 [Source:NCBI gene;Acc:395680]
ENSGALG00000009983	122.532	0.765652	0.274903	2.78517	0.00534996	NUBPL	nucleotide binding protein like [Source:NCBI gene;Acc:423312]
ENSGALG00000009988	619.594	0.743015	0.24727	3.00487	0.00265697	ELOVL1	ELOVL fatty acid elongase 1 [Source:NCBI gene;Acc:424564]
ENSGALG00000010031	71.665	-1.02433	0.351809	-2.91162	0.00359556	ARHGAP10	Rho GTPase activating protein 10 [Source:NCBI gene;Acc:422471]
ENSGALG00000010036	17.1939	-1.00408	0.477656	-2.10211	0.0355438	FOSL2	FOS like 2, AP-1 transcription factor subunit [Source:NCBI gene;Acc:421416]
ENSGALG00000010043	251.645	0.595116	0.171173	3.4767	0.000507629	RBKS	ribokinase [Source:NCBI gene;Acc:421418]
ENSGALG00000010087	121.975	0.698631	0.20109	3.47422	0.000512339	IPO13	importin 13 [Source:NCBI gene;Acc:424573]
ENSGALG00000010089	21.3086	0.954408	0.396579	2.4066	0.0161017	DPH2	DPH2 homolog [Source:NCBI gene;Acc:424574]
ENSGALG00000010122	91.5065	-1.40914	0.520892	-2.70525	0.00682525	SH2D4A	SH2 domain containing 4A [Source:NCBI gene;Acc:422487]
ENSGALG00000010139	4.95352	-3.46717	1.18352	-2.92954	0.00339469	SSTR1	somatostatin receptor 1 [Source:NCBI gene;Acc:771648]
ENSGALG00000010158	1376.82	-0.596909	0.18518	-3.22339	0.00126683	KANK1	KN motif and ankyrin repeat domains 1 [Source:NCBI gene;Acc:395475]
ENSGALG00000010179	30.0467	-1.01819	0.373939	-2.72287	0.00647181	RFX3	regulatory factor X3 [Source:NCBI gene;Acc:427351]
ENSGALG00000010202	201.756	-0.808809	0.260291	-3.10732	0.0018879	ENTPD5	ectonucleoside triphosphate diphosphohydrolase 5 [Source:NCBI gene;Acc:423343]
ENSGALG00000010219	87.6033	0.908518	0.235484	3.85809	0.000114276		uroporphyrinogen decarboxylase [Source:NCBI gene;Acc:424590]
ENSGALG00000010221	146.913	-0.893724	0.261933	-3.41203	0.000644802		zinc finger SWIM-type containing 5 [Source:NCBI gene;Acc:424591]
ENSGALG00000010225	134.446	-2.07352	0.49109	-4.22227	2.42e-05		acyl-CoA synthetase short-chain family member 1-like [Source:NCBI gene;Acc:423347]
ENSGALG00000010291	61.0075	1.02257	0.297333	3.43915	0.000583547	RBPMS	RNA binding protein with multiple splicing [Source:NCBI gene;Acc:428738]
ENSGALG00000010294	97.571	0.668711	0.251416	2.65978	0.00781918
ENSGALG00000010303	2985.18	0.94775	0.184178	5.14584	2.66e-07		epoxide hydrolase 1-like [Source:NCBI gene;Acc:421447]
ENSGALG00000010343	108.591	1.54194	0.301312	5.11742	3.1e-07	TSPAN1	tetraspanin 1 [Source:NCBI gene;Acc:424607]
ENSGALG00000010347	283.899	1.04246	0.259291	4.02041	5.81e-05	CCNG2	cyclin G2 [Source:NCBI gene;Acc:422512]
ENSGALG00000010357	138.046	0.679625	0.262635	2.58772	0.00966141	P2RY1	purinergic receptor P2Y1 [Source:NCBI gene;Acc:396275]
ENSGALG00000010457	4.8069	2.37759	1.01558	2.34112	0.0192257		sterile alpha motif domain containing 15 [Source:NCBI gene;Acc:423376]
ENSGALG00000010564	49.7374	0.931259	0.297243	3.13299	0.00173034	TBCK	TBC1 domain containing kinase [Source:NCBI gene;Acc:422534]
ENSGALG00000010573	17.8991	1.26327	0.446991	2.82616	0.00471097	GSTCD	glutathione S-transferase C-terminal domain containing [Source:NCBI gene;Acc:422536]
ENSGALG00000010592	46.1051	-0.611403	0.306549	-1.99447	0.046101	TET2	tet methylcytosine dioxygenase 2 [Source:NCBI gene;Acc:422540]
ENSGALG00000010607	17.2427	1.05842	0.47901	2.20961	0.0271325	SPATA7	spermatogenesis associated 7 [Source:NCBI gene;Acc:423397]
ENSGALG00000010641	2546.75	0.848254	0.18525	4.57896	4.67e-06	SCCPDH	saccharopine dehydrogenase (putative) [Source:NCBI gene;Acc:421485]
ENSGALG00000010643	123.644	0.69745	0.310247	2.24805	0.0245732	ZYG11B	zyg-11 family member B, cell cycle regulator [Source:HGNC Symbol;Acc:HGNC:25820]
ENSGALG00000010645	105.547	-1.95941	0.372659	-5.25793	1.46e-07	ENPP6	ectonucleotide pyrophosphatase/phosphodiesterase 6 [Source:NCBI gene;Acc:422551]
ENSGALG00000010703	121.928	0.856823	0.232043	3.69252	0.000222043	DGLUCY	chromosome 5 C14orf159 homolog [Source:NCBI gene;Acc:423409]
ENSGALG00000010716	431.396	0.64209	0.174422	3.68124	0.000232102	AGA	aspartylglucosaminidase [Source:NCBI gene;Acc:422558]
ENSGALG00000010718	21.6272	-1.10918	0.432552	-2.56427	0.0103394	THSD7A	thrombospondin type 1 domain containing 7A [Source:NCBI gene;Acc:420585]
ENSGALG00000010745	62.4708	0.895012	0.307892	2.9069	0.00365033	HMGB2	high mobility group box 2 [Source:NCBI gene;Acc:396482]
ENSGALG00000010773	40.3791	-1.50443	0.436913	-3.44331	0.000574643	GREM2	gremlin 2, DAN family BMP antagonist [Source:NCBI gene;Acc:421507]
ENSGALG00000010798	340.207	2.08997	0.883788	2.36479	0.0180403	DHCR24	24-dehydrocholesterol reductase [Source:NCBI gene;Acc:424661]
ENSGALG00000010840	212.835	0.679801	0.245869	2.76489	0.00569425	SNX13	sorting nexin 13 [Source:NCBI gene;Acc:420598]
ENSGALG00000010854	27.3453	1.20159	0.514954	2.33339	0.0196275	HDAC9	histone deacetylase 9 [Source:NCBI gene;Acc:420599]
ENSGALG00000010861	79.9534	0.928566	0.27195	3.41447	0.000639062	OMA1	OMA1 zinc metallopeptidase [Source:NCBI gene;Acc:424670]
ENSGALG00000010884	128.74	0.650278	0.22777	2.85498	0.00430392	DDX24	DEAD-box helicase 24 [Source:NCBI gene;Acc:423429]
ENSGALG00000010902	5.86016	2.0143	0.922331	2.18392	0.0289681	CERS6	ceramide synthase 6 [Source:NCBI gene;Acc:771503]
ENSGALG00000010934	50.2851	0.734422	0.364831	2.01305	0.0441098
ENSGALG00000010940	591.478	-0.706455	0.261049	-2.70621	0.00680551	ACSS3	acyl-CoA synthetase short-chain family member 3 [Source:NCBI gene;Acc:417875]
ENSGALG00000010958	50.4123	-0.840876	0.375652	-2.23845	0.025192	PPFIA2	PTPRF interacting protein alpha 2 [Source:NCBI gene;Acc:417877]
ENSGALG00000010996	622.936	-0.752855	0.247432	-3.04267	0.00234489	IRF2BP2	interferon regulatory factor 2 binding protein 2 [Source:NCBI gene;Acc:428585]
ENSGALG00000011005	285.976	0.750567	0.315991	2.37528	0.0175357	KCNK1	potassium two pore domain channel subfamily K member 1 [Source:NCBI gene;Acc:421519]
ENSGALG00000011016	3150.8	1.60788	0.227828	7.05746	1.7e-12	PGM1	phosphoglucomutase 1 [Source:NCBI gene;Acc:424691]
ENSGALG00000011020	1073.39	-0.671922	0.233603	-2.87634	0.0040232	CYCS	cytochrome c, somatic [Source:NCBI gene;Acc:420624]
ENSGALG00000011035	1094	0.836515	0.274337	3.04922	0.00229436	AK4	adenylate kinase 4 [Source:NCBI gene;Acc:424697]
ENSGALG00000011041	312.296	2.13741	0.308873	6.92003	4.52e-12	DNAJC6	DnaJ heat shock protein family (Hsp40) member C6 [Source:NCBI gene;Acc:424698]
ENSGALG00000011046	56.7786	0.700065	0.28302	2.47355	0.0133778	SNX10	sorting nexin 10 [Source:NCBI gene;Acc:420628]
ENSGALG00000011094	460.297	-1.10829	0.484973	-2.28526	0.0222976	PDE4B	phosphodiesterase 4B [Source:NCBI gene;Acc:424700]
ENSGALG00000011128	182.056	0.597062	0.241356	2.47379	0.013369	PSMD14	proteasome 26S subunit, non-ATPase 14 [Source:NCBI gene;Acc:424189]
ENSGALG00000011149	222.305	-0.653415	0.21351	-3.06034	0.00221084	PLA2R1	phospholipase A2 receptor 1 [Source:NCBI gene;Acc:404304]
ENSGALG00000011153	373.6	-0.753221	0.20131	-3.74161	0.000182848	LY75	lymphocyte antigen 75 [Source:NCBI gene;Acc:424192]
ENSGALG00000011225	51.537	1.83454	0.479578	3.82533	0.000130595	SLC25A47	solute carrier family 25 member 47 [Source:NCBI gene;Acc:423457]
ENSGALG00000011241	132.506	-0.854256	0.354012	-2.41307	0.0158188	RFTN1	raftlin, lipid raft linker 1 [Source:NCBI gene;Acc:395109]
ENSGALG00000011255	133.057	1.32034	0.337734	3.90941	9.25e-05	MCCC2L	methylcrotonoyl-Coenzyme A carboxylase 2-like [Source:NCBI gene;Acc:429115]
ENSGALG00000011266	210.371	-1.61165	0.48664	-3.31179	0.000927003	PPM1K	protein phosphatase, Mg2+/Mn2+ dependent 1K [Source:NCBI gene;Acc:422614]
ENSGALG00000011276	3762.38	-0.640452	0.238394	-2.68653	0.00721989	BTG1	BTG anti-proliferation factor 1 [Source:NCBI gene;Acc:396295]
ENSGALG00000011278	733.479	0.955923	0.374873	2.54999	0.0107725	KAT2B	lysine acetyltransferase 2B [Source:NCBI gene;Acc:428441]
ENSGALG00000011287	712.769	2.6524	0.71775	3.69544	0.000219509	SULT	sulfotransferase [Source:NCBI gene;Acc:395933]
ENSGALG00000011355	2.69991	-4.40121	1.55188	-2.83605	0.00456756	WNT10A	Wnt family member 10A [Source:NCBI gene;Acc:429040]
ENSGALG00000011356	64.2429	0.866582	0.320665	2.70245	0.00688307		glutamate-rich protein 3 [Source:NCBI gene;Acc:424719]
ENSGALG00000011358	11.2939	-2.98019	1.05369	-2.82833	0.00467914	WNT6	Wnt family member 6 [Source:NCBI gene;Acc:395235]
ENSGALG00000011360	40.9455	-0.85548	0.36497	-2.34398	0.0190794	PRKAG3	protein kinase AMP-activated non-catalytic subunit gamma 3 [Source:NCBI gene;Acc:424208]
ENSGALG00000011361	1090.2	0.892298	0.202922	4.39724	1.1e-05	CRYZ	crystallin zeta [Source:NCBI gene;Acc:772289]
ENSGALG00000011421	709.916	-1.39916	0.453324	-3.08644	0.00202566	HAL	histidine ammonia-lyase [Source:NCBI gene;Acc:378924]
ENSGALG00000011426	125.174	1.03646	0.466885	2.21995	0.026422	RNASET2	ribonuclease T2 [Source:NCBI gene;Acc:421569]
ENSGALG00000011443	164.916	0.79182	0.280975	2.81811	0.00483071	EXOC3L4	exocyst complex component 3 like 4 [Source:NCBI gene;Acc:423476]
ENSGALG00000011469	71.4428	-4.37864	0.551682	-7.93688	2.07e-15	IGFBP2	insulin like growth factor binding protein 2 [Source:NCBI gene;Acc:396315]
ENSGALG00000011476	157.791	-0.761787	0.373506	-2.03956	0.0413945	2018-09-11	septin 11 [Source:NCBI gene;Acc:422635]
ENSGALG00000011497	1026.11	0.596489	0.189345	3.15028	0.00163115	PECR	peroxisomal trans-2-enoyl-CoA reductase [Source:NCBI gene;Acc:424224]
ENSGALG00000011522	24.1973	1.75387	0.483849	3.62482	0.000289158	TRMT61A	tRNA methyltransferase 61A [Source:NCBI gene;Acc:423481]
ENSGALG00000011572	736.835	0.812724	0.273137	2.97552	0.00292493	ASPG	asparaginase [Source:NCBI gene;Acc:772201]
ENSGALG00000011573	59.1927	0.621783	0.277733	2.23878	0.0251703	MOB1B	MOB kinase activator 1B [Source:NCBI gene;Acc:422647]
ENSGALG00000011593	65.6693	0.853946	0.289894	2.94572	0.00322204	TMEM177	transmembrane protein 177 [Source:NCBI gene;Acc:424232]
ENSGALG00000011635	52.8222	0.630033	0.302525	2.08258	0.0372894	TFCP2L1	transcription factor CP2 like 1 [Source:NCBI gene;Acc:424238]
ENSGALG00000011657	115.636	0.730804	0.322169	2.26838	0.0233058	EAF2	ELL associated factor 2 [Source:NCBI gene;Acc:424243]
ENSGALG00000011659	2573.21	-1.03794	0.162431	-6.39002	1.66e-10	ACAT2	acetyl-CoA acetyltransferase 2 [Source:NCBI gene;Acc:421587]
ENSGALG00000011660	475.855	-0.727892	0.224811	-3.23779	0.00120459	WTAP	Wilms tumor 1 associated protein [Source:NCBI gene;Acc:421588]
ENSGALG00000011677	24.4997	1.12688	0.435019	2.5904	0.00958635	HSPBAP1	HSPB1 associated protein 1 [Source:NCBI gene;Acc:424245]
ENSGALG00000011705	103.635	1.01774	0.294248	3.45879	0.000542606	BRF1	BRF1, RNA polymerase III transcription initiation factor 90 kDa subunit [Source:NCBI gene;Acc:423503]
ENSGALG00000011715	5732.92	-0.96339	0.221727	-4.34493	1.39e-05	HSPA2	heat shock 70kDa protein 2 [Source:NCBI gene;Acc:423504]
ENSGALG00000011747	21.8979	1.26836	0.437087	2.90184	0.00370981		histone H1 [Source:NCBI gene;Acc:427882]
ENSGALG00000011796	140.598	-0.626789	0.258567	-2.42409	0.0153467
ENSGALG00000011797	8267.72	-0.84606	0.263752	-3.20778	0.00133764	MTHFD1	methylenetetrahydrofolate dehydrogenase, cyclohydrolase and formyltetrahydrofolate synthetase 1 [Source:NCBI gene;Acc:423508]
ENSGALG00000011801	120.707	-1.05543	0.276132	-3.8222	0.000132268	ESR2	estrogen receptor 2 [Source:NCBI gene;Acc:395575]
ENSGALG00000011823	33.7638	-1.00473	0.454782	-2.20926	0.0271569	FAT4	FAT atypical cadherin 4 [Source:NCBI gene;Acc:395166]
ENSGALG00000011865	255.362	0.919568	0.283487	3.24378	0.00117956	SMTN	smoothelin [Source:HGNC Symbol;Acc:HGNC:11126]
ENSGALG00000011881	21.6187	1.60946	0.459543	3.50231	0.000461247	CCNA2	cyclin A2 [Source:NCBI gene;Acc:396172]
ENSGALG00000011889	30.8993	-1.18171	0.508219	-2.3252	0.0200613	PRKCH	protein kinase C eta [Source:NCBI gene;Acc:423518]
ENSGALG00000011894	5559.03	-0.991533	0.255623	-3.87888	0.000104937	CYP2D6	cytochrome P450 family 2 subfamily D member 6 [Source:NCBI gene;Acc:417981]
ENSGALG00000011902	494.591	-0.83254	0.382892	-2.17435	0.029679	TAGLN	transgelin [Source:NCBI gene;Acc:396490]
ENSGALG00000011904	44.8135	0.645715	0.291899	2.21212	0.0269584	TRMT5	tRNA methyltransferase 5 [Source:NCBI gene;Acc:423520]
ENSGALG00000011937	1179.21	0.636897	0.174647	3.64676	0.000265565	NFE2L1	nuclear factor, erythroid 2 like 1 [Source:NCBI gene;Acc:417987]
ENSGALG00000011967	28.9357	0.951092	0.378255	2.51442	0.0119229	MAD2L1	MAD2 mitotic arrest deficient-like 1 (yeast) [Source:NCBI gene;Acc:422675]
ENSGALG00000012000	63.8552	0.741673	0.295638	2.50872	0.0121169	METTL14	methyltransferase like 14 [Source:NCBI gene;Acc:422684]
ENSGALG00000012011	162.484	1.31304	0.26669	4.92346	8.5e-07	L3HYPDH	trans-L-3-hydroxyproline dehydratase [Source:NCBI gene;Acc:423531]
ENSGALG00000012023	23.366	-1.73948	0.428754	-4.05706	4.97e-05	DACT1	dishevelled binding antagonist of beta catenin 1 [Source:NCBI gene;Acc:723789]
ENSGALG00000012033	69.1434	-0.714862	0.35144	-2.0341	0.0419419	SGSM3	small G protein signaling modulator 3 [Source:NCBI gene;Acc:418008]
ENSGALG00000012034	6409.9	-1.91633	0.331056	-5.78853	7.1e-09	ADSL	adenylosuccinate lyase [Source:NCBI gene;Acc:396540]
ENSGALG00000012089	46.8452	3.76888	0.49182	7.66313	1.81e-14	ARMH4	chromosome 5 C14orf37 homolog [Source:NCBI gene;Acc:423545]
ENSGALG00000012112	3611.6	0.968652	0.182263	5.3146	1.07e-07	DBI	diazepam binding inhibitor, acyl-CoA binding protein [Source:NCBI gene;Acc:395263]
ENSGALG00000012115	8.50166	-1.87863	0.693006	-2.71084	0.0067114	WT1	Wilms tumor 1 [Source:NCBI gene;Acc:101747322]
ENSGALG00000012131	21492	1.42236	0.262079	5.42722	5.72e-08	ELOVL6	ELOVL fatty acid elongase 6 [Source:NCBI gene;Acc:428772]
ENSGALG00000012135	3300.83	0.638338	0.216031	2.95484	0.00312827	ATF4	activating transcription factor 4 [Source:NCBI gene;Acc:395693]
ENSGALG00000012200	675.578	-0.765493	0.280986	-2.72431	0.00644365	GCH1	GTP cyclohydrolase 1 [Source:NCBI gene;Acc:396146]
ENSGALG00000012236	18.2531	1.1536	0.490385	2.35245	0.0186504	DMC1	DNA meiotic recombinase 1 [Source:NCBI gene;Acc:427903]
ENSGALG00000012254	14.693	3.77623	0.866957	4.35573	1.33e-05	KCNJ4	potassium voltage-gated channel subfamily J member 4 [Source:HGNC Symbol;Acc:HGNC:6265]
ENSGALG00000012273	286.022	-0.912171	0.303426	-3.00624	0.00264502	SOS2	SOS Ras/Rho guanine nucleotide exchange factor 2 [Source:NCBI gene;Acc:423572]
ENSGALG00000012299	49.4233	-0.973062	0.364552	-2.6692	0.00760324		ankyrin repeat domain 54 [Source:NCBI gene;Acc:418034]
ENSGALG00000012300	132.757	0.800594	0.365574	2.18996	0.0285268	RAB32	RAB32, member RAS oncogene family [Source:NCBI gene;Acc:421616]
ENSGALG00000012319	14.804	-1.67473	0.565575	-2.96111	0.00306531		solute carrier family 9 member B2 [Source:NCBI gene;Acc:428776]
ENSGALG00000012362	23.7845	1.98204	0.657632	3.0139	0.00257913	THSD7B	thrombospondin type 1 domain containing 7B [Source:NCBI gene;Acc:424297]
ENSGALG00000012365	1562.51	0.645952	0.21031	3.07143	0.00213034	PYGL	glycogen phosphorylase L [Source:NCBI gene;Acc:378909]
ENSGALG00000012377	1083.25	0.802909	0.183744	4.36973	1.24e-05	HNMT	histamine N-methyltransferase [Source:NCBI gene;Acc:424298]
ENSGALG00000012392	180.998	0.646363	0.319035	2.02599	0.0427656	IYD	iodotyrosine deiodinase [Source:NCBI gene;Acc:421631]
ENSGALG00000012401	52.1879	0.919067	0.352108	2.61019	0.00904931	GPR137C	G protein-coupled receptor 137C [Source:NCBI gene;Acc:428932]
ENSGALG00000012505	4.95744	-1.67228	0.840953	-1.98855	0.0467511	LRFN5	leucine rich repeat and fibronectin type III domain containing 5 [Source:NCBI gene;Acc:423599]
ENSGALG00000012538	51.1365	-4.03345	0.769428	-5.24214	1.59e-07	NR4A2	nuclear receptor subfamily 4 group A member 2 [Source:NCBI gene;Acc:424320]
ENSGALG00000012546	35.675	0.812029	0.399168	2.0343	0.0419211	MCM5	minichromosome maintenance complex component 5 [Source:NCBI gene;Acc:418058]
ENSGALG00000012594	4.98675	-1.66334	0.830271	-2.00337	0.0451379	NTRK2	neurotrophic receptor tyrosine kinase 2 [Source:NCBI gene;Acc:396157]
ENSGALG00000012627	42.7411	-0.66372	0.309434	-2.14495	0.0319568	CDC14B	Gallus gallus cell division cycle 14B (CDC14B), mRNA. [Source:RefSeq mRNA;Acc:NM_001318405]
ENSGALG00000012639	68.0293	0.811935	0.352954	2.3004	0.0214256	MTERF2	mitochondrial transcription termination factor 2 [Source:NCBI gene;Acc:418067]
ENSGALG00000012681	18.6173	1.53965	0.706354	2.17971	0.0292789	MBOAT1	membrane bound O-acyltransferase domain containing 1 [Source:NCBI gene;Acc:420826]
ENSGALG00000012683	12.2504	1.16275	0.578289	2.01068	0.044359	RNF144B	ring finger protein 144B [Source:NCBI gene;Acc:420827]
ENSGALG00000012697	169.166	0.753428	0.206087	3.65587	0.000256313	SLC41A2	solute carrier family 41 member 2 [Source:NCBI gene;Acc:427913]
ENSGALG00000012712	41.8647	-0.710619	0.331932	-2.14086	0.0322854	RBM24	RNA binding motif protein 24 [Source:NCBI gene;Acc:420846]
ENSGALG00000012731	41.9766	1.08003	0.347872	3.10469	0.00190482	TBC1D7	TBC1 domain family member 7 [Source:NCBI gene;Acc:420853]
ENSGALG00000012748	39.5764	1.84729	0.468778	3.94065	8.13e-05	ELOVL2	ELOVL fatty acid elongase 2 [Source:NCBI gene;Acc:420858]
ENSGALG00000012816	249.391	-0.903929	0.24416	-3.7022	0.000213741	SLC22A23	solute carrier family 22 member 23 [Source:NCBI gene;Acc:420881]
ENSGALG00000012823	130.873	-1.05511	0.20381	-5.17691	2.26e-07	TRIM24	tripartite motif containing 24 [Source:NCBI gene;Acc:418106]
ENSGALG00000012847	105.434	3.90903	0.993203	3.93578	8.29e-05		cystine/glutamate transporter-like [Source:NCBI gene;Acc:418109]
ENSGALG00000012886	49.0508	0.934637	0.404638	2.30981	0.0208987		MARVEL domain containing 3 [Source:NCBI gene;Acc:420903]
ENSGALG00000012894	315.177	-0.844451	0.217696	-3.87904	0.000104868	CHRM2	cholinergic receptor muscarinic 2 [Source:NCBI gene;Acc:418126]
ENSGALG00000013039	666.719	0.639483	0.244599	2.61442	0.00893798	BID	BH3 interacting domain death agonist [Source:NCBI gene;Acc:395236]
ENSGALG00000013042	36.7362	0.96358	0.38743	2.48711	0.0128787		microtubule associated monooxygenase, calponin and LIM domain containing 3 [Source:NCBI gene;Acc:418164]
ENSGALG00000013057	16.9854	0.967093	0.481044	2.0104	0.0443885		ubiquitin specific peptidase 18 [Source:NCBI gene;Acc:418167]
ENSGALG00000013095	182.029	0.778357	0.266825	2.91711	0.00353296	DERA	deoxyribose-phosphate aldolase [Source:NCBI gene;Acc:418176]
ENSGALG00000013377	158.033	0.603194	0.205417	2.93644	0.00332003	LMBRD2	LMBR1 domain containing 2 [Source:NCBI gene;Acc:429640]
ENSGALG00000013424	41.8766	0.717132	0.332514	2.1567	0.0310293	TULP3	tubby like protein 3 [Source:NCBI gene;Acc:426085]
ENSGALG00000013506	123.071	0.766387	0.255205	3.00302	0.00267314	MED24	mediator complex subunit 24 [Source:NCBI gene;Acc:426134]
ENSGALG00000013528	91.7748	0.664285	0.282305	2.35307	0.018619		tetraspanin 33 [Source:NCBI gene;Acc:426128]
ENSGALG00000013548	40.3945	-1.4434	0.526765	-2.74012	0.00614169	GZMA	granzyme A [Source:NCBI gene;Acc:395108]
ENSGALG00000013568	81.7413	-1.41183	0.358382	-3.93947	8.17e-05	NR4A3	nuclear receptor subfamily 4 group A member 3 [Source:NCBI gene;Acc:420996]
ENSGALG00000013583	154.456	1.19099	0.349563	3.40707	0.000656653	FAM114A1	family with sequence similarity 114 member A1 [Source:NCBI gene;Acc:426196]
ENSGALG00000013605	184.916	-0.745785	0.279026	-2.67282	0.00752168	CARMIL1	capping protein regulator and myosin 1 linker 1 [Source:NCBI gene;Acc:421002]
ENSGALG00000013626	28.6376	0.972006	0.381787	2.54594	0.0108985	GMNN	geminin, DNA replication inhibitor [Source:NCBI gene;Acc:421004]
ENSGALG00000013632	843.258	1.20604	0.360774	3.34292	0.000829025	ACOT13	acyl-CoA thioesterase 13 [Source:NCBI gene;Acc:421006]
ENSGALG00000013708	8905.02	0.712016	0.166921	4.26558	1.99e-05	CYB5A	cytochrome b5 type A [Source:NCBI gene;Acc:414798]
ENSGALG00000013715	46.699	-0.75886	0.320023	-2.37127	0.0177272	DLC1	DLC1 Rho GTPase activating protein [Source:NCBI gene;Acc:422740]
ENSGALG00000013753	1.36857	-3.32626	1.69667	-1.96046	0.0499423	DOK6	docking protein 6 [Source:NCBI gene;Acc:421025]
ENSGALG00000013754	88.4897	0.591169	0.288078	2.05211	0.0401585	PLAGL1	PLAG1 like zinc finger 1 [Source:NCBI gene;Acc:769676]
ENSGALG00000013795	101.916	-0.98034	0.294236	-3.33182	0.0008628	HIVEP2	human immunodeficiency virus type I enhancer binding protein 2 [Source:NCBI gene;Acc:421672]
ENSGALG00000013818	73.6502	-1.21295	0.283783	-4.27422	1.92e-05	CITED2	Cbp/p300 interacting transactivator with Glu/Asp rich carboxy-terminal domain 2 [Source:NCBI gene;Acc:395399]
ENSGALG00000013824	73.0912	-0.655248	0.331538	-1.97639	0.0481109	HECA	hdc homolog, cell cycle regulator [Source:NCBI gene;Acc:421677]
ENSGALG00000013858	26.2486	-1.39277	0.511968	-2.72042	0.00651982		centrosomal protein 76 [Source:NCBI gene;Acc:421039]
ENSGALG00000013863	248.594	-1.45621	0.415687	-3.50314	0.000459815	PSMG2	proteasome assembly chaperone 2 [Source:NCBI gene;Acc:421040]
ENSGALG00000013867	424.601	-1.92706	0.318468	-6.05104	1.44e-09	PTPN2	protein tyrosine phosphatase, non-receptor type 2 [Source:NCBI gene;Acc:396409]
ENSGALG00000013941	20.0066	-1.06821	0.415612	-2.57021	0.0101637	PDE7B	phosphodiesterase 7B [Source:NCBI gene;Acc:421692]
ENSGALG00000013971	503.887	-0.740278	0.242258	-3.05574	0.00224506	SGK1	serum/glucocorticoid regulated kinase 1 [Source:NCBI gene;Acc:395133]
ENSGALG00000013980	11.6975	2.33727	0.733297	3.18734	0.00143587	SLC2A12	solute carrier family 2 member 12 [Source:NCBI gene;Acc:421696]
ENSGALG00000013994	162.654	-0.850892	0.312315	-2.72447	0.00644055	TAAR1	trace amine associated receptor 1 [Source:NCBI gene;Acc:768536]
ENSGALG00000014103	326.837	-0.831131	0.236936	-3.50783	0.000451777	FRYL	FRY like transcription coactivator [Source:NCBI gene;Acc:422765]
ENSGALG00000014144	2.15553	-4.04936	1.87545	-2.15914	0.0308391	CORIN	corin, serine peptidase [Source:NCBI gene;Acc:100857733]
ENSGALG00000014159	955.819	-0.817458	0.233513	-3.5007	0.000464038	PACSIN2	protein kinase C and casein kinase substrate in neurons 2 [Source:NCBI gene;Acc:395975]
ENSGALG00000014186	48.292	-0.798173	0.402494	-1.98307	0.0473597	MPPED1	metallophosphoesterase domain containing 1 [Source:NCBI gene;Acc:418229]
ENSGALG00000014210	32.5358	1.39418	0.57734	2.41484	0.0157421		glucosamine-6-phosphate deaminase 2 [Source:NCBI gene;Acc:422772]
ENSGALG00000014226	55.4032	0.866734	0.31057	2.79079	0.00525803	KIAA0930	KIAA0930 [Source:HGNC Symbol;Acc:HGNC:1314]
ENSGALG00000014236	110.07	-0.881267	0.210745	-4.18168	2.89e-05	ATP8A1	ATPase phospholipid transporting 8A1 [Source:NCBI gene;Acc:422776]
ENSGALG00000014252	8941.24	-0.759181	0.298203	-2.54585	0.0109011		alpha-2-macroglobulin-like 2 [Source:NCBI gene;Acc:427942]
ENSGALG00000014261	62.0825	1.43856	0.494524	2.90898	0.00362613	UCHL1	ubiquitin C-terminal hydrolase L1 [Source:NCBI gene;Acc:770302]
ENSGALG00000014355	93.0983	-0.619611	0.28428	-2.17958	0.0292886	STIM2	stromal interaction molecule 2 [Source:NCBI gene;Acc:422799]
ENSGALG00000014365	55.1354	-1.01068	0.317231	-3.18594	0.00144285	RBPJ	recombination signal binding protein for immunoglobulin kappa J region [Source:NCBI gene;Acc:422802]
ENSGALG00000014371	565.258	0.602554	0.203795	2.95667	0.00310982	LGALS8	galectin 8 [Source:NCBI gene;Acc:430948]
ENSGALG00000014412	39.0761	1.80954	0.64826	2.79137	0.00524849	CSTA	cystatin A [Source:NCBI gene;Acc:418268]
ENSGALG00000014421	42.6428	-0.745777	0.292608	-2.54873	0.0108117	LCORL	ligand dependent nuclear receptor corepressor like [Source:NCBI gene;Acc:422820]
ENSGALG00000014464	318.256	0.605526	0.211279	2.866	0.00415696	MTR	5-methyltetrahydrofolate-homocysteine methyltransferase [Source:NCBI gene;Acc:422069]
ENSGALG00000014490	77.8353	1.0236	0.307613	3.32757	0.000876068
ENSGALG00000014513	9.67492	2.38735	0.921658	2.59028	0.00958982	CDCA3	cell division cycle associated 3 [Source:NCBI gene;Acc:770517]
ENSGALG00000014516	64.319	0.841917	0.408838	2.05929	0.0394664	CPEB2	cytoplasmic polyadenylation element binding protein 2 [Source:NCBI gene;Acc:422832]
ENSGALG00000014525	224.14	1.39733	0.257336	5.42999	5.64e-08	USP5	ubiquitin specific peptidase 5 [Source:NCBI gene;Acc:418290]
ENSGALG00000014526	1460.84	0.715065	0.191779	3.72859	0.000192553	TPI1	triosephosphate isomerase 1 [Source:NCBI gene;Acc:396435]
ENSGALG00000014537	65.4399	-0.799298	0.399569	-2.0004	0.0454573	BMF	Bcl2 modifying factor [Source:NCBI gene;Acc:769140]
ENSGALG00000014551	824.499	0.605199	0.236864	2.55505	0.0106171	TTC38	tetratricopeptide repeat protein 38-like [Source:NCBI gene;Acc:426599]
ENSGALG00000014642	304.601	-0.611775	0.17014	-3.59572	0.0003235	CHD1Z	chromodomain helicase DNA binding protein 1-Z [Source:NCBI gene;Acc:395783]
ENSGALG00000014678	32.5684	0.872389	0.353162	2.47022	0.0135028	ELL2	elongation factor for RNA polymerase II 2 [Source:NCBI gene;Acc:427119]
ENSGALG00000014687	82.392	2.26108	0.342193	6.6076	3.91e-11	EPHA1	EPH receptor A1 [Source:NCBI gene;Acc:378782]
ENSGALG00000014688	790.739	0.916797	0.212827	4.30771	1.65e-05	ZYX	zyxin [Source:NCBI gene;Acc:418300]
ENSGALG00000014725	304.613	1.89179	0.265624	7.12209	1.06e-12	PLK2	polo like kinase 2 [Source:NCBI gene;Acc:427150]
ENSGALG00000014736	17.5102	-1.15962	0.45012	-2.57624	0.0099881	KEL	Kell blood group, metallo-endopeptidase [Source:NCBI gene;Acc:418306]
ENSGALG00000014769	90.3063	0.752138	0.250573	3.00167	0.00268506	NLN	neurolysin [Source:NCBI gene;Acc:427167]
ENSGALG00000014812	18.4745	2.40273	0.861351	2.78949	0.00527916	SIDT1	SID1 transmembrane family member 1 [Source:NCBI gene;Acc:418321]
ENSGALG00000014819	47.8853	-0.689695	0.272198	-2.53379	0.0112835	JMY	junction mediating and regulatory protein, p53 cofactor [Source:NCBI gene;Acc:427182]
ENSGALG00000014824	40.5532	1.25475	0.508216	2.46892	0.0135521	PTGER4	prostaglandin E receptor 4 [Source:NCBI gene;Acc:427183]
ENSGALG00000014835	892.206	-0.62957	0.271086	-2.3224	0.0202114	C7	Gallus gallus complement C7 (C7), mRNA. [Source:RefSeq mRNA;Acc:NM_001318402]
ENSGALG00000014836	1234.37	-1.07432	0.306385	-3.50643	0.000454162	LPIN2	lipin 2 [Source:NCBI gene;Acc:421059]
ENSGALG00000014847	43.4663	-0.835284	0.334265	-2.49887	0.012459	MYOM1	myomesin 1 [Source:NCBI gene;Acc:395805]
ENSGALG00000014857	279.4	1.38458	0.511528	2.70675	0.00679463	SELENOP1	selenoprotein P1 [Source:NCBI gene;Acc:431587]
ENSGALG00000014863	110.116	-1.48231	0.287435	-5.15703	2.51e-07	TMEM267	transmembrane protein 267 [Source:NCBI gene;Acc:427193]
ENSGALG00000014865	46.6717	-0.678872	0.302043	-2.2476	0.0246015
ENSGALG00000014877	44.5833	-1.17028	0.411943	-2.84087	0.00449909	EMB	embigin [Source:NCBI gene;Acc:395242]
ENSGALG00000014881	7.194	-1.51036	0.664954	-2.27138	0.0231242	FAM184A	family with sequence similarity 184 member A [Source:NCBI gene;Acc:421727]
ENSGALG00000014892	31.3196	-0.921735	0.421985	-2.18428	0.0289413	CEP85L	centrosomal protein 85 like [Source:NCBI gene;Acc:100857774]
ENSGALG00000014908	456.486	-1.10822	0.263493	-4.20587	2.6e-05	FST	follistatin [Source:NCBI gene;Acc:396119]
ENSGALG00000014940	65.7185	-0.757188	0.331636	-2.28319	0.0224191	ZUP1	zinc finger with UFM1 specific peptidase domain [Source:NCBI gene;Acc:421739]
ENSGALG00000014944	30.9467	1.79382	0.391746	4.57904	4.67e-06	GCNT4	glucosaminyl (N-acetyl) transferase 4, core 2 [Source:NCBI gene;Acc:427207]
ENSGALG00000014950	4048.71	-1.5842	0.346267	-4.57507	4.76e-06	SOT3A1L	sulfotransferase family 3A, member 1-like [Source:NCBI gene;Acc:421740]
ENSGALG00000014963	46.8177	-0.747162	0.338693	-2.20602	0.0273829		dermatan sulfate epimerase [Source:NCBI gene;Acc:421745]
ENSGALG00000014983	11.6034	-1.61555	0.586879	-2.75279	0.00590897	F2R	coagulation factor II thrombin receptor [Source:NCBI gene;Acc:427212]
ENSGALG00000014989	28.9266	0.807908	0.349092	2.31431	0.0206507	S100Z	S100 calcium binding protein Z [Source:NCBI gene;Acc:431598]
ENSGALG00000015020	18.9072	1.43407	0.456464	3.14168	0.0016798	TMEM171	transmembrane protein 171 [Source:NCBI gene;Acc:427220]
ENSGALG00000015029	26.0489	0.896037	0.425107	2.10779	0.035049	EVC2	EvC ciliary complex subunit 2 [Source:NCBI gene;Acc:770095]
ENSGALG00000015037	58.7197	0.777285	0.301216	2.58049	0.00986605	EVC	EvC ciliary complex subunit 1 [Source:NCBI gene;Acc:422851]
ENSGALG00000015038	44.7503	1.28811	0.465247	2.76866	0.00562871	CHD1L	chromodomain helicase DNA binding protein 1 like [Source:HGNC Symbol;Acc:HGNC:1916]
ENSGALG00000015057	13.7655	1.48531	0.597852	2.48442	0.0129764	DDO	D-aspartate oxidase [Source:NCBI gene;Acc:770953]
ENSGALG00000015090	2474.2	2.88704	0.353785	8.16043	3.34e-16	PLIN2	perilipin 2 [Source:NCBI gene;Acc:427237]
ENSGALG00000015110	12.596	1.23457	0.625474	1.97381	0.0484029	FAM189A2	family with sequence similarity 189 member A2 [Source:NCBI gene;Acc:427245]
ENSGALG00000015134	6.01083	5.74169	2.84335	2.01934	0.0434521	APOV1	apovitellenin 1 [Source:NCBI gene;Acc:396476]
ENSGALG00000015139	124.459	-0.722948	0.318369	-2.27078	0.02316	ABHD17B	abhydrolase domain containing 17B [Source:NCBI gene;Acc:427252]
ENSGALG00000015147	6552.41	0.751693	0.192439	3.90613	9.38e-05	ALDH1A1	aldehyde dehydrogenase 1 family member A1 [Source:NCBI gene;Acc:395264]
ENSGALG00000015151	179.429	0.632299	0.232768	2.71643	0.00659893	B4GALT6	beta-1,4-galactosyltransferase 6 [Source:NCBI gene;Acc:421092]
ENSGALG00000015152	10.0532	-1.60407	0.590558	-2.71619	0.00660382	BOC	BOC cell adhesion associated, oncogene regulated [Source:NCBI gene;Acc:418361]
ENSGALG00000015179	271.552	-2.0195	0.350331	-5.76453	8.19e-09	CEP78	centrosomal protein 78 [Source:NCBI gene;Acc:431612]
ENSGALG00000015180	10488.7	-1.52801	0.238404	-6.40934	1.46e-10	PSAT1	phosphoserine aminotransferase 1 [Source:NCBI gene;Acc:427263]
ENSGALG00000015183	41.2162	1.25179	0.517702	2.41798	0.0156071		Ras-related protein Rab-10-like [Source:NCBI gene;Acc:421099]
ENSGALG00000015192	85.9488	-1.24318	0.607611	-2.04602	0.0407549		granzyme M [Source:NCBI gene;Acc:100859124]
ENSGALG00000015209	246.493	-0.839608	0.280816	-2.98989	0.00279079	NFIL3	nuclear factor, interleukin 3 regulated [Source:NCBI gene;Acc:395326]
ENSGALG00000015218	19.2658	1.82953	0.578622	3.16187	0.00156761	SLC19A2	solute carrier family 19 member 2 [Source:NCBI gene;Acc:427957]
ENSGALG00000015233	469.369	-1.10641	0.278977	-3.96597	7.31e-05	ATP1B1	ATPase Na+/K+ transporting subunit beta 1 [Source:NCBI gene;Acc:396529]
ENSGALG00000015249	32.6642	0.821546	0.348626	2.35652	0.0184468	TTF2	transcription termination factor 2 [Source:NCBI gene;Acc:418376]
ENSGALG00000015268	90.9226	0.755337	0.273407	2.76269	0.00573279	NUDT12	nudix hydrolase 12 [Source:NCBI gene;Acc:768471]
ENSGALG00000015294	4.55256	3.37472	1.40526	2.40149	0.0163287	ADGRG7	adhesion G protein-coupled receptor G7 [Source:NCBI gene;Acc:418390]
ENSGALG00000015315	98.609	1.02284	0.362604	2.82081	0.00479022	TRIM14	tripartite motif containing 14 [Source:NCBI gene;Acc:427282]
ENSGALG00000015322	25.5396	-1.01068	0.489338	-2.06539	0.0388857	IMPG2	interphotoreceptor matrix proteoglycan 2 [Source:NCBI gene;Acc:418393]
ENSGALG00000015330	229.691	0.966173	0.485293	1.9909	0.0464914	PCNP	PEST proteolytic signal containing nuclear protein [Source:NCBI gene;Acc:418398]
ENSGALG00000015360	13.0729	-1.52357	0.622276	-2.44839	0.0143496	KIAA1524	KIAA1524 [Source:NCBI gene;Acc:418410]
ENSGALG00000015379	4.7245	-1.94861	0.926713	-2.10271	0.035491	TAGLN3	transgelin 3 [Source:NCBI gene;Acc:418420]
ENSGALG00000015382	13.7853	1.23269	0.566188	2.17717	0.0294679	CHRNA6	cholinergic receptor nicotinic alpha 6 subunit [Source:NCBI gene;Acc:396321]
ENSGALG00000015412	43.2083	-0.697134	0.314906	-2.21379	0.0268434	ARL13B	ADP ribosylation factor like GTPase 13B [Source:NCBI gene;Acc:418431]
ENSGALG00000015428	180.631	-0.869259	0.277558	-3.13181	0.0017373		pleckstrin and Sec7 domain containing 3 [Source:NCBI gene;Acc:770334]
ENSGALG00000015433	362.268	0.768401	0.281171	2.73286	0.00627867	ABCA1	ATP-binding cassette, sub-family A (ABC1), member 1 [Source:NCBI gene;Acc:373945]
ENSGALG00000015468	48.2802	1.19466	0.376805	3.17051	0.00152173	TSTD3	thiosulfate sulfurtransferase (rhodanese)-like domain containing 3 [Source:NCBI gene;Acc:421792]
ENSGALG00000015480	212.975	-0.780168	0.224791	-3.47063	0.00051924	POGLUT1	protein O-glucosyltransferase 1 [Source:NCBI gene;Acc:418455]
ENSGALG00000015511	36.6103	-2.1679	0.421097	-5.14821	2.63e-07		roundabout guidance receptor 1 [Source:NCBI gene;Acc:395292]
ENSGALG00000015554	2.97563	-2.61167	1.22662	-2.12915	0.0332418	SORCS2	sortilin related VPS10 domain containing receptor 2 [Source:NCBI gene;Acc:428797]
ENSGALG00000015591	182.548	0.668724	0.224975	2.97244	0.00295445	ACOX3	acyl-CoA oxidase 3, pristanoyl [Source:NCBI gene;Acc:422869]
ENSGALG00000015662	86.1906	1.25545	0.45402	2.76518	0.00568916	LIPI	lipase member I [Source:NCBI gene;Acc:418466]
ENSGALG00000015663	1744.11	0.83315	0.169205	4.92392	8.48e-07	HSDL2	hydroxysteroid dehydrogenase like 2 [Source:NCBI gene;Acc:100858057]
ENSGALG00000015691	45.142	0.995303	0.390728	2.5473	0.0108559	SMC2	structural maintenance of chromosomes 2 [Source:NCBI gene;Acc:396156]
ENSGALG00000015762	63.0013	0.601217	0.301525	1.99392	0.0461605	LYRM2	LYR motif containing 2 [Source:NCBI gene;Acc:421812]
ENSGALG00000015795	60.675	-1.21711	0.313499	-3.88234	0.000103454	ADAMTS5	ADAM metallopeptidase with thrombospondin type 1 motif 5 [Source:NCBI gene;Acc:427971]
ENSGALG00000015849	1609.44	4.61663	0.752333	6.13642	8.44e-10	ME1	malic enzyme 1 [Source:NCBI gene;Acc:374189]
ENSGALG00000015877	61.5279	-0.609173	0.299391	-2.03471	0.0418801	SH3BGRL2	SH3 domain binding glutamate rich protein like 2 [Source:HGNC Symbol;Acc:HGNC:15567]
ENSGALG00000015937	173.653	3.38986	1.1566	2.93088	0.00338	FABP1	fatty acid binding protein 1 [Source:NCBI gene;Acc:374015]
ENSGALG00000015939	557.215	0.73168	0.144351	5.06875	4e-07	THNSL2	threonine synthase like 2 [Source:NCBI gene;Acc:422927]
ENSGALG00000016036	117.713	-0.620204	0.255594	-2.42652	0.0152442	DOPEY2	dopey family member 2 [Source:HGNC Symbol;Acc:HGNC:1291]
ENSGALG00000016042	25.6715	0.857268	0.428446	2.00088	0.0454057	CHAF1B	chromatin assembly factor 1 subunit B [Source:NCBI gene;Acc:418514]
ENSGALG00000016185	19.4554	1.34218	0.474735	2.82721	0.00469552	SLC37A1	solute carrier family 37 member 1 [Source:NCBI gene;Acc:418537]
ENSGALG00000016196	411.113	-0.589005	0.277141	-2.12529	0.0335624		cystathionine-beta-synthase [Source:NCBI gene;Acc:418545]
ENSGALG00000016265	116.635	-0.883498	0.197305	-4.47784	7.54e-06	LANCL3	LanC like 3 [Source:NCBI gene;Acc:427992]
ENSGALG00000016271	1196.11	0.827403	0.187962	4.40197	1.07e-05	PTP4A1	protein tyrosine phosphatase type IVA, member 1 [Source:NCBI gene;Acc:421877]
ENSGALG00000016289	452.193	-0.840814	0.255822	-3.28672	0.00101363	DST	dystonin [Source:NCBI gene;Acc:421884]
ENSGALG00000016293	58.3551	-0.863153	0.336954	-2.56164	0.010418	BMP5	bone morphogenetic protein 5 [Source:NCBI gene;Acc:396053]
ENSGALG00000016323	607.64	0.719632	0.298272	2.41267	0.0158361	PDK3	pyruvate dehydrogenase kinase 3 [Source:NCBI gene;Acc:418595]
ENSGALG00000016324	829.168	1.79525	0.769835	2.33199	0.0197014	GSTA4L	glutathione S-transferase alpha 4-like [Source:NCBI gene;Acc:395612]
ENSGALG00000016325	274.916	-1.10596	0.408578	-2.70684	0.00679274	GSTA3	glutathione S-transferase alpha 3 [Source:NCBI gene;Acc:414896]
ENSGALG00000016328	2690.27	0.708592	0.214964	3.29632	0.000979591	GSTA2	glutathione S-transferase alpha 2 [Source:NCBI gene;Acc:414895]
ENSGALG00000016418	226.97	-0.665374	0.263517	-2.52497	0.0115707	BCLAF3	chromosome X open reading frame 23 [Source:NCBI gene;Acc:100858121]
ENSGALG00000016425	91.0261	0.781703	0.288499	2.70955	0.0067375	IAH1	isoamyl acetate-hydrolyzing esterase 1 homolog [Source:NCBI gene;Acc:421930]
ENSGALG00000016442	19.6477	1.79166	0.567491	3.15716	0.00159314		ribonucleotide reductase regulatory subunit M2 [Source:NCBI gene;Acc:421936]
ENSGALG00000016444	102.802	0.890449	0.410248	2.17052	0.0299678	ODC1	ornithine decarboxylase 1 [Source:NCBI gene;Acc:421937]
ENSGALG00000016456	281.705	-1.74791	0.321932	-5.42946	5.65e-08	LPIN1	lipin 1 [Source:NCBI gene;Acc:421945]
ENSGALG00000016462	10.7187	-4.31424	1.2667	-3.40589	0.000659484	MYCN	v-myc avian myelocytomatosis viral oncogene neuroblastoma derived homolog [Source:NCBI gene;Acc:421948]
ENSGALG00000016476	88.9571	0.942952	0.39751	2.37215	0.0176849	TTC32	tetratricopeptide repeat domain 32 [Source:NCBI gene;Acc:769943]
ENSGALG00000016486	243.443	-0.902832	0.205846	-4.38596	1.15e-05	HS1BP3	HCLS1 binding protein 3 [Source:NCBI gene;Acc:421966]
ENSGALG00000016518	838.493	-0.643916	0.176929	-3.63941	0.00027326	PHKA2	phosphorylase kinase regulatory subunit alpha 2 [Source:NCBI gene;Acc:418612]
ENSGALG00000016522	35.2288	-2.02614	0.574299	-3.52802	0.000418675	PPEF1	protein phosphatase with EF-hand domain 1 [Source:NCBI gene;Acc:427999]
ENSGALG00000016538	86.4595	-0.591317	0.265627	-2.22612	0.0260064	RAI2	retinoic acid induced 2 [Source:NCBI gene;Acc:418614]
ENSGALG00000016560	1249.19	0.754791	0.325623	2.31799	0.0204498	SELENOI	selenoprotein I [Source:NCBI gene;Acc:428661]
ENSGALG00000016567	1246.18	0.862353	0.194679	4.42961	9.44e-06	EPHX2	epoxide hydrolase 2 [Source:NCBI gene;Acc:421999]
ENSGALG00000016583	28.236	1.35828	0.432332	3.14176	0.00167938	ESCO2	establishment of sister chromatid cohesion N-acetyltransferase 2 [Source:NCBI gene;Acc:422004]
ENSGALG00000016592	14516.2	-0.656651	0.214132	-3.06657	0.00216528	PRPS2	phosphoribosyl pyrophosphate synthetase 2 [Source:NCBI gene;Acc:418639]
ENSGALG00000016595	93.3084	0.991244	0.306297	3.23622	0.00121125	TRIM35	tripartite motif containing 35 [Source:NCBI gene;Acc:771180]
ENSGALG00000016669	5.49962	5.61445	1.48949	3.76938	0.000163657	AvBD2	avian beta-defensin 2 [Source:NCBI gene;Acc:395840]
ENSGALG00000016674	7.16533	2.09437	0.850401	2.4628	0.0137855	EFHC1	EF-hand domain containing 1 [Source:NCBI gene;Acc:422041]
ENSGALG00000016719	277.452	0.966216	0.490457	1.97003	0.0488348	TNFRSF21	TNF receptor superfamily member 21 [Source:NCBI gene;Acc:422062]
ENSGALG00000016724	8788.72	0.670543	0.265	2.53035	0.0113948	RGN	regucalcin [Source:NCBI gene;Acc:395480]
ENSGALG00000016761	186.627	-2.27024	1.02116	-2.22319	0.0262029	LYG2	lysozyme g2 [Source:NCBI gene;Acc:395708]
ENSGALG00000016779	41.4351	-0.710481	0.325525	-2.18257	0.0290678	RNF149	ring finger protein 149 [Source:NCBI gene;Acc:418712]
ENSGALG00000016785	112.006	-1.32617	0.417588	-3.17578	0.00149435	IL1RL1	interleukin 1 receptor like 1 [Source:NCBI gene;Acc:374136]
ENSGALG00000016810	10.6069	-1.26918	0.610128	-2.08019	0.0375083	SH3RF3	SH3 domain containing ring finger 3 [Source:NCBI gene;Acc:418731]
ENSGALG00000016837	25.7595	-1.48301	0.547827	-2.70708	0.00678778	MYO16	myosin XVI [Source:NCBI gene;Acc:418751]
ENSGALG00000016875	234.585	0.664474	0.267643	2.48269	0.0130396	CLYBL	citrate lyase beta like [Source:NCBI gene;Acc:418775]
ENSGALG00000016883	153.122	-0.808519	0.228765	-3.53427	0.000408905	DOCK9	dedicator of cytokinesis 9 [Source:NCBI gene;Acc:418779]
ENSGALG00000016929	20.9478	0.9173	0.412978	2.22118	0.0263387	PIBF1	progesterone immunomodulatory binding factor 1 [Source:NCBI gene;Acc:418820]
ENSGALG00000016932	62.3858	0.68344	0.340786	2.00548	0.0449114	MZT1	mitotic spindle organizing protein 1 [Source:NCBI gene;Acc:418822]
ENSGALG00000016949	471.658	-0.609289	0.180237	-3.3805	0.000723546	WBP4	WW domain binding protein 4 [Source:NCBI gene;Acc:418829]
ENSGALG00000016955	449.075	0.845232	0.251137	3.36562	0.000763725	VWA8	von Willebrand factor A domain containing 8 [Source:NCBI gene;Acc:428066]
ENSGALG00000016959	10.0102	-1.86451	0.578927	-3.22064	0.00127906	DGKH	diacylglycerol kinase eta [Source:NCBI gene;Acc:769506]
ENSGALG00000016993	70.9636	0.9421	0.403282	2.33608	0.019487	SUCLA2	succinate-CoA ligase ADP-forming beta subunit [Source:NCBI gene;Acc:418857]
ENSGALG00000017002	1036.05	-0.641836	0.261011	-2.45904	0.0139309	FNDC3A	fibronectin type III domain containing 3A [Source:NCBI gene;Acc:418863]
ENSGALG00000017006	56.6267	0.669799	0.309606	2.16339	0.0305112	SETDB2	SET domain bifurcated 2 [Source:NCBI gene;Acc:418866]
ENSGALG00000017037	45.2595	1.32582	0.390288	3.39702	0.000681232	NHLRC3	NHL repeat containing 3 [Source:NCBI gene;Acc:418890]
ENSGALG00000017071	128.298	-0.70581	0.309768	-2.27851	0.0226963
ENSGALG00000017077	261.509	-0.679806	0.269869	-2.51902	0.0117682	HSPH1	heat shock protein family H (Hsp110) member 1 [Source:NCBI gene;Acc:418917]
ENSGALG00000017099	16.4534	-1.21818	0.597069	-2.04027	0.041323	RASL11A	ras- like family 11 member A [Source:NCBI gene;Acc:418932]
ENSGALG00000017133	97.1299	0.675817	0.23483	2.8779	0.00400335	EEF1AKMT1	eukaryotic translation elongation factor 1 alpha lysine methyltransferase 1 [Source:NCBI gene;Acc:418951]
ENSGALG00000017153	1669.27	-0.630777	0.129382	-4.8753	1.09e-06	RDX	radixin [Source:NCBI gene;Acc:395511]
ENSGALG00000017173	18.3931	-1.65334	0.449854	-3.67528	0.000237588	GUCY1A2	guanylate cyclase 1 soluble subunit alpha 2 [Source:NCBI gene;Acc:771678]
ENSGALG00000017239	442.597	0.618227	0.237892	2.59878	0.00935567	CTSC	Gallus gallus cathepsin C (CTSC), mRNA. [Source:RefSeq mRNA;Acc:NM_001321554]
ENSGALG00000017241	30.6321	0.92985	0.411231	2.26114	0.0237509
ENSGALG00000017302	1138.14	-0.685987	0.232221	-2.95402	0.00313662	SLCO2B1	solute carrier organic anion transporter family member 2B1 [Source:NCBI gene;Acc:419051]
ENSGALG00000017329	45.129	-0.586456	0.288059	-2.03589	0.0417613	FCHSD2	FCH and double SH3 domains 2 [Source:NCBI gene;Acc:419068]
ENSGALG00000017350	64.3598	0.920408	0.281982	3.26406	0.00109827	RRM1	ribonucleotide reductase catalytic subunit M1 [Source:NCBI gene;Acc:419081]
ENSGALG00000017363	114.515	-0.670103	0.280979	-2.38489	0.0170843	C11H16ORF87	chromosome 11 open reading frame, human C16orf87 [Source:NCBI gene;Acc:415747]
ENSGALG00000017378	6.42845	2.48102	0.941382	2.63551	0.00840113	CRTAC1	cartilage acidic protein 1 [Source:NCBI gene;Acc:425346]
ENSGALG00000017414	297.977	0.605736	0.252538	2.39859	0.0164582	JUP	junction plakoglobin [Source:NCBI gene;Acc:429710]
ENSGALG00000017553	86.3649	1.2961	0.312448	4.14823	3.35e-05	SNX11	sorting nexin 11 [Source:NCBI gene;Acc:429353]
ENSGALG00000018247	6.353	-2.13382	0.858071	-2.48677	0.0128909	gga-mir-221	gga-mir-221 [Source:miRBase;Acc:MI0001178]
ENSGALG00000019003	6.56679	-2.22198	1.09389	-2.03127	0.0422271	PRAG1	PEAK1 related kinase activating pseudokinase 1 [Source:NCBI gene;Acc:422632]
ENSGALG00000019276	89.3474	-1.16072	0.509694	-2.27729	0.022769		solute carrier organic anion transporter family member 1B1 [Source:NCBI gene;Acc:418189]
ENSGALG00000019284	873.208	0.648433	0.177218	3.65897	0.000253233		aldo-keto reductase family 1 member B10-like 3 [Source:NCBI gene;Acc:418170]
ENSGALG00000019286	22.9148	1.14579	0.422663	2.71088	0.00671053	PEX26	peroxisomal biogenesis factor 26 [Source:NCBI gene;Acc:418165]
ENSGALG00000019325	29.6091	-1.74476	0.855837	-2.03866	0.0414842		uncharacterized LOC417973 [Source:NCBI gene;Acc:417973]
ENSGALG00000019384	32.5981	-1.00699	0.373426	-2.69662	0.00700462	MAPK12	mitogen-activated protein kinase 12 [Source:NCBI gene;Acc:769763]
ENSGALG00000019514	249.069	0.743962	0.280132	2.65575	0.00791319	CNDP2	CNDP dipeptidase 2 (metallopeptidase M20 family) [Source:NCBI gene;Acc:421013]
ENSGALG00000019543	12.0869	1.24361	0.576214	2.15825	0.0309088	OTULIN	family with sequence similarity 105, member B [Source:NCBI gene;Acc:427097]
ENSGALG00000019663	100.634	-1.21636	0.321779	-3.78012	0.000156756	ACBD7	acyl-CoA binding domain containing 7 [Source:NCBI gene;Acc:420531]
ENSGALG00000019690	83.9454	-2.76971	0.55122	-5.02469	5.04e-07	WDR86	WD repeat domain 86 [Source:NCBI gene;Acc:770203]
ENSGALG00000019755	7.51918	3.52861	1.08386	3.25558	0.0011316	CD300L-S1	CD300 antigen-like family member [Source:NCBI gene;Acc:769812]
ENSGALG00000019757	73.5642	-1.13002	0.275978	-4.0946	4.23e-05		uncharacterized LOC422106 [Source:NCBI gene;Acc:422106]
ENSGALG00000019795	35.7531	-0.919694	0.340902	-2.69782	0.00697944
ENSGALG00000020210	18.0783	1.49475	0.535775	2.78989	0.00527264	CENPU	centromere protein U [Source:NCBI gene;Acc:422548]
ENSGALG00000020251	313.611	0.79745	0.310861	2.5653	0.0103088	FNIP2	folliculin interacting protein 2 [Source:NCBI gene;Acc:422417]
ENSGALG00000020342	48.0801	0.819065	0.284373	2.88025	0.00397358	ABHD12B	abhydrolase domain containing 12B [Source:NCBI gene;Acc:100857753]
ENSGALG00000020438	79.0213	1.81609	0.282003	6.43997	1.2e-10	DPH6	diphthamine biosynthesis 6 [Source:NCBI gene;Acc:423294]
ENSGALG00000020488	396.569	0.845392	0.243466	3.47232	0.000515978		chromosome 11 open reading frame 24 [Source:NCBI gene;Acc:423113]
ENSGALG00000020716	18.6132	1.07386	0.447634	2.39898	0.0164409	ARMH1	chromosome 1 open reading frame 228 [Source:NCBI gene;Acc:101751863]
ENSGALG00000020805	452.142	0.832975	0.254552	3.27232	0.00106669	LRRC8D	leucine rich repeat containing 8 family member D [Source:NCBI gene;Acc:424513]
ENSGALG00000020985	35.378	1.09999	0.390199	2.81905	0.00481659
ENSGALG00000021017	48.602	0.908579	0.436192	2.08298	0.0372529	DUSP15	dual specificity phosphatase 15 [Source:NCBI gene;Acc:419277]
ENSGALG00000021039	82.7344	3.77384	1.12559	3.35277	0.00080008	HKDC1	hexokinase domain containing 1 [Source:NCBI gene;Acc:423698]
ENSGALG00000021139	253.687	1.96233	0.952421	2.06036	0.0393643	IGLL1	immunoglobulin lambda-like polypeptide 1 [Source:NCBI gene;Acc:416928]
ENSGALG00000021171	208.094	-0.953841	0.182212	-5.23479	1.65e-07		transmembrane protein 2-like [Source:NCBI gene;Acc:415478]
ENSGALG00000021238	78.6217	0.75425	0.357198	2.11157	0.0347233		cytochrome P450 family 2 subfamily W member 1 [Source:NCBI gene;Acc:416453]
ENSGALG00000021275	277.562	-1.60721	0.43282	-3.71333	0.000204548	LTC4S	leukotriene C4 synthase [Source:NCBI gene;Acc:770619]
ENSGALG00000021304	8.81057	5.30824	1.3776	3.85326	0.000116557
ENSGALG00000021340	47.9184	1.1997	0.433418	2.768	0.00564006	CA9	carbonic anhydrase 9 [Source:NCBI gene;Acc:770004]
ENSGALG00000021972	1869.32	1.84019	0.288486	6.37879	1.78e-10	PLIN4	perilipin-4 [Source:NCBI gene;Acc:100857433]
ENSGALG00000022586	148415	-0.638385	0.263207	-2.42541	0.0152911	HPX	hemopexin [Source:NCBI gene;Acc:419076]
ENSGALG00000022720	6.86085	-2.84937	0.84397	-3.37615	0.000735067	GJB2	gap junction protein beta 2 [Source:NCBI gene;Acc:428083]
ENSGALG00000022758	1272.03	2.107	0.425393	4.95306	7.31e-07	GGACT	gamma-glutamylamine cyclotransferase [Source:NCBI gene;Acc:418773]
ENSGALG00000022815	8.09481	3.63772	1.32227	2.75111	0.00593933	AvBD1	avian beta-defensin 1 [Source:NCBI gene;Acc:395841]
ENSGALG00000022875	233.359	-1.24239	0.26499	-4.68844	2.75e-06		myelin oligodendrocyte glycoprotein [Source:NCBI gene;Acc:421050]
ENSGALG00000022926	19.164	1.02765	0.510281	2.01388	0.0440218	GPR162	G protein-coupled receptor 162 [Source:NCBI gene;Acc:418288]
ENSGALG00000022991	207.947	-0.62896	0.204505	-3.07553	0.00210132	SMIM20	small integral membrane protein 20 [Source:NCBI gene;Acc:769392]
ENSGALG00000023122	691.228	2.14696	0.74524	2.8809	0.00396546	SULT1B	sulfotransferase family, cytosolic, 1B [Source:NCBI gene;Acc:422661]
ENSGALG00000023266	862.233	0.680904	0.255842	2.66142	0.00778108	INPP5J	inositol polyphosphate-5-phosphatase J [Source:NCBI gene;Acc:416996]
ENSGALG00000023296	274.91	-0.704509	0.272066	-2.58948	0.00961205	TAL1	TAL bHLH transcription factor 1, erythroid differentiation factor [Source:NCBI gene;Acc:396298]
ENSGALG00000023379	30.8431	-0.833345	0.366591	-2.27323	0.0230124	F2RL2	coagulation factor II thrombin receptor like 2 [Source:NCBI gene;Acc:768449]
ENSGALG00000023395	425.009	2.3981	0.341812	7.01584	2.29e-12	PLIN1	perilipin 1 [Source:NCBI gene;Acc:415487]
ENSGALG00000023444	34.1181	-1.28886	0.408636	-3.15405	0.0016102	APELA	apelin receptor early endogenous ligand [Source:NCBI gene;Acc:770154]
ENSGALG00000023517	231.373	0.976394	0.227326	4.29513	1.75e-05	AGPAT2	1-acylglycerol-3-phosphate O-acyltransferase 2 [Source:NCBI gene;Acc:772114]
ENSGALG00000023576	356.291	-0.912375	0.256875	-3.55182	0.000382577	PIM3	pim-3 oncogene [Source:NCBI gene;Acc:768655]
ENSGALG00000023742	240.021	1.0675	0.439549	2.42863	0.0151558	AHR2	Gallus gallus aryl hydrocarbon receptor 2 (AHR2), mRNA. [Source:RefSeq mRNA;Acc:NM_001319008]
ENSGALG00000023757	475.013	1.3461	0.243005	5.53938	3.04e-08	TMEM199	transmembrane protein 199 [Source:NCBI gene;Acc:417566]
ENSGALG00000023818	957.468	-2.68844	0.289857	-9.27506	1.78e-20	HSPB9	heat shock protein family B (small) member 9 [Source:NCBI gene;Acc:428310]
ENSGALG00000023882	5.57045	3.07391	1.11209	2.76409	0.00570824	MALL	mal, T-cell differentiation protein like [Source:NCBI gene;Acc:421222]
ENSGALG00000023920	71.962	0.728131	0.267198	2.72506	0.00642898	PHYKPL	5-phosphohydroxy-L-lysine phospho-lyase [Source:NCBI gene;Acc:416374]
ENSGALG00000023933	357.463	3.47031	0.72281	4.80114	1.58e-06	G0S2	G0/G1 switch 2 [Source:NCBI gene;Acc:419860]
ENSGALG00000024041	103.586	0.586696	0.228955	2.5625	0.0103923	FAHD1	fumarylacetoacetate hydrolase domain containing 1 [Source:NCBI gene;Acc:416538]
ENSGALG00000024077	628.017	-0.767366	0.374146	-2.05098	0.0402691		crystallin beta-gamma domain containing 3 [Source:NCBI gene;Acc:418437]
ENSGALG00000024081	29.6696	-0.732185	0.365286	-2.00442	0.0450256	TGIF2	TGFB induced factor homeobox 2 [Source:NCBI gene;Acc:428131]
ENSGALG00000024272	17.6019	1.76681	0.789736	2.23721	0.0252723	S100A9	S100 calcium binding protein A9 [Source:NCBI gene;Acc:426356]
ENSGALG00000024296	24.4876	2.09391	0.614518	3.40741	0.00065583		transmembrane protein 45B-like [Source:NCBI gene;Acc:419726]
ENSGALG00000024298	49.4805	-1.91471	0.514108	-3.72434	0.000195829	ADAMTSL5	ADAMTS like 5 [Source:NCBI gene;Acc:427264]
ENSGALG00000024449	830.289	0.912584	0.221275	4.12421	3.72e-05	RAMP2	receptor activity modifying protein 2 [Source:NCBI gene;Acc:420022]
ENSGALG00000024488	57.9696	-0.74941	0.303246	-2.47129	0.0134625	CD99	CD99 molecule [Source:NCBI gene;Acc:418662]
ENSGALG00000025300	13.6179	-1.22459	0.486239	-2.51849	0.0117858	gga-mir-1772	gga-mir-1772 [Source:miRBase;Acc:MI0007515]
ENSGALG00000025435	10.0094	1.47035	0.619134	2.37485	0.0175563	gga-mir-1579	gga-mir-1579 [Source:miRBase;Acc:MI0007305]
ENSGALG00000025759	74.4371	-0.773413	0.307204	-2.51759	0.0118162	TFDP2	transcription factor Dp-2 [Source:NCBI gene;Acc:424780]
ENSGALG00000025780	43.4296	-1.16451	0.318958	-3.65097	0.000261248	ITPRIP	inositol 1,4,5-trisphosphate receptor interacting protein [Source:NCBI gene;Acc:428979]
ENSGALG00000025796	1331.32	0.959967	0.230594	4.16301	3.14e-05	ADI1	acireductone dioxygenase 1 [Source:NCBI gene;Acc:421918]
ENSGALG00000025864	63.4632	-0.842554	0.275305	-3.06044	0.0022101	WTIP	Wilms tumor 1 interacting protein [Source:NCBI gene;Acc:769595]
ENSGALG00000025906	3.85883	3.13866	1.39134	2.25585	0.0240798	HS6ST3	heparan sulfate 6-O-sulfotransferase 3 [Source:HGNC Symbol;Acc:HGNC:19134]
ENSGALG00000026005	8.54987	2.90206	1.26468	2.2947	0.0217505	DIO2	iodothyronine deiodinase 2 [Source:NCBI gene;Acc:373903]
ENSGALG00000026038	17.4538	1.20961	0.498354	2.42721	0.0152153
ENSGALG00000026055	33.2681	-0.721435	0.343182	-2.10219	0.0355362	PALM	paralemmin [Source:NCBI gene;Acc:101750199]
ENSGALG00000026137	223.806	1.26894	0.401504	3.16047	0.00157517	CDKN2B	cyclin dependent kinase inhibitor 2B [Source:NCBI gene;Acc:395076]
ENSGALG00000026152	992.715	-1.15828	0.361848	-3.20101	0.00136949	GBP	Gallus gallus guanylate binding protein (GBP), mRNA. [Source:RefSeq mRNA;Acc:NM_204652]
ENSGALG00000026241	34.2761	-1.13125	0.433967	-2.60677	0.00914003	GRIN3B	glutamate ionotropic receptor NMDA type subunit 3B [Source:NCBI gene;Acc:429171]
ENSGALG00000026253	127.444	0.887656	0.373769	2.37488	0.0175549	TMEM144	transmembrane protein 144 [Source:NCBI gene;Acc:422414]
ENSGALG00000026279	74.7085	0.669614	0.267106	2.50693	0.0121786	COMMD8	COMM domain containing 8 [Source:NCBI gene;Acc:422769]
ENSGALG00000026287	191.244	-0.735588	0.328907	-2.23647	0.0253213	IRS2	insulin receptor substrate 2 [Source:HGNC Symbol;Acc:HGNC:6126]
ENSGALG00000026311	32.4712	1.25348	0.538292	2.32863	0.0198789	C12orf75	chromosome 12 open reading frame 75 [Source:NCBI gene;Acc:771624]
ENSGALG00000026322	49.2645	0.802588	0.277269	2.89461	0.00379624	ARMT1	acidic residue methyltransferase 1 [Source:NCBI gene;Acc:421637]
ENSGALG00000026373	53.922	-0.819113	0.293204	-2.79366	0.00521153	KCNJ8	potassium voltage-gated channel subfamily J member 8 [Source:NCBI gene;Acc:395973]
ENSGALG00000026426	217.575	-0.644103	0.209112	-3.08018	0.00206874	OTUD1	OTU deubiquitinase 1 [Source:HGNC Symbol;Acc:HGNC:27346]
ENSGALG00000026471	209.407	0.81014	0.321948	2.51637	0.011857	CRIP2	cysteine rich protein 2 [Source:NCBI gene;Acc:424374]
ENSGALG00000026499	101.216	-0.703989	0.223333	-3.15219	0.00162052
ENSGALG00000026525	606.236	0.673909	0.279864	2.40799	0.0160406	CEBPA	CCAAT/enhancer binding protein alpha [Source:NCBI gene;Acc:427549]
ENSGALG00000026663	87.3518	0.981852	0.352035	2.78907	0.0052859	CX3CL1	C-X3-C motif chemokine ligand 1 [Source:NCBI gene;Acc:415651]
ENSGALG00000026757	532.154	0.653373	0.283052	2.30831	0.0209819	DHFR	dihydrofolate reductase [Source:NCBI gene;Acc:427317]
ENSGALG00000026762	1908.06	1.10692	0.218481	5.06642	4.05e-07
ENSGALG00000026840	5.20293	5.53835	1.70821	3.24219	0.00118615		maestro heat-like repeat-containing protein family member 2B [Source:NCBI gene;Acc:107049551]
ENSGALG00000026887	29.1158	-1.20951	0.507495	-2.3833	0.0171584	RF00012
ENSGALG00000026948	68.5407	-1.20202	0.313935	-3.82888	0.000128729	ADD2	adducin 2 [Source:NCBI gene;Acc:107054985]
ENSGALG00000027064	11.0842	1.78754	0.645999	2.7671	0.00565574	HIST1H3H	histone cluster 1 H3 family member h [Source:NCBI gene;Acc:100858681]
ENSGALG00000027067	8.93319	-2.5961	0.784142	-3.31076	0.000930446		C1q and tumor necrosis factor related protein 6 [Source:NCBI gene;Acc:427908]
ENSGALG00000027070	1251.97	0.769767	0.225929	3.40712	0.000656529	TIMP2	TIMP metallopeptidase inhibitor 2 [Source:NCBI gene;Acc:374178]
ENSGALG00000027096	188.799	-0.783947	0.324902	-2.41287	0.0158273	LGALSL	galectin like [Source:NCBI gene;Acc:421278]
ENSGALG00000027207	7.47408	2.72984	1.19417	2.28597	0.0222561	PERP2	PERP2, TP53 apoptosis effector [Source:NCBI gene;Acc:421682]
ENSGALG00000027315	52.052	0.999958	0.341842	2.9252	0.00344233	H2A-VII	histone cluster 1, H2A-IV-like 4 [Source:NCBI gene;Acc:427895]
ENSGALG00000027374	78.1366	-1.33422	0.441278	-3.02355	0.0024983	KLF9	Kruppel like factor 9 [Source:NCBI gene;Acc:770238]
ENSGALG00000027482	70.889	-0.63391	0.315808	-2.00727	0.0447213	SNTB2	syntrophin beta 2 [Source:NCBI gene;Acc:769654]
ENSGALG00000027571	95.5117	1.31549	0.456495	2.88172	0.00395506		histone cluster 1, H2B-VII-like 2 [Source:NCBI gene;Acc:770188]
ENSGALG00000027579	2010.65	-0.707396	0.177636	-3.98227	6.83e-05	MRPS6	mitochondrial ribosomal protein S6 [Source:NCBI gene;Acc:427978]
ENSGALG00000027587	21.8545	1.90429	0.546715	3.48315	0.00049555	LRG1	leucine rich alpha-2-glycoprotein 1 [Source:NCBI gene;Acc:100858066]
ENSGALG00000027620	117.233	0.911027	0.212636	4.28444	1.83e-05	SDHAF3	succinate dehydrogenase complex assembly factor 3 [Source:NCBI gene;Acc:420572]
ENSGALG00000027641	35.1218	1.36502	0.387209	3.52529	0.000423018	DUSP14	dual specificity phosphatase 14 [Source:NCBI gene;Acc:417657]
ENSGALG00000027728	5.13482	2.09703	1.04586	2.00508	0.0449549	RF00341
ENSGALG00000027786	68.0398	-0.735885	0.298359	-2.46644	0.0136464	SOCS3	suppressor of cytokine signaling 3 [Source:NCBI gene;Acc:395299]
ENSGALG00000027864	1954.93	-0.978808	0.268781	-3.64165	0.000270892	NFKBIA	NFKB inhibitor alpha [Source:NCBI gene;Acc:396093]
ENSGALG00000027891	470.385	1.0766	0.339045	3.17539	0.00149638	NREP	neuronal regeneration related protein [Source:NCBI gene;Acc:396353]
ENSGALG00000027907	413.873	-0.614836	0.272516	-2.25615	0.0240614	NR2F1	nuclear receptor subfamily 2 group F member 1 [Source:NCBI gene;Acc:100859519]
ENSGALG00000027973	4.62902	3.42489	1.5369	2.22844	0.0258509	CATHL1	cathelicidin-1 [Source:NCBI gene;Acc:414337]
ENSGALG00000027974	3.75422	4.03572	1.58474	2.54662	0.0108772
ENSGALG00000028015	75.4991	-1.06933	0.316361	-3.3801	0.000724584	HES1	hes family bHLH transcription factor 1 [Source:HGNC Symbol;Acc:HGNC:5192]
ENSGALG00000028031	16.3767	-1.61769	0.496482	-3.2583	0.00112081	C1QL1	complement C1q like 1 [Source:NCBI gene;Acc:430993]
ENSGALG00000028037	930.049	-1.73541	0.387189	-4.48208	7.39e-06	FOS	Fos proto-oncogene, AP-1 transcription factor subunit [Source:NCBI gene;Acc:396512]
ENSGALG00000028069	24.7607	-2.87281	1.38651	-2.07197	0.0382679	WNT16	Wnt family member 16 [Source:NCBI gene;Acc:427856]
ENSGALG00000028135	133.997	0.61361	0.225482	2.72133	0.00650199
ENSGALG00000028147	151.978	1.16099	0.476744	2.43525	0.0148816	CTSK	cathepsin K [Source:NCBI gene;Acc:395818]
ENSGALG00000028273	207.167	-0.629957	0.263942	-2.38673	0.0169992	HBBA	hemoglobin subunit epsilon 1 [Source:NCBI gene;Acc:428114]
ENSGALG00000028341	149.537	-1.11754	0.437657	-2.55346	0.0106659		mucosal vascular addressin cell adhesion molecule 1 [Source:NCBI gene;Acc:100858236]
ENSGALG00000028347	40.9131	2.10858	0.57937	3.63944	0.000273232	SDCBP2	syndecan binding protein 2 [Source:NCBI gene;Acc:100859439]
ENSGALG00000028354	38.249	-0.737134	0.371421	-1.98463	0.0471855	METRNL	meteorin, glial cell differentiation regulator-like [Source:NCBI gene;Acc:417332]
ENSGALG00000028600	4221.42	0.65067	0.14618	4.45115	8.54e-06	PPIA	peptidylprolyl isomerase A [Source:NCBI gene;Acc:776282]
ENSGALG00000028622	70.5345	-0.867268	0.266545	-3.25375	0.00113894	PEAR1	platelet endothelial aggregation receptor 1 [Source:NCBI gene;Acc:100857779]
ENSGALG00000028774	430.597	0.94488	0.22049	4.28536	1.82e-05	S100A10	S100 calcium binding protein A10 [Source:NCBI gene;Acc:396506]
ENSGALG00000028810	5529.86	-0.653949	0.182188	-3.58941	0.000331424	CHCHD10	coiled-coil-helix-coiled-coil-helix domain containing 10 [Source:NCBI gene;Acc:416933]
ENSGALG00000028949	35.4673	1.20757	0.442168	2.73103	0.00631361	CORO6	coronin 6 [Source:NCBI gene;Acc:100857679]
ENSGALG00000029006	170.017	1.05474	0.330105	3.19516	0.00139754	SYPL1	synaptophysin like 1 [Source:NCBI gene;Acc:417708]
ENSGALG00000029015	579.421	0.678824	0.226803	2.99301	0.0027624	TM6SF2	transmembrane 6 superfamily member 2 [Source:NCBI gene;Acc:425719]
ENSGALG00000029033	2.97668	4.73402	1.90157	2.48954	0.012791	TLDC2	TBC/LysM-associated domain containing 2 [Source:NCBI gene;Acc:101747236]
ENSGALG00000029145	70.0209	-0.946272	0.276657	-3.42038	0.000625345	DCUN1D2	defective in cullin neddylation 1 domain containing 2 [Source:NCBI gene;Acc:418740]
ENSGALG00000029172	628.154	0.677746	0.16483	4.1118	3.93e-05	NDUFC2	NADH:ubiquinone oxidoreductase subunit C2 [Source:NCBI gene;Acc:404751]
ENSGALG00000029186	17.0016	1.23138	0.615244	2.00146	0.0453432
ENSGALG00000029235	1.21013	-4.03513	1.96821	-2.05015	0.0403499	CPNE4	copine 4 [Source:NCBI gene;Acc:420687]
ENSGALG00000029295	530.436	0.661297	0.176374	3.7494	0.000177261	AZIN1	antizyme inhibitor 1 [Source:NCBI gene;Acc:420254]
ENSGALG00000029301	18.3793	0.93247	0.446906	2.0865	0.0369332	BMP2	bone morphogenetic protein 2 [Source:NCBI gene;Acc:378779]
ENSGALG00000029304	280.525	0.611575	0.24635	2.48254	0.0130448	SMARCD2	SWI/SNF related, matrix associated, actin dependent regulator of chromatin, subfamily d, member 2 [Source:NCBI gene;Acc:428275]
ENSGALG00000029341	366.239	0.760681	0.21053	3.61316	0.000302483	PPP6R2	protein phosphatase 6, regulatory subunit 2 [Source:NCBI gene;Acc:430580]
ENSGALG00000029382	10.0688	1.91091	0.702424	2.72045	0.00651922	BARX2	BARX homeobox 2 [Source:NCBI gene;Acc:395714]
ENSGALG00000029385	17.3214	2.29315	0.897126	2.55611	0.010585		PEST proteolytic signal-containing nuclear protein-like [Source:NCBI gene;Acc:107055723]
ENSGALG00000029440	2.36376	-3.40387	1.72967	-1.96794	0.0490754
ENSGALG00000029469	3.54895	-2.17452	1.02112	-2.12956	0.0332083
ENSGALG00000029500	38217.4	0.653977	0.224152	2.91756	0.00352779	ND5	NADH dehydrogenase subunit 5 [Source:NCBI gene;Acc:807642]
ENSGALG00000029528	187.62	-0.795908	0.280863	-2.8338	0.00459985	KIRREL1	kin of IRRE like (Drosophila) [Source:NCBI gene;Acc:425302]
ENSGALG00000029546	63.4564	-0.817961	0.416576	-1.96353	0.0495841
ENSGALG00000029583	181.16	1.03352	0.332555	3.10782	0.00188473	PLBD1	phospholipase B domain containing 1 [Source:NCBI gene;Acc:417967]
ENSGALG00000029673	29.9402	-1.36596	0.428298	-3.18928	0.00142625	TBC1D19	TBC1 domain family member 19 [Source:NCBI gene;Acc:422800]
ENSGALG00000029680	318.168	-0.662274	0.17116	-3.86933	0.000109135
ENSGALG00000029709	57.6592	-0.585679	0.285846	-2.04893	0.0404691	INPP4A	inositol polyphosphate-4-phosphatase type I A [Source:NCBI gene;Acc:418690]
ENSGALG00000029710	48.1502	-0.687219	0.298949	-2.29878	0.0215173
ENSGALG00000029724	81.9875	-0.638002	0.263582	-2.42051	0.0154988	MTURN	maturin, neural progenitor differentiation regulator homolog [Source:HGNC Symbol;Acc:HGNC:25457]
ENSGALG00000029788	1.21457	-4.03958	1.96748	-2.05318	0.0400555	CCK	cholecystokinin [Source:NCBI gene;Acc:414884]
ENSGALG00000029819	81.2733	-1.57265	0.424651	-3.7034	0.000212728	SCG2	secretogranin II [Source:NCBI gene;Acc:101750767]
ENSGALG00000029823	38.3773	-0.786912	0.378323	-2.08	0.0375253		Shadow of prion protein [Source:UniProtKB/Swiss-Prot;Acc:A2BDG0]
ENSGALG00000029827	200.711	-1.67286	0.421209	-3.97158	7.14e-05		acyl-CoA synthetase medium-chain family member 4-like [Source:NCBI gene;Acc:426991]
ENSGALG00000029834	355.434	0.919352	0.175436	5.24039	1.6e-07	AIF1L	allograft inflammatory factor 1 like [Source:HGNC Symbol;Acc:HGNC:28904]
ENSGALG00000029858	5.24281	-1.61562	0.805875	-2.0048	0.0449847
ENSGALG00000029882	1.33512	3.57344	1.75845	2.03215	0.0421382
ENSGALG00000029968	3231.2	-1.46643	0.28408	-5.16203	2.44e-07	GADD45B	growth arrest and DNA damage inducible beta [Source:NCBI gene;Acc:100859853]
ENSGALG00000029983	40.7658	-0.815279	0.370815	-2.19861	0.0279055	ANGPT1	angiopoietin 1 [Source:NCBI gene;Acc:395129]
ENSGALG00000030025	83.8073	3.45369	1.01558	3.4007	0.000672145	FABP4	fatty acid binding protein 4 [Source:NCBI gene;Acc:374165]
ENSGALG00000030032	1.45262	3.69849	1.7793	2.07862	0.037652	SLC4A10	solute carrier family 4 member 10 [Source:NCBI gene;Acc:424188]
ENSGALG00000030076	346.375	0.803922	0.374715	2.14543	0.0319188	PCSK6	proprotein convertase subtilisin/kexin type 6 [Source:NCBI gene;Acc:395454]
ENSGALG00000030125	103.971	-0.601952	0.256389	-2.34781	0.0188842	ANKRD10	ankyrin repeat domain 10 [Source:NCBI gene;Acc:418760]
ENSGALG00000030128	4.06776	3.19582	1.3881	2.30231	0.0213178		otoconin 90 [Source:NCBI gene;Acc:420326]
ENSGALG00000030211	9.62282	4.51409	1.17072	3.85582	0.000115344	KIAA0408	KIAA0408 [Source:NCBI gene;Acc:101750381]
ENSGALG00000030235	63.3414	0.753237	0.376338	2.00149	0.0453395
ENSGALG00000030303	207.875	0.965346	0.26307	3.66954	0.000242984	PPP1R3B	protein phosphatase 1 regulatory subunit 3B [Source:NCBI gene;Acc:422630]
ENSGALG00000030350	2.58739	-5.13012	1.50039	-3.41919	0.000628069
ENSGALG00000030376	3059.09	0.593727	0.294659	2.01496	0.0439086	DHRS3	dehydrogenase/reductase 3 [Source:NCBI gene;Acc:419480]
ENSGALG00000030397	31.4653	-1.05864	0.332762	-3.18138	0.00146577	TRIM27.1	tripartite motif containing 27.1 [Source:NCBI gene;Acc:417042]
ENSGALG00000030442	10.6421	-1.33151	0.631719	-2.10776	0.035052	FOXC1	forkhead box C1 [Source:NCBI gene;Acc:395856]
ENSGALG00000030462	2.51418	-2.83366	1.32745	-2.13466	0.0327886
ENSGALG00000030466	425.506	0.892428	0.261589	3.41157	0.000645899	CS	citrate synthase [Source:NCBI gene;Acc:100858903]
ENSGALG00000030487	95.1568	-0.600389	0.228222	-2.63072	0.00852045		ZXD family zinc finger C [Source:NCBI gene;Acc:416034]
ENSGALG00000030511	585.367	0.655237	0.278009	2.3569	0.0184284	SLC19A1	solute carrier family 19 member 1 [Source:NCBI gene;Acc:424034]
ENSGALG00000030530	79.2734	-1.04234	0.277854	-3.75138	0.000175863	HAND2	heart and neural crest derivatives expressed 2 [Source:NCBI gene;Acc:395813]
ENSGALG00000030553	11.0975	-2.58488	0.979917	-2.63786	0.00834314		ATP-dependent RNA helicase DDX19B-like [Source:NCBI gene;Acc:107057366]
ENSGALG00000030562	10.0948	2.91368	0.76301	3.81866	0.000134178
ENSGALG00000030587	135.058	-1.23309	0.540549	-2.28118	0.0225379		spectrin beta chain, brain 4-like [Source:NCBI gene;Acc:421441]
ENSGALG00000030613	75.6531	-0.806373	0.34906	-2.31012	0.0208813	PDGFRB	platelet derived growth factor receptor beta [Source:NCBI gene;Acc:770488]
ENSGALG00000030614	12687.4	0.88615	0.271661	3.26197	0.00110642	ADH1C	alcohol dehydrogenase 1C (class I), gamma polypeptide [Source:NCBI gene;Acc:771920]
ENSGALG00000030729	17.5162	-1.51012	0.589654	-2.56103	0.0104362		28S ribosomal protein S30, mitochondrial-like [Source:NCBI gene;Acc:107049346]
ENSGALG00000030743	43.0201	-0.848938	0.330211	-2.57089	0.0101437
ENSGALG00000030773	4329	-0.621455	0.220656	-2.81639	0.00485665		ceruloplasmin [Source:NCBI gene;Acc:771940]
ENSGALG00000030776	1706.33	-1.17178	0.308447	-3.79898	0.000145293		methyltransferase like 7A [Source:NCBI gene;Acc:426871]
ENSGALG00000030789	42.1866	-1.27507	0.435917	-2.92503	0.00344428		post-GPI attachment to proteins 1 [Source:NCBI gene;Acc:424054]
ENSGALG00000030801	29.7474	-3.0218	1.37017	-2.20542	0.0274244	CCKAR	cholecystokinin A receptor [Source:NCBI gene;Acc:422801]
ENSGALG00000030809	47.6297	-0.987913	0.290843	-3.39672	0.000681985
ENSGALG00000030858	10.1847	-2.04036	0.822544	-2.48055	0.0131179	FRMD5	FERM domain containing 5 [Source:NCBI gene;Acc:415576]
ENSGALG00000030863	59.1317	1.01199	0.481114	2.10342	0.0354288		solute carrier family 28 member 2 [Source:NCBI gene;Acc:415338]
ENSGALG00000030877	37.8302	0.76708	0.369781	2.07442	0.0380406	CLUAP1	clusterin associated protein 1 [Source:NCBI gene;Acc:426077]
ENSGALG00000030907	10.2666	-1.48736	0.652283	-2.28023	0.0225939	CSF3	colony stimulating factor 3 [Source:NCBI gene;Acc:396216]
ENSGALG00000030920	73210	1.03153	0.16772	6.15026	7.74e-10	APOC3	apolipoprotein C3 [Source:NCBI gene;Acc:100859721]
ENSGALG00000031007	112.82	-0.687686	0.263645	-2.60838	0.00909707
ENSGALG00000031013	165.056	1.03722	0.258505	4.01236	6.01e-05	DHDH	dihydrodiol dehydrogenase [Source:NCBI gene;Acc:777348]
ENSGALG00000031035	712.34	-0.681278	0.202421	-3.36565	0.000763633	PCMTD1	protein-L-isoaspartate (D-aspartate) O-methyltransferase domain containing 1 [Source:NCBI gene;Acc:421114]
ENSGALG00000031085	24.068	-1.15024	0.487551	-2.35921	0.0183139		zinc finger with KRAB and SCAN domains 7-like [Source:NCBI gene;Acc:416664]
ENSGALG00000031094	52.4411	1.0535	0.362709	2.90453	0.00367811	EDA2R	ectodysplasin A2 receptor [Source:NCBI gene;Acc:422166]
ENSGALG00000031142	3074.06	0.738396	0.1833	4.02834	5.62e-05	ACAA2	acetyl-CoA acyltransferase 2 [Source:NCBI gene;Acc:426847]
ENSGALG00000031149	62.0685	-0.722905	0.251256	-2.87717	0.00401261		CD55 molecule (Cromer blood group) [Source:NCBI gene;Acc:419852]
ENSGALG00000031158	1669.25	-1.69432	0.306603	-5.5261	3.27e-08	OAT	ornithine aminotransferase [Source:NCBI gene;Acc:426430]
ENSGALG00000031159	240.657	1.10776	0.33724	3.28477	0.00102064	HIST1H110	histone cluster 1, H1.10 [Source:NCBI gene;Acc:417948]
ENSGALG00000031186	31.5229	0.948916	0.38039	2.49458	0.0126105	MEI1	meiotic double-stranded break formation protein 1 [Source:NCBI gene;Acc:417985]
ENSGALG00000031227	34.2569	0.974913	0.436375	2.23412	0.0254755	ELP6	elongator acetyltransferase complex subunit 6 [Source:NCBI gene;Acc:420379]
ENSGALG00000031240	64.0024	0.599715	0.274064	2.18823	0.0286529	ACAD10	acyl-CoA dehydrogenase family member 10 [Source:NCBI gene;Acc:416879]
ENSGALG00000031245	11.5937	-1.10726	0.531338	-2.08391	0.0371681
ENSGALG00000031248	267.278	0.605049	0.163557	3.69933	0.000216173	RMDN1	regulator of microtubule dynamics 1 [Source:NCBI gene;Acc:420213]
ENSGALG00000031301	14.6922	-3.91032	0.810679	-4.8235	1.41e-06	TULP1	tubby like protein 1 [Source:NCBI gene;Acc:395321]
ENSGALG00000031303	1166.76	-0.734167	0.264665	-2.77395	0.00553793		family with sequence similarity 234 member A [Source:NCBI gene;Acc:416653]
ENSGALG00000031427	2.80883	-3.01258	1.39613	-2.15781	0.030943	FMN2	Gallus gallus formin-2-like (LOC107053055), mRNA. [Source:RefSeq mRNA;Acc:NM_001331063]
ENSGALG00000031497	4.06391	-5.01409	1.77386	-2.82666	0.0047036
ENSGALG00000031503	227.854	-1.41382	0.403657	-3.50252	0.000460878	LRP6	LDL receptor related protein 6 [Source:NCBI gene;Acc:419097]
ENSGALG00000031505	37.6938	-0.722774	0.351603	-2.05565	0.0398158
ENSGALG00000031525	126.328	0.600409	0.20693	2.90151	0.00371364	TSTA3	tissue specific transplantation antigen P35B [Source:NCBI gene;Acc:420292]
ENSGALG00000031534	203.751	-0.714656	0.251865	-2.83745	0.00454748	ARID5B	AT-rich interaction domain 5B [Source:NCBI gene;Acc:423661]
ENSGALG00000031553	5.02849	2.06202	0.973792	2.11751	0.0342162	KIF18B	kinesin family member 18B [Source:NCBI gene;Acc:419968]
ENSGALG00000031563	2951.1	0.736225	0.198121	3.71603	0.000202374	ECI1	enoyl-CoA delta isomerase 1 [Source:NCBI gene;Acc:416657]
ENSGALG00000031595	3.64212	-2.93775	1.22686	-2.39453	0.0166415
ENSGALG00000031637	53.245	0.71294	0.31535	2.26079	0.0237721	ICOSLG	inducible T-cell costimulator ligand [Source:NCBI gene;Acc:395968]
ENSGALG00000031641	75.6357	0.911615	0.388939	2.34385	0.0190856		mannosidase, beta A, lysosomal-like 15 [Source:NCBI gene;Acc:768416]
ENSGALG00000031702	641.782	-0.596263	0.22073	-2.70132	0.0069065		lysine methyltransferase 2D [Source:NCBI gene;Acc:425846]
ENSGALG00000031734	102.431	1.71953	0.523691	3.28349	0.0010253	AQP11	aquaporin 11 [Source:NCBI gene;Acc:426725]
ENSGALG00000031751	191.236	0.681478	0.324076	2.10283	0.0354803	SCRN3	secernin 3 [Source:NCBI gene;Acc:426472]
ENSGALG00000031758	107.057	1.12389	0.297759	3.77448	0.000160344	SUGCT	succinyl-CoA:glutarate-CoA transferase [Source:NCBI gene;Acc:420768]
ENSGALG00000031762	312.61	0.779275	0.29181	2.67049	0.00757406	TMEM98	transmembrane protein 98 [Source:NCBI gene;Acc:101747287]
ENSGALG00000031780	167.571	-0.604323	0.250496	-2.41251	0.0158433
ENSGALG00000031874	647.977	1.31475	0.394407	3.33349	0.000857637	HIST1H101	histone cluster 1, H1.01 [Source:NCBI gene;Acc:417954]
ENSGALG00000031889	4.83675	2.84768	1.07692	2.64427	0.00818671
ENSGALG00000031928	76.8492	0.599073	0.270906	2.21137	0.0270101	SPTLC2	serine palmitoyltransferase long chain base subunit 2 [Source:NCBI gene;Acc:423379]
ENSGALG00000031947	12.5121	1.22102	0.539951	2.26135	0.0237379	FBXL7	F-box and leucine rich repeat protein 7 [Source:NCBI gene;Acc:428492]
ENSGALG00000031970	5.72946	-2.13446	0.808684	-2.63943	0.00830465
ENSGALG00000031978	119.346	-0.943506	0.38552	-2.44736	0.0143907	TARP	Gallus gallus TCR gamma alternate reading frame protein (TARP), mRNA. [Source:RefSeq mRNA;Acc:NM_001318455]
ENSGALG00000031996	294.798	-0.649701	0.262527	-2.4748	0.0133312		ADP-ribosylarginine hydrolase-like [Source:NCBI gene;Acc:426545]
ENSGALG00000032028	166.591	-1.19469	0.367328	-3.25238	0.00114443	SERTM1	serine rich and transmembrane domain containing 1 [Source:NCBI gene;Acc:418900]
ENSGALG00000032097	4.66874	-1.7363	0.834131	-2.08156	0.0373824	TBX20	T-box 20 [Source:NCBI gene;Acc:373943]
ENSGALG00000032130	810.07	1.86081	0.770305	2.41568	0.0157058	INHBE	inhibin beta E subunit [Source:NCBI gene;Acc:107049247]
ENSGALG00000032142	168735	0.68044	0.144082	4.72258	2.33e-06	COX1	cytochrome c oxidase subunit I [Source:NCBI gene;Acc:807639]
ENSGALG00000032143	33.4853	-1.3784	0.518028	-2.66086	0.00779409	CRISPLD2	cysteine rich secretory protein LCCL domain containing 2 [Source:NCBI gene;Acc:415818]
ENSGALG00000032191	133.834	-1.10258	0.282361	-3.90485	9.43e-05	WNK4	WNK lysine deficient protein kinase 4 [Source:NCBI gene;Acc:777580]
ENSGALG00000032268	1.21521	-4.04031	1.89101	-2.13659	0.032631
ENSGALG00000032270	7.87683	1.30695	0.659347	1.98218	0.0474586	NCAPH	non-SMC condensin I complex subunit H [Source:NCBI gene;Acc:425304]
ENSGALG00000032272	24.6544	0.915171	0.46019	1.98868	0.0467366		histone cluster 1, H4d [Source:NCBI gene;Acc:427884]
ENSGALG00000032279	187.068	-2.63329	0.992107	-2.65424	0.00794865		uncharacterized LOC416655 [Source:NCBI gene;Acc:416655]
ENSGALG00000032342	184.106	1.15589	0.293188	3.94248	8.06e-05	MIGA2	mitoguardin 2 [Source:NCBI gene;Acc:427765]
ENSGALG00000032385	1071.7	1.12741	0.256046	4.40314	1.07e-05	PFKFB1	6-phosphofructo-2-kinase/fructose-2,6-biphosphatase 4 [Source:NCBI gene;Acc:415906]
ENSGALG00000032393	196.447	2.07401	0.370317	5.60064	2.14e-08	SEBOX	SEBOX homeobox [Source:NCBI gene;Acc:417567]
ENSGALG00000032467	80.4377	0.690834	0.296122	2.33293	0.0196516	C11orf52	chromosome 24 open reading frame, human C11orf52 [Source:NCBI gene;Acc:770939]
ENSGALG00000032491	84.0836	-0.844552	0.278143	-3.03639	0.00239426	GATA1	Gallus gallus GATA binding protein 1 (globin transcription factor 1) (GATA1), mRNA. [Source:RefSeq mRNA;Acc:NM_205464]
ENSGALG00000032499	33.2557	2.59954	0.895556	2.90272	0.00369943		anaphase promoting complex subunit 15 [Source:NCBI gene;Acc:100857405]
ENSGALG00000032518	364.449	-0.942898	0.217854	-4.32811	1.5e-05	NCALD	neurocalcin delta [Source:NCBI gene;Acc:396048]
ENSGALG00000032565	16.9443	-1.03739	0.481862	-2.15288	0.0313281
ENSGALG00000032577	39.3656	0.794537	0.335981	2.36483	0.0180383	MECOM	MDS1 and EVI1 complex locus [Source:NCBI gene;Acc:424997]
ENSGALG00000032589	36.8467	-1.3503	0.35389	-3.81559	0.00013586
ENSGALG00000032607	18.1598	1.64975	0.577469	2.85686	0.00427853
ENSGALG00000032628	9.79473	3.9282	1.0053	3.90749	9.33e-05	SRCIN1	SRC kinase signaling inhibitor 1 [Source:NCBI gene;Acc:426281]
ENSGALG00000032770	44.074	0.945356	0.36544	2.5869	0.00968443	VRK2	vaccinia related kinase 2 [Source:NCBI gene;Acc:100857144]
ENSGALG00000032943	349.551	-0.730217	0.200468	-3.64255	0.000269947	ESAM	endothelial cell adhesion molecule [Source:NCBI gene;Acc:419707]
ENSGALG00000032957	148.417	-1.45766	0.340855	-4.27649	1.9e-05	NOCT	nocturnin [Source:NCBI gene;Acc:404779]
ENSGALG00000033051	140.492	-0.756217	0.334434	-2.26118	0.0237479	CAMK1D	calcium/calmodulin dependent protein kinase ID [Source:NCBI gene;Acc:425522]
ENSGALG00000033060	15.0984	1.15175	0.508754	2.26387	0.0235823
ENSGALG00000033063	6.15678	1.83424	0.932114	1.96783	0.049088	GINS2	GINS complex subunit 2 [Source:NCBI gene;Acc:415824]
ENSGALG00000033084	381.164	0.790342	0.270372	2.92316	0.00346497
ENSGALG00000033097	50.9829	0.671936	0.282156	2.38144	0.0172452		genetic suppressor element 1-like [Source:NCBI gene;Acc:107056837]
ENSGALG00000033137	90.3859	0.641748	0.275598	2.32856	0.0198823	TLDC1	TBC/LysM-associated domain containing 1 [Source:NCBI gene;Acc:415815]
ENSGALG00000033163	6.60875	1.72408	0.774329	2.22654	0.0259778		chromosome 14 open reading frame 1 [Source:NCBI gene;Acc:107056450]
ENSGALG00000033186	137.416	-1.17571	0.45132	-2.60505	0.00918599	LRRC58	leucine rich repeat containing 58 [Source:NCBI gene;Acc:418332]
ENSGALG00000033203	18.8084	-1.02984	0.472629	-2.17896	0.0293349	TRIM54	tripartite motif containing 54 [Source:NCBI gene;Acc:107053153]
ENSGALG00000033288	21.0887	-1.06887	0.513324	-2.08225	0.0373192
ENSGALG00000033338	2156.42	-1.348	0.467566	-2.88301	0.00393895	GPT2	glutamic--pyruvic transaminase 2 [Source:NCBI gene;Acc:415746]
ENSGALG00000033433	271.657	-7.81017	0.648203	-12.049	1.96e-33	DIO3	iodothyronine deiodinase 3 [Source:NCBI gene;Acc:395939]
ENSGALG00000033497	236.612	-1.46268	0.271633	-5.38475	7.25e-08	FOXP4	forkhead box protein P4-like [Source:NCBI gene;Acc:100858652]
ENSGALG00000033498	80.7964	-2.37852	0.440389	-5.40095	6.63e-08
ENSGALG00000033513	1158.02	-0.690303	0.218967	-3.15254	0.00161858	ELL	elongation factor for RNA polymerase II [Source:NCBI gene;Acc:420124]
ENSGALG00000033522	310.548	-1.49588	0.379957	-3.93697	8.25e-05		amine oxidase, copper containing 3 [Source:NCBI gene;Acc:420015]
ENSGALG00000033553	101.619	-0.917594	0.311726	-2.94359	0.00324429
ENSGALG00000033584	18.7702	1.8713	0.566676	3.30224	0.000959173
ENSGALG00000033601	210.805	-1.01217	0.281029	-3.60165	0.0003162	ARRB1	arrestin beta 1 [Source:HGNC Symbol;Acc:HGNC:711]
ENSGALG00000033607	92.7994	-0.599067	0.247021	-2.42516	0.0153016
ENSGALG00000033661	59.2692	-1.15827	0.446588	-2.59359	0.00949796		L-lactate dehydrogenase B chain-like [Source:NCBI gene;Acc:107055673]
ENSGALG00000033672	41.7716	1.36545	0.491381	2.77881	0.00545592		C-type lectin domain family 2 member D-like [Source:NCBI gene;Acc:107055522]
ENSGALG00000033758	33.6966	1.2871	0.370973	3.46953	0.000521377
ENSGALG00000033781	71.8635	0.836552	0.304073	2.75115	0.00593865	FEN1	flap structure-specific endonuclease 1 [Source:NCBI gene;Acc:769677]
ENSGALG00000033847	6.44501	1.92176	0.812448	2.3654	0.0180108
ENSGALG00000033854	327.833	-0.645219	0.181357	-3.55773	0.000374071	CSF1	colony stimulating factor 1 [Source:NCBI gene;Acc:100499189]
ENSGALG00000033877	171.478	-0.708167	0.262012	-2.70281	0.00687568		KAT8 regulatory NSL complex subunit 2 [Source:NCBI gene;Acc:426401]
ENSGALG00000033941	76.7779	-0.673174	0.32823	-2.05092	0.0402748	RORC	RAR related orphan receptor C [Source:NCBI gene;Acc:777355]
ENSGALG00000034025	56.2993	3.24535	0.663566	4.89077	1e-06	ASIC1	acid sensing ion channel subunit 1 [Source:NCBI gene;Acc:426883]
ENSGALG00000034067	45.5087	0.847633	0.337544	2.51118	0.0120328	FMOD	fibromodulin [Source:NCBI gene;Acc:395814]
ENSGALG00000034112	46.3744	0.987108	0.414809	2.37967	0.0173283		uncharacterized protein DDB_G0290685-like [Source:NCBI gene;Acc:107049080]
ENSGALG00000034130	472.191	-1.20005	0.37508	-3.19945	0.00137692		hydroxymethylglutaryl-CoA synthase, cytoplasmic [Source:NCBI gene;Acc:107049309]
ENSGALG00000034132	172.695	-0.951786	0.343831	-2.76818	0.00563706	CACFD1	calcium channel flower domain containing 1 [Source:NCBI gene;Acc:417151]
ENSGALG00000034281	570.066	1.20882	0.251985	4.79719	1.61e-06	TMCC2	transmembrane and coiled-coil domain family 2 [Source:NCBI gene;Acc:419827]
ENSGALG00000034294	131.403	5.04463	0.582776	8.6562	4.88e-18	ATP6V0D2	ATPase H+ transporting V0 subunit d2 [Source:NCBI gene;Acc:420210]
ENSGALG00000034297	316.552	-0.959721	0.341897	-2.80705	0.00499983	TBX2	T-box 2 [Source:NCBI gene;Acc:373990]
ENSGALG00000034329	1.86606	4.05697	1.62323	2.49932	0.0124431
ENSGALG00000034354	291.821	0.745766	0.260083	2.86742	0.00413839		chromosome 5 C14orf1 homolog [Source:NCBI gene;Acc:423366]
ENSGALG00000034399	355.289	-0.854469	0.229034	-3.73075	0.000190914
ENSGALG00000034408	973.478	-0.99389	0.356392	-2.78876	0.00529105
ENSGALG00000034430	69.4784	0.718777	0.339493	2.11721	0.0342421	CMC2	C-x(9)-C motif containing 2 [Source:NCBI gene;Acc:770023]
ENSGALG00000034438	17.3211	1.11756	0.498709	2.24091	0.0250322	GNB3	prolyl 3-hydroxylase 3 [Source:NCBI gene;Acc:418289]
ENSGALG00000034464	4.98158	3.53779	1.60418	2.20536	0.027429		guanine nucleotide exchange factor for Rab-3A-like [Source:NCBI gene;Acc:107056449]
ENSGALG00000034502	59.3081	0.750344	0.379494	1.97722	0.0480167	SCD5	stearoyl-CoA desaturase 5 [Source:NCBI gene;Acc:422598]
ENSGALG00000034505	120.122	1.21025	0.286177	4.22901	2.35e-05	CDKN2A	cyclin-dependent kinase inhibitor 2A (melanoma, p16, inhibits CDK4) [Source:NCBI gene;Acc:395077]
ENSGALG00000034560	41.9708	-1.01003	0.337002	-2.9971	0.00272563	SCARF2	scavenger receptor class F, member 2 [Source:NCBI gene;Acc:772263]
ENSGALG00000034606	10.3068	2.49315	0.97163	2.56595	0.0102894
ENSGALG00000034616	247.466	0.994723	0.421798	2.35829	0.0183591	INHBA	inhibin beta A subunit [Source:NCBI gene;Acc:396361]
ENSGALG00000034682	49.3538	-1.2684	0.376681	-3.36731	0.000759057
ENSGALG00000034722	16.1668	1.44705	0.699238	2.06947	0.038502	TLR2B	toll-like receptor 2 family member A [Source:NCBI gene;Acc:374141]
ENSGALG00000034812	792.407	1.3938	0.280528	4.9685	6.75e-07	LEAP2	liver enriched antimicrobial peptide 2 [Source:NCBI gene;Acc:414338]
ENSGALG00000034855	178.046	-0.64591	0.307701	-2.09915	0.0358037	HK2	hexokinase 2 [Source:NCBI gene;Acc:374044]
ENSGALG00000034920	13.4642	1.55985	0.654553	2.38308	0.0171687
ENSGALG00000034932	201.515	0.677712	0.200265	3.38408	0.000714185	BACE2	beta-site APP-cleaving enzyme 2 [Source:NCBI gene;Acc:418526]
ENSGALG00000034967	301.125	0.980103	0.402605	2.4344	0.0149164	GDPD5	glycerophosphodiester phosphodiesterase domain containing 5 [Source:NCBI gene;Acc:419070]
ENSGALG00000034970	21.7176	-0.958254	0.456946	-2.09708	0.0359863	PRKCQ	protein kinase C theta [Source:NCBI gene;Acc:776459]
ENSGALG00000034992	29.2325	-0.917053	0.452255	-2.02773	0.0425876	FRMD4A	FERM domain containing 4A [Source:HGNC Symbol;Acc:HGNC:25491]
ENSGALG00000035015	177.537	-0.915424	0.275722	-3.32009	0.000899876
ENSGALG00000035020	9.64088	-1.93376	0.974698	-1.98396	0.0472602
ENSGALG00000035049	47.4551	0.722898	0.316403	2.28474	0.0223281	TCHP	trichoplein keratin filament binding [Source:NCBI gene;Acc:425209]
ENSGALG00000035196	95.7391	-0.871422	0.297186	-2.93224	0.00336528
ENSGALG00000035206	876.82	0.664407	0.24041	2.76364	0.0057161		canopy FGF signaling regulator 2 [Source:NCBI gene;Acc:100858933]
ENSGALG00000035219	1.65146e+06	-0.643101	0.185134	-3.4737	0.000513341	ALB	albumin [Source:NCBI gene;Acc:396197]
ENSGALG00000035237	245.74	-1.03724	0.249831	-4.15177	3.3e-05	MAP3K20	mitogen-activated protein kinase kinase kinase 20 [Source:NCBI gene;Acc:424149]
ENSGALG00000035281	274.151	-0.59773	0.197994	-3.01893	0.00253668	WAC	WW domain containing adaptor with coiled-coil [Source:NCBI gene;Acc:428414]
ENSGALG00000035296	3.95811	-1.86171	0.891537	-2.0882	0.0367801
ENSGALG00000035351	41.4644	-1.38941	0.623831	-2.22723	0.0259322		RAN binding protein 2-like [Source:NCBI gene;Acc:425324]
ENSGALG00000035431	25.8803	-0.85929	0.37591	-2.28589	0.0222605
ENSGALG00000035466	16.4063	-1.5162	0.54812	-2.76619	0.00567154	CACNB4	calcium voltage-gated channel auxiliary subunit beta 4 [Source:NCBI gene;Acc:374259]
ENSGALG00000035501	35.2022	-1.10681	0.510693	-2.16727	0.0302141
ENSGALG00000035596	601.618	-1.45502	0.370859	-3.92338	8.73e-05	NT5DC2	5'-nucleotidase domain containing 2 [Source:NCBI gene;Acc:415895]
ENSGALG00000035623	146.712	0.822676	0.322516	2.55081	0.0107474	LIMD1	LIM domains containing 1 [Source:NCBI gene;Acc:420701]
ENSGALG00000035656	645.513	-0.590565	0.209563	-2.81808	0.00483112
ENSGALG00000035751	177.423	-0.975598	0.371762	-2.62425	0.00868394	ONECUT2	one cut homeobox 2 [Source:NCBI gene;Acc:100857974]
ENSGALG00000035803	15484.3	2.40871	0.385375	6.25029	4.1e-10	THRSP	thyroid hormone responsive [Source:NCBI gene;Acc:404755]
ENSGALG00000035836	3414.97	-1.32914	0.371647	-3.57634	0.000348436	LDHB	lactate dehydrogenase B [Source:NCBI gene;Acc:373997]
ENSGALG00000035842	123.749	1.69923	0.351292	4.83709	1.32e-06	SLC37A2	solute carrier family 37 (glucose-6-phosphate transporter), member 2 [Source:NCBI gene;Acc:419704]
ENSGALG00000035857	2.03551	4.17705	1.71585	2.4344	0.0149167
ENSGALG00000035883	39.5462	-0.88089	0.359852	-2.44792	0.0143682	ZMYND10	NPR2-like, GATOR1 complex subunit [Source:NCBI gene;Acc:425132]
ENSGALG00000035916	34.1138	1.30677	0.479842	2.72333	0.00646268		SH3 and multiple ankyrin repeat domains 2 [Source:NCBI gene;Acc:428858]
ENSGALG00000035954	52.9211	-0.808747	0.270907	-2.98534	0.00283266
ENSGALG00000035960	6.94099	-1.86668	0.886826	-2.1049	0.0352998		myosin-7-like 2 [Source:NCBI gene;Acc:429272]
ENSGALG00000036108	676.62	-4.07921	0.871754	-4.67931	2.88e-06
ENSGALG00000036127	4.39466	3.33994	1.33672	2.49861	0.0124681
ENSGALG00000036133	871.651	-0.625178	0.287044	-2.17799	0.0294071	KLF15	Kruppel like factor 15 [Source:NCBI gene;Acc:427588]
ENSGALG00000036142	262.292	1.22186	0.323897	3.77236	0.000161712	LOXL3	lysyl oxidase like 3 [Source:NCBI gene;Acc:425986]
ENSGALG00000036214	1547.35	0.760015	0.150679	5.04394	4.56e-07	PARK7	Parkinson disease (autosomal recessive, early onset) 7 [Source:NCBI gene;Acc:395277]
ENSGALG00000036229	39408.1	0.695838	0.208497	3.33739	0.000845686	ND4	NADH dehydrogenase subunit 4 [Source:NCBI gene;Acc:807643]
ENSGALG00000036257	330.171	0.615554	0.19829	3.10431	0.00190722	ORMDL1	ORMDL sphingolipid biosynthesis regulator 1 [Source:NCBI gene;Acc:423981]
ENSGALG00000036282	17.204	1.69309	0.765729	2.21109	0.0270298		protein kinase AMP-activated non-catalytic subunit gamma 1 [Source:NCBI gene;Acc:107055408]
ENSGALG00000036322	400.871	-0.655543	0.192846	-3.39932	0.000675544	MED12	mediator complex subunit 12 [Source:NCBI gene;Acc:422210]
ENSGALG00000036447	11.1333	1.4358	0.719936	1.99435	0.0461141	A2ML1	alpha-2-macroglobulin-like 1 [Source:NCBI gene;Acc:418254]
ENSGALG00000036518	26.0275	-0.856572	0.389112	-2.20135	0.0277112		procollagen galactosyltransferase 1-like [Source:NCBI gene;Acc:107049863]
ENSGALG00000036550	11.16	-1.91628	0.668361	-2.86713	0.00414216	TMPRSS12	transmembrane protease, serine 12 [Source:NCBI gene;Acc:426872]
ENSGALG00000036583	5.15285	2.94923	1.3777	2.14069	0.0322989
ENSGALG00000036645	7.87399	1.83267	0.753021	2.43376	0.0149429	KIF15	kinesin family member 15 [Source:NCBI gene;Acc:420708]
ENSGALG00000036743	282.391	-0.632067	0.193662	-3.26376	0.00109944	MGAT3	mannosyl (beta-1,4-)-glycoprotein beta-1,4-N-acetylglucosaminyltransferase [Source:NCBI gene;Acc:418013]
ENSGALG00000036787	3104.53	0.742448	0.234698	3.16342	0.0015593	HSD17B12	hydroxysteroid (17-beta) dehydrogenase 12 [Source:NCBI gene;Acc:769787]
ENSGALG00000036829	123.883	0.699105	0.227631	3.07122	0.00213183	RECK	reversion inducing cysteine rich protein with kazal motifs [Source:NCBI gene;Acc:420804]
ENSGALG00000036892	8.64124	1.65539	0.781046	2.11946	0.0340519	BUB1B	BUB1 mitotic checkpoint serine/threonine kinase B [Source:NCBI gene;Acc:378922]
ENSGALG00000036925	47.7619	-1.0824	0.421708	-2.5667	0.0102672	CADM3	cell adhesion molecule 3 [Source:NCBI gene;Acc:772356]
ENSGALG00000036949	203.667	0.664996	0.280255	2.37283	0.0176525	ASAP3	ArfGAP with SH3 domain, ankyrin repeat and PH domain 3 [Source:NCBI gene;Acc:429809]
ENSGALG00000036950	15.2399	1.68666	0.714138	2.36182	0.0181857	CASP14	caspase 14, apoptosis-related cysteine peptidase [Source:NCBI gene;Acc:776274]
ENSGALG00000036960	22.7087	-0.907516	0.409543	-2.21592	0.0266968
ENSGALG00000036976	153.809	-0.675396	0.224571	-3.00749	0.00263416	DALRD3	DALR anticodon binding domain containing 3 [Source:NCBI gene;Acc:416059]
ENSGALG00000037031	37.294	-0.773102	0.36468	-2.11994	0.0340107		AT-hook transcription factor [Source:NCBI gene;Acc:107052190]
ENSGALG00000037065	610.282	0.777988	0.209138	3.71997	0.000199245	SC5D	sterol-C5-desaturase [Source:NCBI gene;Acc:100857756]
ENSGALG00000037079	61.2356	-0.748731	0.263205	-2.84467	0.00444576		sperm-tail PG-rich repeat containing 3 [Source:NCBI gene;Acc:417263]
ENSGALG00000037152	42.9047	-0.758868	0.343965	-2.20623	0.0273676
ENSGALG00000037166	9.80552	1.56426	0.78281	1.99826	0.0456886		Gallus gallus uncharacterized LOC101752158 (LOC101752158), mRNA. [Source:RefSeq mRNA;Acc:NM_001318999]
ENSGALG00000037203	3411.61	0.598432	0.292187	2.04811	0.0405491	CTNNB1	catenin beta 1 [Source:NCBI gene;Acc:395964]
ENSGALG00000037229	9.86396	-1.42893	0.710321	-2.01167	0.0442547
ENSGALG00000037238	860.077	0.653396	0.148809	4.39084	1.13e-05	PCCB	propionyl-CoA carboxylase beta subunit [Source:NCBI gene;Acc:768706]
ENSGALG00000037286	45.0187	-0.876224	0.411525	-2.12921	0.0332367	VIL1	villin 1 [Source:NCBI gene;Acc:396423]
ENSGALG00000037387	5.83505	-1.82599	0.914783	-1.99609	0.0459243	CLSTN2	calsyntenin 2 [Source:NCBI gene;Acc:424819]
ENSGALG00000037410	99.5283	-0.650882	0.229781	-2.83262	0.00461684	HEPH	hephaestin [Source:NCBI gene;Acc:422168]
ENSGALG00000037522	196.091	-0.81675	0.206705	-3.95129	7.77e-05	SBNO2	strawberry notch homolog 2 [Source:NCBI gene;Acc:420104]
ENSGALG00000037545	20.2553	1.69874	0.647117	2.62508	0.00866278	GRIP2	glutamate receptor interacting protein 2 [Source:NCBI gene;Acc:416043]
ENSGALG00000037611	11.2236	1.43027	0.63126	2.26574	0.0234674		myosin IIIA-like [Source:NCBI gene;Acc:427419]
ENSGALG00000037655	542.675	-1.12177	0.269349	-4.16475	3.12e-05	BCL9	B-cell CLL/lymphoma 9 [Source:NCBI gene;Acc:418456]
ENSGALG00000037671	95.7348	0.605935	0.307598	1.96989	0.048851		pseudouridine-5'-phosphate glycosidase-like [Source:NCBI gene;Acc:418114]
ENSGALG00000037683	8.0508	1.85656	0.800222	2.32005	0.0203379
ENSGALG00000037714	159.074	0.802937	0.231062	3.47499	0.000510881	BBIP1	BBSome interacting protein 1 [Source:NCBI gene;Acc:100858359]
ENSGALG00000037717	92.9945	1.28006	0.359083	3.5648	0.000364137
ENSGALG00000037726	166.481	0.596561	0.245797	2.42705	0.0152222	MARCKS	myristoylated alanine rich protein kinase C substrate [Source:NCBI gene;Acc:396473]
ENSGALG00000037735	8.49817	1.96648	0.727317	2.70375	0.00685627	CENPA	centromere protein A [Source:NCBI gene;Acc:100113359]
ENSGALG00000037744	44.0058	-0.610675	0.289557	-2.109	0.0349445	CACNA1S	calcium voltage-gated channel subunit alpha1 S [Source:NCBI gene;Acc:395985]
ENSGALG00000037769	99.176	0.960947	0.306153	3.13878	0.00169652	NEBL	nebulette [Source:NCBI gene;Acc:395148]
ENSGALG00000037772	7.93575	-1.71831	0.676832	-2.53875	0.011125
ENSGALG00000037778	208.026	-1.0688	0.205697	-5.19598	2.04e-07	NAB1	NGFI-A binding protein 1 [Source:NCBI gene;Acc:374126]
ENSGALG00000037783	14.1883	1.03223	0.517888	1.99315	0.0462456
ENSGALG00000037791	203.828	0.633677	0.2796	2.26637	0.0234289	FRMD4B	FERM domain containing 4B [Source:NCBI gene;Acc:426071]
ENSGALG00000037838	22286.9	0.660798	0.211783	3.12016	0.00180753	ND6	NADH dehydrogenase subunit 6 [Source:NCBI gene;Acc:807640]
ENSGALG00000037854	3039.11	1.30052	0.268074	4.85133	1.23e-06	TKFC	triokinase and FMN cyclase [Source:NCBI gene;Acc:426629]
ENSGALG00000037896	57.1267	-0.972445	0.31568	-3.08048	0.00206669		latent-transforming growth factor beta-binding protein 4-like [Source:NCBI gene;Acc:107051310]
ENSGALG00000037913	367.026	0.943791	0.205478	4.59316	4.37e-06	KLF10	Kruppel-like factor 10 [Source:NCBI gene;Acc:420255]
ENSGALG00000037934	19.8543	1.44917	0.577876	2.50775	0.0121503		histone cluster 1, H2bf [Source:NCBI gene;Acc:769973]
ENSGALG00000037989	242.791	-0.832262	0.253404	-3.28432	0.00102228	IL10RB	interleukin 10 receptor subunit beta [Source:NCBI gene;Acc:395663]
ENSGALG00000037998	119.872	1.24439	0.250789	4.96192	6.98e-07	GLTP	glycolipid transfer protein [Source:NCBI gene;Acc:429534]
ENSGALG00000038032	57.7303	0.856505	0.324717	2.6377	0.00834699	DUT	deoxyuridine triphosphatase [Source:NCBI gene;Acc:769338]
ENSGALG00000038056	32.7813	0.954099	0.469561	2.03189	0.0421644
ENSGALG00000038059	1226.46	-0.590697	0.162696	-3.63067	0.000282683	NR1H3	nuclear receptor subfamily 1 group H member 3 [Source:NCBI gene;Acc:395221]
ENSGALG00000038089	1434.42	-0.941258	0.320482	-2.93701	0.00331396	EGFR	epidermal growth factor receptor [Source:NCBI gene;Acc:396494]
ENSGALG00000038140	138.74	-1.01371	0.365333	-2.77477	0.00552415
ENSGALG00000038209	5.15807	-2.3532	0.966302	-2.43526	0.0148809	TRIM39.1	tripartite motif containing 39.1 [Source:NCBI gene;Acc:101747534]
ENSGALG00000038293	21.2013	-2.09549	0.554722	-3.77754	0.000158385
ENSGALG00000038343	33.9558	1.64537	0.466283	3.5287	0.000417603	H2AFJ	H2A histone family, member J [Source:NCBI gene;Acc:417947]
ENSGALG00000038375	440.237	-1.19979	0.301268	-3.98247	6.82e-05
ENSGALG00000038399	199.149	0.686412	0.32274	2.12683	0.0334345	PLEKHA6	pleckstrin homology domain containing A6 [Source:NCBI gene;Acc:419821]
ENSGALG00000038440	817.919	-1.36109	0.288037	-4.72538	2.3e-06	COQ10B	coenzyme Q10B [Source:NCBI gene;Acc:424057]
ENSGALG00000038480	1.4701	3.71178	1.8545	2.0015	0.0453385	DHX32	DEAH-box helicase 32 (putative) [Source:NCBI gene;Acc:768812]
ENSGALG00000038515	49.914	1.14829	0.515958	2.22555	0.0260442	LFNG	LFNG O-fucosylpeptide 3-beta-N-acetylglucosaminyltransferase [Source:NCBI gene;Acc:395790]
ENSGALG00000038540	559.644	-1.05003	0.281415	-3.73124	0.000190543	ZBTB32	Gallus gallus zinc finger and BTB domain containing 32 (ZBTB32), mRNA. [Source:RefSeq mRNA;Acc:NM_001321488]
ENSGALG00000038550	3.9723	2.5225	1.12972	2.23284	0.0255595
ENSGALG00000038585	584.268	0.998594	0.294521	3.39057	0.000697467	NOA1	nitric oxide associated 1 [Source:NCBI gene;Acc:422622]
ENSGALG00000038593	207.453	-0.913699	0.179797	-5.08183	3.74e-07	ADO	2-aminoethanethiol dioxygenase [Source:NCBI gene;Acc:107053634]
ENSGALG00000038635	1157.73	0.588722	0.152805	3.85278	0.000116786		myosin light chain 12B [Source:NCBI gene;Acc:770011]
ENSGALG00000038652	1336.49	1.01032	0.357514	2.82595	0.00471401		glutathione S-transferase class-alpha-like 1 [Source:NCBI gene;Acc:395611]
ENSGALG00000038671	525.208	-0.676761	0.193555	-3.49649	0.00047143		uncharacterized LOC422090 [Source:NCBI gene;Acc:422090]
ENSGALG00000038724	25.0825	-0.854651	0.389569	-2.19384	0.0282472
ENSGALG00000038745	567.401	0.724784	0.212747	3.40679	0.000657325	LACTB2	lactamase beta 2 [Source:NCBI gene;Acc:420178]
ENSGALG00000038747	139.84	-0.74306	0.186911	-3.97549	7.02e-05	TM4SF1	transmembrane 4 L six family member 1 [Source:NCBI gene;Acc:425046]
ENSGALG00000038782	5.11258	-1.73828	0.800927	-2.17033	0.029982	ZC3H12D	zinc finger CCCH-type containing 12D [Source:NCBI gene;Acc:421623]
ENSGALG00000038879	101.092	-1.00204	0.30503	-3.28504	0.00101968		putative methyltransferase DDB_G0268948 [Source:NCBI gene;Acc:107048987]
ENSGALG00000038926	178.994	-0.620632	0.182891	-3.39346	0.00069016
ENSGALG00000038933	433.552	1.48584	0.431453	3.44381	0.000573571	FABP7	fatty acid binding protein 7 [Source:NCBI gene;Acc:396246]
ENSGALG00000038957	59.3149	1.01783	0.321293	3.16793	0.00153529	NAE1	NEDD8-activating enzyme E1 regulatory subunit [Source:NCBI gene;Acc:107054305]
ENSGALG00000038993	83.5905	0.728621	0.314159	2.31927	0.0203803
ENSGALG00000039008	55.4027	-0.736013	0.340749	-2.15999	0.0307738
ENSGALG00000039099	94.7993	-0.796193	0.327074	-2.43429	0.0149211	MAPK9	mitogen-activated protein kinase 9 [Source:NCBI gene;Acc:395983]
ENSGALG00000039113	18.7771	1.09857	0.506611	2.16846	0.0301237
ENSGALG00000039184	20.9618	-1.28884	0.417162	-3.08954	0.00200464
ENSGALG00000039216	592.215	1.13974	0.273898	4.16117	3.17e-05	COL6A2	collagen type VI alpha 2 chain [Source:NCBI gene;Acc:396292]
ENSGALG00000039224	9.63718	4.52234	1.27385	3.55014	0.000385021	HHLA1	HERV-H LTR-associating 1 [Source:HGNC Symbol;Acc:HGNC:4904]
ENSGALG00000039238	542.304	-0.903147	0.187634	-4.81333	1.48e-06	SALL1	spalt like transcription factor 1 [Source:NCBI gene;Acc:395446]
ENSGALG00000039248	9.71448	3.14261	1.21837	2.57936	0.00989827
ENSGALG00000039302	724.697	-0.89629	0.319935	-2.80148	0.00508692	MINA	MYC induced nuclear antigen [Source:NCBI gene;Acc:418436]
ENSGALG00000039337	514.908	-0.597841	0.269619	-2.21735	0.0265989	SH3BP5	SH3 domain binding protein 5 [Source:NCBI gene;Acc:420682]
ENSGALG00000039342	830.809	0.777065	0.279649	2.77872	0.00545742
ENSGALG00000039380	148.779	0.809835	0.242294	3.34236	0.000830682	TBC1D1	TBC1 domain family member 1 [Source:NCBI gene;Acc:426162]
ENSGALG00000039394	918.682	0.614622	0.162666	3.77843	0.00015782	PGM2	phosphoglucomutase 2 [Source:NCBI gene;Acc:426435]
ENSGALG00000039421	209.259	-0.867222	0.187702	-4.62021	3.83e-06		SCY1 like pseudokinase 1 [Source:NCBI gene;Acc:107049850]
ENSGALG00000039450	196.716	-0.772924	0.240563	-3.21298	0.00131365	SOS1	SOS Ras/Rac guanine nucleotide exchange factor 1 [Source:NCBI gene;Acc:431192]
ENSGALG00000039452	41.1002	1.17808	0.447943	2.62997	0.00853926	GJA5	gap junction protein alpha 5 [Source:NCBI gene;Acc:396502]
ENSGALG00000039549	112.968	-0.944518	0.282855	-3.33923	0.000840105	SEL1L3	SEL1L family member 3 [Source:NCBI gene;Acc:422804]
ENSGALG00000039553	15.7284	1.52669	0.689738	2.21343	0.0268679	SULF1	sulfatase 1 [Source:NCBI gene;Acc:426312]
ENSGALG00000039576	9.74425	1.42676	0.619287	2.30387	0.0212297	KNSTRN	kinetochore-localized astrin/SPAG5 binding protein [Source:NCBI gene;Acc:426704]
ENSGALG00000039577	10.4603	-1.34441	0.620066	-2.16817	0.0301461
ENSGALG00000039647	26.1288	3.29701	1.57556	2.0926	0.0363852
ENSGALG00000039685	124.223	-0.604122	0.246216	-2.45363	0.0141424	GMEB2	glucocorticoid modulatory element binding protein 2 [Source:NCBI gene;Acc:419264]
ENSGALG00000039715	213.392	-0.893332	0.272202	-3.28188	0.00103119
ENSGALG00000039834	8.45494	3.71426	1.22996	3.01981	0.00252933		acid sphingomyelinase-like phosphodiesterase 3a [Source:NCBI gene;Acc:107056092]
ENSGALG00000039881	9.97889	2.86638	1.15547	2.48069	0.0131127
ENSGALG00000039894	16.3608	1.15534	0.53347	2.16571	0.0303331
ENSGALG00000039941	6.05646	-2.63552	0.897209	-2.93747	0.00330905		NIM1 serine/threonine protein kinase-like Z [Source:NCBI gene;Acc:107049311]
ENSGALG00000039983	211.496	0.901046	0.322891	2.79055	0.00526178	EEPD1	endonuclease/exonuclease/phosphatase family domain containing 1 [Source:NCBI gene;Acc:420740]
ENSGALG00000039990	269.53	-0.892599	0.358307	-2.49116	0.0127328	TNC	tenascin C [Source:NCBI gene;Acc:396440]
ENSGALG00000040027	3.07256	2.75586	1.38302	1.99264	0.0463007
ENSGALG00000040030	53.5845	-0.932705	0.341161	-2.73391	0.00625865	PHLDB1	pleckstrin homology like domain family B member 1 [Source:NCBI gene;Acc:419790]
ENSGALG00000040096	43.6649	1.47205	0.631001	2.33288	0.0196542
ENSGALG00000040117	255.782	-1.29072	0.417569	-3.09104	0.00199459
ENSGALG00000040131	766.701	0.640718	0.245073	2.61439	0.0089386	CAMKK2	calcium/calmodulin dependent protein kinase kinase 2 [Source:NCBI gene;Acc:396405]
ENSGALG00000040170	7.05298	-2.85375	1.21518	-2.34842	0.0188533
ENSGALG00000040174	195.981	1.3853	0.371559	3.72835	0.00019274
ENSGALG00000040180	2129.16	-0.883881	0.231656	-3.81548	0.000135916	CEBPD	CCAAT/enhancer binding protein delta [Source:NCBI gene;Acc:107052707]
ENSGALG00000040226	68.6209	1.64925	0.437135	3.77287	0.000161381
ENSGALG00000040260	239.808	0.873114	0.278369	3.13654	0.00170957	TUBA1C	tubulin alpha 1c [Source:NCBI gene;Acc:100857858]
ENSGALG00000040292	221.882	0.827468	0.36025	2.29693	0.021623	FMO4	flavin containing monooxygenase 4 [Source:NCBI gene;Acc:770587]
ENSGALG00000040306	117.646	-1.00947	0.396096	-2.54855	0.0108173
ENSGALG00000040348	639.404	-0.837962	0.258298	-3.24417	0.00117795
ENSGALG00000040360	635.53	-0.990389	0.24468	-4.04769	5.17e-05	DUSP1	dual specificity phosphatase 1 [Source:NCBI gene;Acc:374192]
ENSGALG00000040369	76.6448	-1.50093	0.529252	-2.83595	0.00456895	PFKFB3	6-phosphofructo-2-kinase/fructose-2,6-biphosphatase 3 [Source:NCBI gene;Acc:418247]
ENSGALG00000040371	191.53	-0.764591	0.343549	-2.22557	0.026043		CD59 molecule [Source:NCBI gene;Acc:423148]
ENSGALG00000040403	4.54424	4.33003	1.61438	2.68216	0.00731486
ENSGALG00000040418	12.5069	1.22864	0.589374	2.08465	0.0371013	DGAT2	diacylglycerol O-acyltransferase 2 [Source:NCBI gene;Acc:421309]
ENSGALG00000040421	1012.9	-0.752871	0.182464	-4.12614	3.69e-05	LYPLA1	lysophospholipase I [Source:NCBI gene;Acc:770321]
ENSGALG00000040426	794.539	-1.2316	0.221474	-5.56092	2.68e-08	CREG1	cellular repressor of E1A stimulated genes 1 [Source:NCBI gene;Acc:768680]
ENSGALG00000040434	132.23	0.866942	0.314845	2.75355	0.00589533		ras-related protein Rab-18-B-like [Source:NCBI gene;Acc:425531]
ENSGALG00000040573	12369.4	0.965725	0.307566	3.1399	0.00169008	FMO3	flavin containing monooxygenase 3 [Source:NCBI gene;Acc:395267]
ENSGALG00000040586	56.6005	0.893333	0.331706	2.69315	0.00707812	TUBA3E	tubulin, alpha 3e [Source:NCBI gene;Acc:421169]
ENSGALG00000040658	88.4402	-0.684617	0.337483	-2.0286	0.0424995		suppressor of cytokine signaling 7 [Source:NCBI gene;Acc:426232]
ENSGALG00000040672	543.518	-1.09805	0.38186	-2.87553	0.00403354	IGFBP4	insulin like growth factor binding protein 4 [Source:NCBI gene;Acc:374271]
ENSGALG00000040726	11.2852	1.34031	0.618112	2.1684	0.0301285
ENSGALG00000040755	89.0299	-0.786122	0.304996	-2.57749	0.00995216	ANGPT4	angiopoietin 4 [Source:NCBI gene;Acc:771763]
ENSGALG00000040757	17.4492	-2.24562	0.828931	-2.70905	0.00674757
ENSGALG00000040759	15.5521	-1.0284	0.511937	-2.00884	0.0445538		carboxypeptidase X, M14 family member 1 [Source:NCBI gene;Acc:100858707]
ENSGALG00000040768	870.495	-1.22745	0.219333	-5.59631	2.19e-08	MAL2	mal, T-cell differentiation protein 2 [Source:NCBI gene;Acc:420280]
ENSGALG00000040800	13.8248	2.96008	0.818624	3.61592	0.000299282		aldose reductase-like [Source:NCBI gene;Acc:107055804]
ENSGALG00000040807	100.116	-1.27503	0.304994	-4.1805	2.91e-05	DMTN	dematin actin binding protein [Source:NCBI gene;Acc:776542]
ENSGALG00000040837	31.0137	-1.29927	0.38245	-3.39724	0.000680701		uncharacterized LOC101751339 [Source:NCBI gene;Acc:101751339]
ENSGALG00000040869	33.9863	0.869269	0.441527	1.96878	0.0489787		dynein light chain 2, cytoplasmic-like [Source:NCBI gene;Acc:100858984]
ENSGALG00000040884	43.3031	-0.937753	0.45843	-2.04558	0.040798
ENSGALG00000040891	238.3	1.11687	0.432908	2.57992	0.00988229	RSU1	Ras suppressor protein 1 [Source:NCBI gene;Acc:420524]
ENSGALG00000040896	14447.7	1.91649	0.274306	6.98671	2.81e-12	FASN	fatty acid synthase [Source:NCBI gene;Acc:396061]
ENSGALG00000040921	85.7846	0.661785	0.328572	2.01413	0.0439964	RRM2B	ribonucleotide reductase regulatory TP53 inducible subunit M2B [Source:NCBI gene;Acc:420253]
ENSGALG00000040947	22.0562	-1.44345	0.412071	-3.50292	0.000460192	CREG2	cellular repressor of E1A stimulated genes 2 [Source:NCBI gene;Acc:770646]
ENSGALG00000040957	65.6767	-0.876065	0.339776	-2.57836	0.00992708	AGO2	argonaute 2, RISC catalytic component [Source:HGNC Symbol;Acc:HGNC:3263]
ENSGALG00000040960	50.3445	-0.945399	0.310638	-3.04341	0.00233915
ENSGALG00000041080	493.842	-0.585746	0.22989	-2.54794	0.0108361	CHD7	chromodomain helicase DNA binding protein 7 [Source:NCBI gene;Acc:421140]
ENSGALG00000041082	398.675	-0.774577	0.218166	-3.5504	0.000384652	WDR73	WD repeat domain 73 [Source:NCBI gene;Acc:425698]
ENSGALG00000041171	99.7124	-0.827149	0.288248	-2.86957	0.00411025
ENSGALG00000041202	114.072	-0.682839	0.324814	-2.10225	0.0355318	FBXO32	F-box protein 32 [Source:NCBI gene;Acc:420343]
ENSGALG00000041204	7.44198	-2.82187	1.00746	-2.80098	0.00509474	IGF2BP1	insulin like growth factor 2 mRNA binding protein 1 [Source:NCBI gene;Acc:395953]
ENSGALG00000041222	299.966	-2.18338	0.898801	-2.42922	0.0151315	CYP7A1	cytochrome P450 family 7 subfamily A member 1 [Source:NCBI gene;Acc:414834]
ENSGALG00000041258	17.0329	1.53288	0.578177	2.65123	0.00801988		peptide methionine sulfoxide reductase MsrA-like [Source:NCBI gene;Acc:101749201]
ENSGALG00000041273	16.3566	3.41466	1.03436	3.30125	0.000962563	KIAA0319	KIAA0319 [Source:NCBI gene;Acc:428476]
ENSGALG00000041275	18.1981	-0.906174	0.451607	-2.00655	0.0447972	SLC25A38	solute carrier family 25 member 38 [Source:NCBI gene;Acc:420717]
ENSGALG00000041282	160.073	-0.665071	0.21125	-3.14826	0.00164243
ENSGALG00000041290	26.518	2.22911	0.580554	3.83963	0.00012322		pre-mRNA-splicing factor SYF1-like [Source:NCBI gene;Acc:107051321]
ENSGALG00000041294	23.3071	0.890754	0.38474	2.31521	0.0206013	COQ2	coenzyme Q2, polyprenyltransferase [Source:NCBI gene;Acc:422605]
ENSGALG00000041352	16.5164	0.968325	0.491249	1.97115	0.0487068
ENSGALG00000041362	189.127	0.680127	0.306111	2.22183	0.0262946	SECISBP2L	SECIS binding protein 2 like [Source:NCBI gene;Acc:415435]
ENSGALG00000041365	47.0671	1.16857	0.342992	3.407	0.000656809	SALL4	spalt like transcription factor 4 [Source:NCBI gene;Acc:769286]
ENSGALG00000041371	7.00552	-5.06831	1.24225	-4.07996	4.5e-05		unc-13 homolog A [Source:NCBI gene;Acc:430487]
ENSGALG00000041397	46.1916	-0.748761	0.37497	-1.99686	0.0458408
ENSGALG00000041409	124.901	-0.934425	0.339492	-2.75242	0.0059156
ENSGALG00000041414	91.9603	1.82809	0.472919	3.86554	0.000110842	BHLHE41	basic helix-loop-helix family member e41 [Source:NCBI gene;Acc:101750689]
ENSGALG00000041471	889.652	0.734287	0.33397	2.19866	0.027902
ENSGALG00000041526	38.4489	0.88394	0.369475	2.39242	0.0167377
ENSGALG00000041555	141.075	-0.721677	0.340063	-2.12219	0.0338221	COL1A1	collagen type I alpha 1 chain [Source:HGNC Symbol;Acc:HGNC:2197]
ENSGALG00000041604	3.66224	-1.97465	0.968433	-2.03901	0.0414487	NPTXR	neuronal pentraxin receptor [Source:HGNC Symbol;Acc:HGNC:7954]
ENSGALG00000041621	9698.77	0.886487	0.314954	2.81465	0.00488303	LY6E	lymphocyte antigen 6 family member E [Source:NCBI gene;Acc:395550]
ENSGALG00000041680	88.1924	-0.737167	0.239286	-3.08069	0.00206518	KCNT2	potassium sodium-activated channel subfamily T member 2 [Source:NCBI gene;Acc:429058]
ENSGALG00000041760	6227.88	0.66267	0.176128	3.76244	0.000168265	CLTCL1	solute carrier family 25 member 1 [Source:NCBI gene;Acc:416764]
ENSGALG00000041795	533.485	0.82968	0.213433	3.88731	0.000101363	WWP1	WW domain containing E3 ubiquitin protein ligase 1 [Source:NCBI gene;Acc:420212]
ENSGALG00000041808	1701.01	0.596777	0.223052	2.67551	0.00746154	ANO1	anoctamin 1 [Source:NCBI gene;Acc:423144]
ENSGALG00000041954	10.4877	-2.242	0.910568	-2.4622	0.0138087		probable ATP-dependent RNA helicase DHX58 [Source:NCBI gene;Acc:107057583]
ENSGALG00000041972	25.9537	0.924679	0.441954	2.09225	0.0364159	POP4	POP4 homolog, ribonuclease P/MRP subunit [Source:NCBI gene;Acc:768362]
ENSGALG00000041988	1335.01	-2.78791	0.858763	-3.24643	0.00116864	SIK1	salt inducible kinase 1 [Source:NCBI gene;Acc:395417]
ENSGALG00000041993	2565.69	0.968094	0.195894	4.94193	7.74e-07	UGDH	UDP-glucose 6-dehydrogenase [Source:NCBI gene;Acc:422792]
ENSGALG00000042067	48.452	-1.04261	0.358988	-2.9043	0.00368079	SPRY1	sprouty RTK signaling antagonist 1 [Source:NCBI gene;Acc:395583]
ENSGALG00000042137	61.8933	-0.730289	0.348862	-2.09335	0.0363183		ELK4, ETS transcription factor [Source:NCBI gene;Acc:419832]
ENSGALG00000042148	2345.6	-1.55111	0.309553	-5.01079	5.42e-07	FKBP5	FK506 binding protein 5 [Source:NCBI gene;Acc:421186]
ENSGALG00000042163	59.1107	2.8268	1.08082	2.61543	0.00891152	FAM136A	family with sequence similarity 136 member A [Source:NCBI gene;Acc:426296]
ENSGALG00000042168	26.3738	1.66764	0.550735	3.02802	0.00246161		RING finger protein 170-like [Source:NCBI gene;Acc:100859636]
ENSGALG00000042184	1216.91	0.81955	0.218075	3.75811	0.0001712	ALDH4A1	aldehyde dehydrogenase 4 family member A1 [Source:NCBI gene;Acc:419467]
ENSGALG00000042263	17.8864	1.32672	0.622703	2.13057	0.0331242		histone cluster 1, H2bo [Source:NCBI gene;Acc:100858607]
ENSGALG00000042277	5.29661	-1.98736	0.834032	-2.38283	0.01718
ENSGALG00000042282	438.528	0.715031	0.156506	4.56871	4.91e-06		small nuclear ribonucleoprotein D2 polypeptide [Source:NCBI gene;Acc:107049207]
ENSGALG00000042313	2.2154	-2.61352	1.30324	-2.00541	0.0449197
ENSGALG00000042321	304.169	1.07924	0.321823	3.35352	0.0007979	LYN	LYN proto-oncogene, Src family tyrosine kinase [Source:NCBI gene;Acc:421127]
ENSGALG00000042345	50.9442	-0.727508	0.358235	-2.03081	0.0422742		R3H domain-containing protein 2-like [Source:NCBI gene;Acc:107050507]
ENSGALG00000042415	148.344	-0.694718	0.295102	-2.35416	0.0185646	BBS2	Bardet-Biedl syndrome 2 [Source:NCBI gene;Acc:415694]
ENSGALG00000042446	570.03	-1.52145	0.396361	-3.83856	0.00012376		acyl-CoA synthetase medium-chain family member 5 [Source:NCBI gene;Acc:426992]
ENSGALG00000042452	70.4417	1.21497	0.497464	2.44233	0.014593	DPP4	dipeptidyl peptidase 4 [Source:NCBI gene;Acc:424187]
ENSGALG00000042460	1036.38	-0.663421	0.244766	-2.71044	0.0067195	FPGS	folylpolyglutamate synthase [Source:NCBI gene;Acc:417227]
ENSGALG00000042476	33.4988	0.741582	0.363643	2.03931	0.0414189	TEX9	testis expressed 9 [Source:NCBI gene;Acc:425342]
ENSGALG00000042478	1633.92	1.04164	0.216547	4.81023	1.51e-06	ND4L	NADH dehydrogenase subunit 4L [Source:NCBI gene;Acc:807644]
ENSGALG00000042491	27.0016	1.49576	0.437557	3.41842	0.000629857	HIST4H4	histone cluster 1, H4b [Source:NCBI gene;Acc:770005]
ENSGALG00000042500	4.16398	-3.64341	1.52055	-2.39611	0.0165699		leukocyte immunoglobulin-like receptor subfamily B member 3 [Source:NCBI gene;Acc:107049001]
ENSGALG00000042510	30.0109	-1.2732	0.487768	-2.61027	0.00904721
ENSGALG00000042516	82.108	0.883045	0.283109	3.1191	0.00181406
ENSGALG00000042534	9.49076	-2.10252	0.729641	-2.88158	0.00395689	NFATC1	nuclear factor of activated T-cells 1 [Source:NCBI gene;Acc:420815]
ENSGALG00000042543	1506.52	0.96251	0.171489	5.61268	1.99e-08		protein kinase, cAMP-dependent, catalytic, alpha [Source:NCBI gene;Acc:100859181]
ENSGALG00000042564	178.995	0.830653	0.222573	3.73204	0.000189936	UBAC1	UBA domain containing 1 [Source:NCBI gene;Acc:427754]
ENSGALG00000042648	85.2096	1.13858	0.360057	3.16223	0.00156567
ENSGALG00000042684	8.49368	-1.51801	0.650222	-2.3346	0.0195645	Y-LEC1	Gallus gallus C-type lectin (Y-LEC1), mRNA. [Source:RefSeq mRNA;Acc:NM_001031473]
ENSGALG00000042711	42.1774	1.19449	0.538647	2.21758	0.0265835
ENSGALG00000042744	460.579	-1.97457	0.249895	-7.90162	2.75e-15	RGS2	regulator of G-protein signaling 2 [Source:NCBI gene;Acc:378912]
ENSGALG00000042771	2063.36	0.873638	0.25744	3.39356	0.000689903	GBE1	1,4-alpha-glucan branching enzyme 1 [Source:NCBI gene;Acc:427964]
ENSGALG00000042784	542.847	-1.18658	0.2648	-4.48106	7.43e-06	TPPP	tubulin polymerization promoting protein [Source:NCBI gene;Acc:420800]
ENSGALG00000042851	79.5301	-0.766055	0.346416	-2.21137	0.0270099	PPARGC1A	PPARG coactivator 1 alpha [Source:NCBI gene;Acc:422815]
ENSGALG00000042863	318.341	-1.05472	0.256889	-4.10574	4.03e-05	SMIM4	small integral membrane protein 4 [Source:NCBI gene;Acc:415896]
ENSGALG00000042870	3.23629	4.84105	1.71846	2.81709	0.0048461
ENSGALG00000042895	690.612	-0.876441	0.296175	-2.9592	0.00308436	BCAR1	BCAR1, Cas family scaffolding protein [Source:NCBI gene;Acc:415691]
ENSGALG00000042944	809.771	1.57526	0.422569	3.72782	0.000193143		protein SOGA2-like [Source:NCBI gene;Acc:101748650]
ENSGALG00000042947	13.8554	1.49363	0.689571	2.16603	0.0303088		peptide methionine sulfoxide reductase MsrA-like [Source:NCBI gene;Acc:100857729]
ENSGALG00000042981	218.415	1.54843	0.338229	4.57804	4.69e-06	CARHSP1	calcium regulated heat stable protein 1 [Source:NCBI gene;Acc:416640]
ENSGALG00000042984	207.102	0.943908	0.329504	2.86463	0.00417494		aminoacylase 1 [Source:NCBI gene;Acc:100858836]
ENSGALG00000042986	83.5556	1.2305	0.239183	5.14459	2.68e-07	RNASEL	ribonuclease L [Source:NCBI gene;Acc:424410]
ENSGALG00000043034	176.996	-0.676264	0.257084	-2.63052	0.00852544	KIFC3	kinesin family member C3 [Source:NCBI gene;Acc:415630]
ENSGALG00000043044	154.449	-0.756042	0.216382	-3.49401	0.000475822	IL1R1	interleukin 1 receptor type 1 [Source:NCBI gene;Acc:396481]
ENSGALG00000043051	2397.91	0.734967	0.243383	3.0198	0.00252942	CLU	clusterin [Source:NCBI gene;Acc:395722]
ENSGALG00000043053	233.832	0.701211	0.262742	2.66882	0.00761193	DAO	D-amino acid oxidase [Source:NCBI gene;Acc:101751055]
ENSGALG00000043071	4.69983	-2.1769	1.02706	-2.11954	0.0340446
ENSGALG00000043072	44.2003	-0.634715	0.289776	-2.19037	0.0284976	POU6F1	POU class 6 homeobox 1 [Source:NCBI gene;Acc:107049477]
ENSGALG00000043196	5.73131	1.71509	0.865438	1.98177	0.0475054		leukocyte immunoglobulin-like receptor subfamily B member 5-like [Source:NCBI gene;Acc:101749511]
ENSGALG00000043205	2.78621	-2.51773	1.20895	-2.08257	0.0372902
ENSGALG00000043223	4.32252	2.20368	1.10984	1.98558	0.0470794	COL26A1	collagen type XXVI alpha 1 chain [Source:NCBI gene;Acc:417504]
ENSGALG00000043290	4256.62	0.692671	0.231202	2.99596	0.00273583	GNMT	glycine N-methyltransferase [Source:NCBI gene;Acc:769542]
ENSGALG00000043318	23.5215	1.08935	0.445975	2.44264	0.0145804	NMNAT1	nicotinamide nucleotide adenylyltransferase 1 [Source:NCBI gene;Acc:101748948]
ENSGALG00000043322	20.1221	-0.992431	0.427781	-2.31995	0.0203435	C2orf66	chromosome 7 open reading frame, human C2orf66 [Source:NCBI gene;Acc:424053]
ENSGALG00000043357	195.018	-0.620274	0.249509	-2.48598	0.0129196	ANKRD13A	ankyrin repeat domain 13A [Source:NCBI gene;Acc:416902]
ENSGALG00000043372	62.9715	-0.823253	0.340462	-2.41805	0.015604	RUNX3	runt related transcription factor 3 [Source:NCBI gene;Acc:769687]
ENSGALG00000043443	9.50032	2.35045	0.732124	3.21046	0.00132524
ENSGALG00000043484	22.9802	1.70366	0.552551	3.08326	0.00204747
ENSGALG00000043493	2686.07	-1.46892	0.25484	-5.76407	8.21e-09	IGFBP1	insulin like growth factor binding protein 1 [Source:NCBI gene;Acc:408027]
ENSGALG00000043555	231.58	-0.956218	0.241495	-3.95957	7.51e-05	NPNT	nephronectin [Source:NCBI gene;Acc:422535]
ENSGALG00000043582	4.21984	5.22686	1.7836	2.93052	0.00338398		lymphocyte antigen 6 complex, locus E-like [Source:NCBI gene;Acc:420301]
ENSGALG00000043598	12611.4	-0.650313	0.236361	-2.75135	0.00593493
ENSGALG00000043625	276.107	-0.592902	0.196846	-3.01201	0.00259527
ENSGALG00000043703	22.8804	-0.834677	0.397291	-2.10092	0.0356479
ENSGALG00000043727	156.601	-1.35203	0.404986	-3.33847	0.000842423	NR4A1	nuclear receptor subfamily 4 group A member 1 [Source:NCBI gene;Acc:100857380]
ENSGALG00000043734	19.6282	-2.01079	0.72966	-2.75579	0.00585512	LIPG	lipase G, endothelial type [Source:NCBI gene;Acc:426846]
ENSGALG00000043754	10963.3	-1.49649	0.63591	-2.35331	0.0186073	GLUL	glutamate-ammonia ligase [Source:NCBI gene;Acc:396489]
ENSGALG00000043756	237.942	0.742842	0.217933	3.40857	0.000653035	PEX11G	peroxisomal biogenesis factor 11 gamma [Source:NCBI gene;Acc:420131]
ENSGALG00000043775	199.17	0.818426	0.217724	3.75901	0.00017059	RAPGEF3	Rap guanine nucleotide exchange factor 3 [Source:NCBI gene;Acc:426888]
ENSGALG00000043779	4447.8	4.39951	0.330712	13.3032	2.22e-40
ENSGALG00000043787	454.596	-0.586556	0.257431	-2.27849	0.0226971	DEPDC6	DEP domain containing 6 [Source:NCBI gene;Acc:420357]
ENSGALG00000043859	33.4275	-0.978166	0.32286	-3.02969	0.00244806
ENSGALG00000043880	39.3926	1.8365	0.491162	3.7391	0.000184681
ENSGALG00000043906	149.435	2.57879	0.366536	7.03557	1.98e-12		chicken D-serine dehydratase [Source:NCBI gene;Acc:100499421]
ENSGALG00000043926	11.3082	1.5749	0.647937	2.43064	0.0150724		coiled-coil domain containing 27 [Source:NCBI gene;Acc:101751184]
ENSGALG00000043934	20.0125	1.27624	0.553606	2.30531	0.0211491
ENSGALG00000044026	4365.95	1.13991	0.214621	5.31127	1.09e-07		sulfotransferase family, cytosolic, 6B, member 1-like [Source:NCBI gene;Acc:421560]
ENSGALG00000044130	1613.87	0.797525	0.294702	2.70621	0.00680564
ENSGALG00000044224	2.46498	3.39806	1.53421	2.21486	0.0267695
ENSGALG00000044240	275.012	-0.69722	0.314885	-2.2142	0.0268147	H1F0	H1 histone family, member 0 [Source:NCBI gene;Acc:693250]
ENSGALG00000044251	205.015	0.599807	0.206436	2.90553	0.00366635	RASSF7	Ras association domain family member 7 [Source:NCBI gene;Acc:423107]
ENSGALG00000044259	6.52456	-1.85611	0.941818	-1.97078	0.0487492
ENSGALG00000044263	1.61569	3.84562	1.73491	2.21661	0.0266496	DEUP1	deuterosome assembly protein 1 [Source:NCBI gene;Acc:419006]
ENSGALG00000044293	11.004	1.3968	0.578645	2.41392	0.0157819	IGSF10	immunoglobulin superfamily member 10 [Source:NCBI gene;Acc:425035]
ENSGALG00000044313	13.2853	-1.23574	0.574603	-2.1506	0.031508
ENSGALG00000044324	6.84047	-1.93036	0.803803	-2.40153	0.0163266		ubiquitin conjugation factor E4 A-like [Source:NCBI gene;Acc:107057445]
ENSGALG00000044383	1929.09	-0.830997	0.204786	-4.05789	4.95e-05	MCL1	Gallus gallus BCL2 family apoptosis regulator (MCL1), transcript variant 2, mRNA. [Source:RefSeq mRNA;Acc:NM_001319309]
ENSGALG00000044442	64.9912	-1.03175	0.350456	-2.94402	0.00323975	THBD	thrombomodulin [Source:NCBI gene;Acc:101752029]
ENSGALG00000044443	259.282	-0.599639	0.273393	-2.19332	0.0282842		zinc finger and BTB domain-containing protein 22-like [Source:NCBI gene;Acc:107051015]
ENSGALG00000044466	26.1119	1.88494	0.520835	3.61908	0.000295657
ENSGALG00000044472	2.24906	3.27039	1.6022	2.04119	0.041232
ENSGALG00000044480	51.5632	-0.671959	0.282364	-2.37976	0.0173238	IL13RA1	interleukin 13 receptor subunit alpha 1 [Source:NCBI gene;Acc:422230]
ENSGALG00000044554	5867.62	0.84669	0.265264	3.19188	0.00141352	RIDA	reactive intermediate imine deaminase A homolog [Source:NCBI gene;Acc:426536]
ENSGALG00000044555	6.61884	2.51659	1.22068	2.06163	0.0392429
ENSGALG00000044566	224.355	1.52049	0.302158	5.03211	4.85e-07
ENSGALG00000044569	3.66998	-1.9599	0.969325	-2.02192	0.0431842		C-type lectin domain family 2 member D2-like [Source:NCBI gene;Acc:769366]
ENSGALG00000044610	20.8395	-1.11138	0.440246	-2.52445	0.011588	CFAP100	cilia and flagella associated protein 100 [Source:NCBI gene;Acc:427589]
ENSGALG00000044618	1013.57	-0.912524	0.3053	-2.98894	0.00279949		solute carrier family 51 beta subunit [Source:NCBI gene;Acc:415531]
ENSGALG00000044661	50.0644	-1.81644	0.400645	-4.53378	5.79e-06		cathepsin G [Source:NCBI gene;Acc:426049]
ENSGALG00000044729	5.41729	-1.49081	0.756153	-1.97157	0.0486586
ENSGALG00000044780	27.9587	-1.2068	0.547222	-2.20533	0.0274312
ENSGALG00000044803	25.1278	-1.02177	0.409638	-2.49431	0.0126202
ENSGALG00000044874	25.1152	1.56271	0.599997	2.60453	0.00920016		tumor necrosis factor receptor superfamily, member 14 [Source:NCBI gene;Acc:420403]
ENSGALG00000044876	24.3117	1.16349	0.534091	2.17844	0.029373
ENSGALG00000044964	51.1324	0.816754	0.307316	2.65771	0.00786746
ENSGALG00000044985	117.474	-0.751391	0.233962	-3.21159	0.00132003
ENSGALG00000045036	1274.71	-2.25733	0.465497	-4.8493	1.24e-06
ENSGALG00000045037	2385.99	0.814412	0.225381	3.6135	0.000302095		cytochrome P450, family 2, subfamily W, polypeptide 2 [Source:NCBI gene;Acc:416454]
ENSGALG00000045092	25.6298	1.35739	0.407169	3.33372	0.000856936	CCDC112	coiled-coil domain containing 112 [Source:NCBI gene;Acc:770644]
ENSGALG00000045094	5.85003	2.69616	1.2814	2.10408	0.0353714		spectrin alpha chain, non-erythrocytic 1-like [Source:NCBI gene;Acc:107057148]
ENSGALG00000045097	6.28844	2.80762	1.15991	2.42054	0.0154974		T-cell-interacting, activating receptor on myeloid cells protein 1-like [Source:NCBI gene;Acc:100859740]
ENSGALG00000045140	17.394	-0.974729	0.459402	-2.12173	0.0338601
ENSGALG00000045145	15.1589	-2.1629	0.760045	-2.84575	0.00443073		ADAM metallopeptidase domain 15 [Source:NCBI gene;Acc:419050]
ENSGALG00000045156	456.161	0.792675	0.343595	2.307	0.0210546		natterin-3-like [Source:NCBI gene;Acc:101748084]
ENSGALG00000045175	27.4551	1.16429	0.411619	2.82857	0.00467562
ENSGALG00000045182	71.1274	1.15117	0.33963	3.38948	0.000700256
ENSGALG00000045212	73.8337	-0.759716	0.319562	-2.37737	0.0174366	PLCD3	phospholipase C delta 3 [Source:NCBI gene;Acc:428279]
ENSGALG00000045288	59.8321	-1.00016	0.33006	-3.03024	0.00244359	CAMK2N1	calcium/calmodulin dependent protein kinase II inhibitor 1 [Source:NCBI gene;Acc:100858651]
ENSGALG00000045319	237.896	3.37565	1.2267	2.7518	0.00592682		peptidase inhibitor 3 [Source:NCBI gene;Acc:101752219]
ENSGALG00000045350	19.1064	-1.08238	0.469681	-2.30449	0.0211952		KIAA1210 [Source:NCBI gene;Acc:422374]
ENSGALG00000045427	963.761	-1.71274	0.692377	-2.47371	0.0133719	UPP2	uridine phosphorylase 2 [Source:NCBI gene;Acc:424326]
ENSGALG00000045481	2.67576	3.52861	1.74547	2.02158	0.0432195
ENSGALG00000045484	5.85661	-1.84631	0.79229	-2.33034	0.0197881
ENSGALG00000045507	6.49453	2.2062	0.882906	2.4988	0.0124615		SUN domain-containing protein 3-like [Source:NCBI gene;Acc:769743]
ENSGALG00000045557	169.525	3.10171	0.443938	6.9868	2.81e-12	MTTPL	Gallus gallus microsomal triglyceride transfer protein-like (MTTPL), mRNA. [Source:RefSeq mRNA;Acc:NM_001322804]
ENSGALG00000045582	3.02669	3.71121	1.81711	2.04237	0.0411152
ENSGALG00000045612	94.4822	0.723322	0.281255	2.57177	0.010118
ENSGALG00000045677	13.6293	2.01095	0.654306	3.07342	0.00211624
ENSGALG00000045746	24.4084	-1.13824	0.514778	-2.21112	0.0270273		uncharacterized LOC770271 [Source:NCBI gene;Acc:770271]
ENSGALG00000045783	75.0162	-0.70271	0.313218	-2.24352	0.0248633		N(alpha)-acetyltransferase 38, NatC auxiliary subunit [Source:NCBI gene;Acc:426258]
ENSGALG00000045966	211.049	-0.677969	0.246997	-2.74485	0.00605387
ENSGALG00000046032	34.1773	1.32994	0.630291	2.11005	0.0348542	CD83	CD83 molecule [Source:NCBI gene;Acc:420838]
ENSGALG00000046119	3.65979	-1.96221	0.99469	-1.97268	0.0485315
ENSGALG00000046130	186.407	-1.16803	0.418741	-2.7894	0.00528065		uncharacterized LOC417345 [Source:NCBI gene;Acc:417345]
ENSGALG00000046217	50680.1	-0.67038	0.307291	-2.18158	0.0291407	PIT54	PIT54 protein [Source:NCBI gene;Acc:395364]
ENSGALG00000046282	10.2965	-1.14079	0.546232	-2.08848	0.0367549
ENSGALG00000046316	136.54	0.901962	0.322291	2.7986	0.00513252	CFAP97D1	chromosome 27 open reading frame, human C17orf105 [Source:NCBI gene;Acc:771706]
ENSGALG00000046331	412.563	-1.43961	0.506034	-2.84488	0.0044428	DMBT1L	Gallus gallus deleted in malignant brain tumors 1 protein-like (DMBT1L), mRNA. [Source:RefSeq mRNA;Acc:NM_001318983]
ENSGALG00000046342	49.932	1.22038	0.527008	2.31568	0.0205757		platelet glycoprotein VI-like 1 [Source:NCBI gene;Acc:100857809]
ENSGALG00000046353	26.7688	1.57473	0.494885	3.18201	0.00146258		SUN domain-containing protein 3-like [Source:NCBI gene;Acc:428505]
ENSGALG00000046413	92.5499	0.653095	0.265813	2.45698	0.0140112	PRR15L	proline rich 15 like [Source:NCBI gene;Acc:100857311]
ENSGALG00000046455	233.31	-1.65325	0.462409	-3.5753	0.000349833
ENSGALG00000046461	16.6369	-1.03175	0.44279	-2.33011	0.0198003	LRRC15	leucine rich repeat containing 15 [Source:HGNC Symbol;Acc:HGNC:20818]
ENSGALG00000046532	136.516	-0.941615	0.289098	-3.25708	0.00112567	C15orf48	chromosome 15 open reading frame 48 [Source:HGNC Symbol;Acc:HGNC:29898]
ENSGALG00000046573	47.6482	1.3639	0.441359	3.09022	0.00200006
