# Supplementary material for: Integrated analysis of the methylome and transcriptome of chickens with fatty liver hemorrhagic syndrome
Source: BMC Genomics. 2021 Jan 6;22:8. doi: 10.1186/s12864-020-07305-3 (PMC7789526; doi:10.1186/s12864-020-07305-3)
Supplement: Supplementary file 6 — Additional file 6: Supplementary Table 3. Overlapping genes between DMGs and DEGs. [file 12864_2020_7305_MOESM6_ESM.xlsx]

## Sheet: Sheet1
Supplementary Table S3. Overlapping genes of DMGs and DEGs
Gene ID	Gene name	Expression log2FoldChange	chr	DMR start	DMR end	FL_meanMethy	Control_meanMethy	diff.Methy	Methylated region	C_context
ENSGALG00000029341	PPP6R2	0.760681	1	536723	536842	0.000733556	0.0231021	-0.0223686	intron	CHH
ENSGALG00000008477	EXOC4	0.835913	1	1494533	1494702	0.00254622	0.0427284	-0.0401821	intron	CHH
ENSGALG00000008477	EXOC4	0.835913	1	1531808	1532013	0.00126443	0.0448437	-0.0435793	intron	CHH
ENSGALG00000008477	EXOC4	0.835913	1	1797768	1798103	0.00317024	0.0331529	-0.0299826	exon	CHH
ENSGALG00000008477	EXOC4	0.835913	1	1797768	1798103	0.00317024	0.0331529	-0.0299826	intron	CHH
ENSGALG00000040369	PFKFB3	-1.50093	1	3551251	3551327	0.260569	0.0459935	0.214576	intron	CG
ENSGALG00000040369	PFKFB3	-1.50093	1	3566017	3566085	0.747482	0.44367	0.303812	intron	CG
ENSGALG00000040369	PFKFB3	-1.50093	1	3566408	3566550	0.0352493	0.000479419	0.0347698	intron	CHH
ENSGALG00000034992	FRMD4A	-0.917053	1	6893633	6893894	0.000185199	0.0294132	-0.029228	intron	CHH
ENSGALG00000034992	FRMD4A	-0.917053	1	6896500	6896643	0.000507293	0.0246585	-0.0241512	intron	CHH
ENSGALG00000034992	FRMD4A	-0.917053	1	6897644	6897770	0.00295177	0.0327113	-0.0297595	intron	CHH
ENSGALG00000001529		1.31653	24	2563401	2563716	0.000692497	0.0232518	-0.0225593	promoter	CHH
ENSGALG00000008193	RELN	-0.627118	1	13057490	13057606	0.0319386	0.00106563	0.0308729	intron	CHH
ENSGALG00000008193	RELN	-0.627118	1	13142481	13142739	0.0327579	0.000699645	0.0320582	intron	CHH
ENSGALG00000008193	RELN	-0.627118	1	13151711	13151821	0.811663	0.392746	0.418917	intron	CG
ENSGALG00000029006	SYPL1	1.05474	1	14193162	14193316	0.00139933	0.0277057	-0.0263064	utr3	CHH
ENSGALG00000029006	SYPL1	1.05474	1	14193162	14193316	0.00139933	0.0277057	-0.0263064	exon	CHH
ENSGALG00000009002		-1.01916	1	23346035	23346307	0.00371984	0.0414301	-0.0377103	intron	CHH
ENSGALG00000009002		-1.01916	1	23346035	23346307	0.00371984	0.0414301	-0.0377103	exon	CHH
ENSGALG00000009002		-1.01916	1	23385217	23385456	0.491731	0.0552499	0.436481	intron	CG
ENSGALG00000009840	TBK1	0.805697	1	33642567	33642752	0.0345686	0.00117961	0.033389	intron	CHH
ENSGALG00000009840	TBK1	0.805697	1	33656193	33656375	0.00158469	0.0327104	-0.0311257	intron	CHH
ENSGALG00000010940	ACSS3	-0.706455	1	40142535	40142692	0.000874098	0.0260604	-0.0251863	exon	CHH
ENSGALG00000010940	ACSS3	-0.706455	1	40142535	40142692	0.000874098	0.0260604	-0.0251863	intron	CHH
ENSGALG00000010940	ACSS3	-0.706455	1	40186512	40186693	0.00215764	0.0343843	-0.0322266	intron	CHH
ENSGALG00000010958	PPFIA2	-0.840876	1	40261670	40261870	0.00119172	0.0319705	-0.0307787	intron	CHH
ENSGALG00000010958	PPFIA2	-0.840876	1	40360824	40361146	0.000898741	0.0381009	-0.0372022	intron	CHH
ENSGALG00000010958	PPFIA2	-0.840876	1	40373791	40373938	0.001863	0.0307684	-0.0289054	intron	CHH
ENSGALG00000010958	PPFIA2	-0.840876	1	40374388	40374573	0.000151169	0.0284904	-0.0283392	intron	CHH
ENSGALG00000010958	PPFIA2	-0.840876	1	40490611	40490807	0.000766144	0.0341773	-0.0334112	intron	CHH
ENSGALG00000002272	NOC4L	0.596359	15	2582518	2582586	0.00029979	0.0497533	-0.0494535	promoter	CHG
ENSGALG00000031186	MEI1	0.948916	1	49563711	49563842	0.00136506	0.0252525	-0.0238874	intron	CHH
ENSGALG00000012033	SGSM3	-0.714862	1	50098747	50098850	0.0412061	0.000979561	0.0402265	intron	CHH
ENSGALG00000012639	MTERF2	0.811935	1	53680534	53680743	0.00137489	0.0365694	-0.0351945	intron	CHH
ENSGALG00000019276		-1.16072	1	65265826	65265930	0.574088	0.258948	0.31514	intron	CG
ENSGALG00000002761	SIRT1	-1.07496	6	6663819	6664065	0.000140606	0.0274723	-0.0273317	promoter	CHH
ENSGALG00000014159	PACSIN2	-0.817458	1	68495529	68495695	0.000580921	0.0325273	-0.0319464	intron	CHH
ENSGALG00000014159	PACSIN2	-0.817458	1	68497590	68497682	0.370129	0.194432	0.175697	intron	CG
ENSGALG00000014159	PACSIN2	-0.817458	1	68498423	68498508	0.810465	0.558534	0.25193	intron	CG
ENSGALG00000014159	PACSIN2	-0.817458	1	68498850	68499024	0.0274472	0.00105098	0.0263962	intron	CHH
ENSGALG00000014159	PACSIN2	-0.817458	1	68506337	68506484	0.000857564	0.0346022	-0.0337447	intron	CHH
ENSGALG00000014226	KIAA0930	0.866734	1	70301884	70301976	0.475072	0.692047	-0.216975	intron	CG
ENSGALG00000014226	KIAA0930	0.866734	1	70307498	70307715	0.0300011	0.00140925	0.0285919	intron	CHH
ENSGALG00000014226	KIAA0930	0.866734	1	70307520	70307617	0.0272836	0.00146878	0.0258148	intron	CHG
ENSGALG00000014551	TTC38	0.605199	1	71436549	71436728	0.831512	0.53112	0.300392	intron	CG
ENSGALG00000031503	LRP6	-1.41382	1	71760929	71761137	0.000226151	0.0244217	-0.0241955	intron	CHH
ENSGALG00000031503	LRP6	-1.41382	1	71760929	71761137	0.000226151	0.0244217	-0.0241955	exon	CHH
ENSGALG00000031503	LRP6	-1.41382	1	71760966	71761037	0.000369382	0.0293837	-0.0290143	intron	CHG
ENSGALG00000031503	LRP6	-1.41382	1	71760966	71761037	0.000369382	0.0293837	-0.0290143	exon	CHG
ENSGALG00000031503	LRP6	-1.41382	1	71863174	71863299	0.0284254	0.00294712	0.0254783	intron	CHH
ENSGALG00000014252		-0.759181	1	76173607	76173759	0.00196427	0.0304118	-0.0284475	intron	CHH
ENSGALG00000014525	USP5	1.39733	1	77261121	77261319	0.000239101	0.0272198	-0.0269807	intron	CHH
ENSGALG00000014525	USP5	1.39733	1	77261121	77261319	0.000239101	0.0272198	-0.0269807	exon	CHH
ENSGALG00000014688	ZYX	0.916797	1	77542858	77542909	0.47089	0.247402	0.223488	exon	CG
ENSGALG00000015249	TTF2	0.821546	1	84146463	84146645	0.00455507	0.0383677	-0.0338126	intron	CHH
ENSGALG00000015294	ADGRG7	3.37472	1	84939308	84939513	0.00269401	0.0390222	-0.0363282	intron	CHH
ENSGALG00000003304	CRTC1	-0.867488	28	3858837	3859147	0.723653	0.40697	0.316683	promoter	CG
ENSGALG00000003553	ABCA12	-3.19188	7	4314341	4314421	0.863225	0.664562	0.198663	promoter	CG
ENSGALG00000015412	ARL13B	-0.697134	1	89718605	89718668	0.423361	0.854915	-0.431554	intron	CG
ENSGALG00000024077		-0.767366	1	91293811	91293870	0.496665	0.905971	-0.409306	intron	CG
ENSGALG00000042771	GBE1	0.873638	1	95252711	95252919	0.00315493	0.0439486	-0.0407937	intron	CHH
ENSGALG00000003923	COL6A3	-0.809653	7	4807156	4807364	0.00732472	0.0688205	-0.0614957	promoter	CHH
ENSGALG00000015511	ROBO1	-2.1679	1	96494199	96494345	0.00239818	0.0246731	-0.0222749	intron	CHH
ENSGALG00000015511	ROBO1	-2.1679	1	96565267	96565377	0.000114479	0.0249793	-0.0248649	intron	CHG
ENSGALG00000015662	LIPI	1.25545	1	98025826	98026027	0.000930274	0.0366967	-0.0357664	exon	CHH
ENSGALG00000015662	LIPI	1.25545	1	98025826	98026027	0.000930274	0.0366967	-0.0357664	intron	CHH
ENSGALG00000015795	ADAMTS5	-1.21711	1	103094325	103094520	0.00183086	0.0254845	-0.0236537	intron	CHH
ENSGALG00000003923	COL6A3	-0.809653	7	4807180	4807283	0.0147191	0.0835245	-0.0688054	promoter	CHG
ENSGALG00000016185	SLC37A1	1.34218	1	109496372	109496558	0.000741357	0.040852	-0.0401107	intron	CHH
ENSGALG00000041988		-2.78791	1	109918280	109918716	0.822607	0.609117	0.213489	intron	CG
ENSGALG00000041988		-2.78791	1	109918964	109919070	0.62596	0.327409	0.298551	intron	CG
ENSGALG00000016265	LANCL3	-0.883498	1	113224495	113224677	0.000540958	0.0333741	-0.0328332	intron	CHH
ENSGALG00000016592	PRPS2	-0.656651	1	123435315	123435500	0.0001524	0.026447	-0.0262946	intron	CHH
ENSGALG00000029709	INPP4A	-0.585679	1	132238219	132238423	0.000167673	0.0231709	-0.0230032	intron	CHH
ENSGALG00000016810	SH3RF3	-1.26918	1	136627350	136627514	0.007386	0.037979	-0.030593	intron	CHH
ENSGALG00000016810	SH3RF3	-1.26918	1	136644986	136645157	0.0331656	0.00101551	0.0321501	intron	CHH
ENSGALG00000016810	SH3RF3	-1.26918	1	136666621	136666970	0.000738311	0.0426202	-0.0418819	intron	CHH
ENSGALG00000004167	SRGN	-0.840412	6	10819634	10819742	0.623388	0.306894	0.316494	promoter	CG
ENSGALG00000016837	MYO16	-1.48301	1	138136711	138136947	0.00188038	0.0257768	-0.0238964	intron	CHH
ENSGALG00000016837	MYO16	-1.48301	1	138249639	138249904	0.000844094	0.0310903	-0.0302462	intron	CHH
ENSGALG00000030125	ANKRD10	-0.601952	1	139269551	139269664	0.0265025	0.000192245	0.0263102	intron	CHG
ENSGALG00000016883	DOCK9	-0.808519	1	144775061	144775277	0.00367054	0.0528554	-0.0491849	exon	CHH
ENSGALG00000016883	DOCK9	-0.808519	1	144775061	144775277	0.00367054	0.0528554	-0.0491849	intron	CHH
ENSGALG00000016929	PIBF1	0.9173	1	156128122	156128324	0.00144777	0.0329376	-0.0314898	intron	CHH
ENSGALG00000016949	WBP4	-0.609289	1	165849978	165850188	0.00252347	0.036579	-0.0340555	intron	CHH
ENSGALG00000016949	WBP4	-0.609289	1	165856434	165856655	0.0282912	0.00149826	0.0267929	exon	CHH
ENSGALG00000016949	WBP4	-0.609289	1	165856434	165856655	0.0282912	0.00149826	0.0267929	utr3	CHH
ENSGALG00000016955	VWA8	0.845232	1	166077303	166077546	0.000550875	0.0446434	-0.0440926	intron	CHH
ENSGALG00000016955	VWA8	0.845232	1	166166050	166166404	0.00581811	0.0379958	-0.0321777	intron	CHH
ENSGALG00000016959	DGKH	-1.86451	1	166206825	166207240	0.613471	0.350285	0.263186	intron	CG
ENSGALG00000016959	DGKH	-1.86451	1	166282855	166282995	0.0276909	0.000536303	0.0271546	intron	CHH
ENSGALG00000016959	DGKH	-1.86451	1	166339639	166339802	0.0015587	0.0399254	-0.0383667	intron	CHH
ENSGALG00000016959	DGKH	-1.86451	1	166339639	166339802	0.0015587	0.0399254	-0.0383667	exon	CHH
ENSGALG00000016993	SUCLA2	0.9421	1	168657168	168657320	0.00144882	0.0299663	-0.0285175	intron	CHH
ENSGALG00000017006	SETDB2	0.669799	1	169223934	169224085	0.038527	0.000900067	0.0376269	intron	CHH
ENSGALG00000017133	EEF1AKMT1	0.675817	1	178823967	178824029	0.888	0.690235	0.197766	intron	CG
ENSGALG00000022720		-2.84937	1	178991421	178991558	0.873676	0.721456	0.15222	exon	CG
ENSGALG00000017173	GUCY1A2	-1.65334	1	180920737	180920966	0.0270833	0.00184681	0.0252365	intron	CHH
ENSGALG00000017350	RRM1	0.920408	1	194692356	194692537	0.000263089	0.0347138	-0.0344507	intron	CHH
ENSGALG00000034967	GDPD5	0.980103	1	195035869	195036023	0.0371473	0.000383633	0.0367636	intron	CHH
ENSGALG00000034967	GDPD5	0.980103	1	195086609	195086869	0.00212675	0.0262802	-0.0241535	intron	CHH
ENSGALG00000034967	GDPD5	0.980103	1	195101803	195101920	0.000133377	0.0269377	-0.0268043	intron	CHH
ENSGALG00000017329	FCHSD2	-0.586456	1	195294651	195294992	0.001373	0.0312078	-0.0298348	intron	CHH
ENSGALG00000017329	FCHSD2	-0.586456	1	195313297	195313391	0.596774	0.819741	-0.222966	intron	CG
ENSGALG00000005992	PDE8A	-1.06568	10	10967627	10967847	0.0320015	0.00173669	0.0302648	intron	CHH
ENSGALG00000005992	PDE8A	-1.06568	10	11031497	11031708	0.00107184	0.0322465	-0.0311746	intron	CHH
ENSGALG00000005992	PDE8A	-1.06568	10	11042858	11043056	0.0291613	0.00163998	0.0275213	intron	CHH
ENSGALG00000005992	PDE8A	-1.06568	10	11042885	11042998	0.0276659	0.000204516	0.0274614	intron	CHG
ENSGALG00000030076	PCSK6	0.803922	10	17654288	17654350	0.538424	0.274036	0.264388	TES	CG
ENSGALG00000030076	PCSK6	0.803922	10	17654288	17654350	0.538424	0.274036	0.264388	utr3	CG
ENSGALG00000030076	PCSK6	0.803922	10	17654288	17654350	0.538424	0.274036	0.264388	exon	CG
ENSGALG00000004205	SOAT1	-0.919811	8	6204844	6204936	0.604987	0.408739	0.196248	promoter	CG
ENSGALG00000007631	MEGF11	2.14924	10	18380546	18380675	0.000211464	0.0258081	-0.0255966	intron	CHH
ENSGALG00000007631	MEGF11	2.14924	10	18383341	18383537	0.000986276	0.033206	-0.0322197	exon	CHH
ENSGALG00000007631	MEGF11	2.14924	10	18383341	18383537	0.000986276	0.033206	-0.0322197	TSS	CHH
ENSGALG00000004285	HNF4A	0.98768	20	5578961	5579083	0.561922	0.218983	0.342939	promoter	CG
ENSGALG00000002407	HYDIN	-1.00663	11	1651861	1652055	0.00129511	0.0372437	-0.0359486	intron	CHH
ENSGALG00000003323	OSGIN1	2.68748	11	2679242	2679447	0.000823081	0.032055	-0.0312319	intron	CHH
ENSGALG00000004669	ASPA	-1.11477	19	6708329	6708429	0.291289	0.0677742	0.223514	promoter	CG
ENSGALG00000004860	RASD1	-1.1796	14	4815571	4815695	0.664107	0.28547	0.378636	promoter	CG
ENSGALG00000004729	SLC7A10	1.20141	11	10228794	10228975	0.000377833	0.0424658	-0.0420879	intron	CHH
ENSGALG00000004899	PEPD	0.824004	11	10470825	10470911	0.87904	0.559736	0.319304	intron	CG
ENSGALG00000025864	WTIP	-0.842554	11	11204168	11204337	0.000245339	0.0231458	-0.0229004	intron	CHH
ENSGALG00000025864	WTIP	-0.842554	11	11221753	11221896	0.0291743	0.000765107	0.0284092	intron	CHH
ENSGALG00000005377	WWOX	0.834799	11	14269109	14269277	0.00161228	0.0356863	-0.034074	intron	CHH
ENSGALG00000005483	CDH13	1.39651	11	16205369	16205506	0.0021546	0.0298647	-0.0277101	intron	CHH
ENSGALG00000005483	CDH13	1.39651	11	16218495	16218685	0.000250182	0.0229752	-0.022725	intron	CHH
ENSGALG00000005483	CDH13	1.39651	11	16281068	16281131	0.38117	0.778048	-0.396877	intron	CG
ENSGALG00000005483	CDH13	1.39651	11	16386906	16387088	0.00181687	0.0316188	-0.0298019	intron	CHH
ENSGALG00000005483	CDH13	1.39651	11	16497366	16497488	0.000887802	0.0342035	-0.0333157	intron	CHH
ENSGALG00000005483	CDH13	1.39651	11	16552650	16552823	0.000828532	0.0311689	-0.0303404	intron	CHH
ENSGALG00000033137	TLDC1	0.641748	11	17000479	17000746	0.000600261	0.0378691	-0.0372688	intron	CHH
ENSGALG00000007109	APOA4	1.04276	24	5109174	5109272	0.272972	0.693532	-0.42056	promoter	CG
ENSGALG00000027482	SNTB2	-0.63391	11	19165166	19165232	0.667836	0.323517	0.344319	intron	CG
ENSGALG00000004684		-0.740019	12	3318315	3318369	0.547403	0.27891	0.268493	intron	CG
ENSGALG00000004684		-0.740019	12	3324933	3325138	0.00154291	0.0609677	-0.0594248	intron	CHH
ENSGALG00000004684		-0.740019	12	3324933	3325138	0.00154291	0.0609677	-0.0594248	exon	CHH
ENSGALG00000005024	EFCC1	-2.29429	12	5154751	5154973	0.000853911	0.0360116	-0.0351577	intron	CHH
ENSGALG00000005332	CACNA1D	-2.03902	12	7131068	7131354	0.00190622	0.0559817	-0.0540755	intron	CHH
ENSGALG00000005332	CACNA1D	-2.03902	12	7166342	7166536	0.000739931	0.0450159	-0.044276	intron	CHH
ENSGALG00000005670	SLMAP	-0.589539	12	8776006	8776104	0.516731	0.288975	0.227756	intron	CG
ENSGALG00000005670	SLMAP	-0.589539	12	8777235	8777416	0.00302146	0.0424673	-0.0394458	intron	CHH
ENSGALG00000036133	KLF15	-0.625178	12	10646137	10646230	0.435539	0.213689	0.22185	intron	CG
ENSGALG00000037545	GRIP2	1.69874	12	11098792	11098967	0.00258174	0.0345198	-0.0319381	intron	CHH
ENSGALG00000037791	FRMD4B	0.633677	12	15393905	15394137	0.0029173	0.0333739	-0.0304566	intron	CHH
ENSGALG00000037791	FRMD4B	0.633677	12	15401645	15401723	0.711267	0.3944	0.316867	intron	CG
ENSGALG00000037791	FRMD4B	0.633677	12	15433178	15433302	0.786872	0.536566	0.250306	intron	CG
ENSGALG00000007769	FOXP1	-1.02883	12	15953304	15953433	0.609636	0.443707	0.16593	intron	CG
ENSGALG00000007769	FOXP1	-1.02883	12	15953304	15953433	0.609636	0.443707	0.16593	exon	CG
ENSGALG00000007769	FOXP1	-1.02883	12	16040420	16040518	0.714662	0.509761	0.204901	intron	CG
ENSGALG00000007769	FOXP1	-1.02883	12	16072597	16072734	0.384316	0.642295	-0.257979	intron	CG
ENSGALG00000007769	FOXP1	-1.02883	12	16077767	16077831	0.572996	0.348407	0.224589	intron	CG
ENSGALG00000007631	MEGF11	2.14924	10	18383341	18383537	0.000986276	0.033206	-0.0322197	promoter	CHH
ENSGALG00000007769	FOXP1	-1.02883	12	16102130	16102197	0.364226	0.614145	-0.249918	intron	CG
ENSGALG00000007769	FOXP1	-1.02883	12	16117124	16117421	0.00245339	0.0633049	-0.0608515	intron	CHH
ENSGALG00000007769	FOXP1	-1.02883	12	16120451	16120676	0.425639	0.216654	0.208985	intron	CG
ENSGALG00000008294	ITPR1	-0.708691	12	18449238	18449376	0.000723192	0.039729	-0.0390058	intron	CHH
ENSGALG00000008294	ITPR1	-0.708691	12	18536606	18536792	0.00106831	0.0337605	-0.0326922	intron	CHH
ENSGALG00000008294	ITPR1	-0.708691	12	18573891	18573992	0.636564	0.330206	0.306358	intron	CG
ENSGALG00000008294	ITPR1	-0.708691	12	18585365	18585457	0.628851	0.366668	0.262183	intron	CG
ENSGALG00000008294	ITPR1	-0.708691	12	18586245	18586323	0.810189	0.59929	0.210899	intron	CG
ENSGALG00000008473	PLXND1	0.728734	12	19584744	19584954	0.0345126	0.000294854	0.0342178	exon	CHH
ENSGALG00000008473	PLXND1	0.728734	12	19584744	19584954	0.0345126	0.000294854	0.0342178	intron	CHH
ENSGALG00000008473	PLXND1	0.728734	12	19595478	19595614	0.551472	0.337485	0.213987	intron	CG
ENSGALG00000001916	SLIT3	-1.73956	13	4205282	4205484	0.00136923	0.025585	-0.0242158	intron	CHH
ENSGALG00000001916	SLIT3	-1.73956	13	4214547	4214759	0.00190053	0.0403001	-0.0383996	intron	CHH
ENSGALG00000001916	SLIT3	-1.73956	13	4261684	4261992	0.000557155	0.0381254	-0.0375682	intron	CHH
ENSGALG00000001916	SLIT3	-1.73956	13	4277565	4277738	0.0348466	0.000520036	0.0343266	intron	CHH
ENSGALG00000001916	SLIT3	-1.73956	13	4331729	4331915	0.000152884	0.029223	-0.0290701	intron	CHH
ENSGALG00000001916	SLIT3	-1.73956	13	4364831	4364999	0.00717343	0.0353062	-0.0281328	intron	CHH
ENSGALG00000001916	SLIT3	-1.73956	13	4439861	4440008	0.80115	0.617965	0.183185	intron	CG
ENSGALG00000001916	SLIT3	-1.73956	13	4460467	4460530	0.861414	0.566218	0.295196	intron	CG
ENSGALG00000001916	SLIT3	-1.73956	13	4658910	4659160	0.00833755	0.0436236	-0.035286	intron	CHH
ENSGALG00000005924	MGAT4B	-0.767826	13	13477379	13477432	0.432681	0.217496	0.215185	intron	CG
ENSGALG00000006297	TRPC7	0.951021	13	15060856	15061072	0.000577333	0.0273689	-0.0267915	exon	CHH
ENSGALG00000006297	TRPC7	0.951021	13	15067329	15067477	0.000976001	0.0555341	-0.0545581	intron	CHH
ENSGALG00000006297	TRPC7	0.951021	13	15103103	15103245	0.0306735	0.00233932	0.0283342	exon	CHH
ENSGALG00000046573		1.3639	13	15155508	15155663	0.00390199	0.0443596	-0.0404576	intron	CHH
ENSGALG00000006644		2.11608	13	16763619	16763756	0.00351545	0.0345209	-0.0310054	intron	CHH
ENSGALG00000007769	FOXP1	-1.02883	12	16102130	16102197	0.364226	0.614145	-0.249918	promoter	CG
ENSGALG00000006889	TMC7	-0.91599	14	8524647	8524799	0.0016961	0.0228607	-0.0211646	intron	CHH
ENSGALG00000006889	TMC7	-0.91599	14	8524647	8524799	0.0016961	0.0228607	-0.0211646	exon	CHH
ENSGALG00000042981	CARHSP1	1.54843	14	10082435	10082490	0.00161304	0.0540887	-0.0524756	intron	CHG
ENSGALG00000045677		2.01095	14	12974751	12974953	0.000365198	0.0329792	-0.032614	intron	CHH
ENSGALG00000002551	CFAP70	0.856281	14	13144675	13144861	0.000980378	0.0332568	-0.0322764	intron	CHH
ENSGALG00000002551	CFAP70	0.856281	14	13144675	13144861	0.000980378	0.0332568	-0.0322764	exon	CHH
ENSGALG00000029827	ACSM4	-1.67286	14	14430907	14430972	0.800176	0.409904	0.390271	intron	CG
ENSGALG00000042446	ACSM5	-1.52145	14	14442651	14442815	0.00103106	0.0258558	-0.0248247	intron	CHH
ENSGALG00000008466	FAM117B	-0.981747	7	11982354	11982415	0.296612	0.0798389	0.216773	promoter	CG
ENSGALG00000002579	RIMBP2	0.702436	15	3318546	3318781	0.000521027	0.0326772	-0.0321561	intron	CHH
ENSGALG00000002579	RIMBP2	0.702436	15	3318654	3318769	0.0001466	0.0416702	-0.0415236	intron	CHG
ENSGALG00000002671	TMEM132D	3.53097	15	3551386	3551614	0.0370219	0.000252727	0.0367691	intron	CHH
ENSGALG00000002671	TMEM132D	3.53097	15	3600990	3601154	0.000146838	0.0241045	-0.0239577	intron	CHH
ENSGALG00000002671	TMEM132D	3.53097	15	3663354	3663508	0.00254974	0.0275379	-0.0249881	intron	CHH
ENSGALG00000002899	AACS	2.15856	15	4503860	4503911	0.742169	0.343508	0.398661	intron	CG
ENSGALG00000002899	AACS	2.15856	15	4509264	4509457	0.000722176	0.0227329	-0.0220107	intron	CHH
ENSGALG00000002964	DHX37	0.803458	15	4527981	4528134	0.000196503	0.0234641	-0.0232676	intron	CHH
ENSGALG00000004254	-	0.899069	15	5644913	5644994	0.636542	0.337144	0.299399	intron	CG
ENSGALG00000034560	SCARF2	-1.01003	15	10142919	10142998	0.895868	0.567894	0.327974	exon	CG
ENSGALG00000008037	HORMAD2	-0.799759	15	10962257	10962477	0.00157542	0.0311606	-0.0295851	intron	CHH
ENSGALG00000008040		-0.65246	15	10980966	10981034	0.383467	0.667781	-0.284314	exon	CG
ENSGALG00000008040		-0.65246	15	10980966	10981034	0.383467	0.667781	-0.284314	utr3	CG
ENSGALG00000008040		-0.65246	15	10980966	10981034	0.383467	0.667781	-0.284314	intron	CG
ENSGALG00000039990	TNC	-0.892599	17	3165532	3165646	0.027036	0.00509374	0.0219423	exon	CHH
ENSGALG00000039990	TNC	-0.892599	17	3165532	3165646	0.027036	0.00509374	0.0219423	intron	CHH
ENSGALG00000008676	RRBP1	-0.660353	3	15530398	15530545	0.343693	0.10283	0.240864	promoter	CG
ENSGALG00000010854	HDAC9	1.20159	2	29495980	29496180	0.000136663	0.0227356	-0.022599	promoter	CHH
ENSGALG00000003412		-0.803322	17	7272899	7272949	0.662655	0.495838	0.166817	intron	CG
ENSGALG00000003412		-0.803322	17	7275143	7275278	0.56729	0.248996	0.318295	intron	CG
ENSGALG00000004583	NPLOC4	0.615429	18	9252466	9252719	0.00264861	0.0445454	-0.0418967	intron	CHH
ENSGALG00000004583	NPLOC4	0.615429	18	9252466	9252719	0.00264861	0.0445454	-0.0418967	exon	CHH
ENSGALG00000004583	NPLOC4	0.615429	18	9252466	9252719	0.00264861	0.0445454	-0.0418967	utr5	CHH
ENSGALG00000038671		-0.676761	18	9967088	9967181	0.578768	0.303088	0.275679	intron	CG
ENSGALG00000038671		-0.676761	18	9967088	9967181	0.578768	0.303088	0.275679	exon	CG
ENSGALG00000007791	OTOP2	1.16332	18	10646209	10646482	0.000283788	0.0806754	-0.0803916	intron	CHH
ENSGALG00000007808	HID1	-1.31572	18	10674523	10674654	0.000859021	0.0250062	-0.0241472	exon	CHH
ENSGALG00000007808	HID1	-1.31572	18	10674523	10674654	0.000859021	0.0250062	-0.0241472	intron	CHH
ENSGALG00000001153	AUTS2	-0.791145	19	1491291	1491479	0.00371917	0.0334018	-0.0296826	intron	CHH
ENSGALG00000001153	AUTS2	-0.791145	19	1527870	1528024	0.000212232	0.0274322	-0.02722	intron	CHH
ENSGALG00000001153	AUTS2	-0.791145	19	1673774	1673852	0.75148	0.593497	0.157983	intron	CG
ENSGALG00000001153	AUTS2	-0.791145	19	1724727	1725042	0.000156027	0.0423208	-0.0421648	intron	CHH
ENSGALG00000001153	AUTS2	-0.791145	19	1739126	1739297	0.386739	0.644921	-0.258182	intron	CG
ENSGALG00000001153	AUTS2	-0.791145	19	1752369	1752566	0.0008373	0.0261809	-0.0253436	intron	CHH
ENSGALG00000001153	AUTS2	-0.791145	19	1795122	1795227	0.0317135	0.00191717	0.0297963	intron	CHH
ENSGALG00000001153	AUTS2	-0.791145	19	1839545	1839637	0.773658	0.558028	0.21563	intron	CG
ENSGALG00000001153	AUTS2	-0.791145	19	1918278	1918465	0.0383791	0.000209753	0.0381693	intron	CHH
ENSGALG00000001153	AUTS2	-0.791145	19	1972775	1972908	0.00099698	0.0356213	-0.0346243	intron	CHH
ENSGALG00000043223	COL26A1	2.20368	19	3524592	3524973	0.000488702	0.0342021	-0.0337134	intron	CHH
ENSGALG00000043223	COL26A1	2.20368	19	3555073	3555226	0.0213228	0.000240387	0.0210824	intron	CHH
ENSGALG00000043223	COL26A1	2.20368	19	3589604	3589695	0.641903	0.832592	-0.190689	intron	CG
ENSGALG00000043223	COL26A1	2.20368	19	3602592	3602745	0.0356398	0.00260039	0.0330394	intron	CHH
ENSGALG00000004042	NUFIP2	0.776749	19	5980274	5980370	0.648051	0.364166	0.283884	exon	CG
ENSGALG00000011573	MOB1B	0.621783	4	50422037	50422089	0.406469	0.184892	0.221577	promoter	CG
ENSGALG00000005160	VMP1	0.600977	19	7350419	7350541	0.466794	0.24466	0.222134	intron	CG
ENSGALG00000005360	CA4	-1.81254	19	8130068	8130333	0.000980455	0.0244153	-0.0234349	intron	CHH
ENSGALG00000005439	ACACA	1.6376	19	8484640	8484925	0.00179028	0.0306763	-0.028886	intron	CHH
ENSGALG00000005439	ACACA	1.6376	19	8484640	8484925	0.00179028	0.0306763	-0.028886	exon	CHH
ENSGALG00000005452	TADA2A	1.22387	19	8583687	8583815	0.000156782	0.0455557	-0.0453989	intron	CHG
ENSGALG00000005259	VIPR1	-0.693124	2	1788802	1788936	0.000169662	0.0342746	-0.034105	intron	CHH
ENSGALG00000005259	VIPR1	-0.693124	2	1794829	1795000	0.00189188	0.0262139	-0.0243221	intron	CHH
ENSGALG00000005259	VIPR1	-0.693124	2	1798604	1798661	0.708177	0.418225	0.289952	intron	CG
ENSGALG00000005259	VIPR1	-0.693124	2	1845255	1845545	0.000919268	0.0307119	-0.0297926	intron	CHH
ENSGALG00000005517	KIF9	1.56524	2	3974428	3974614	0.00170327	0.035699	-0.0339957	intron	CHH
ENSGALG00000005517	KIF9	1.56524	2	3974428	3974614	0.00170327	0.035699	-0.0339957	exon	CHH
ENSGALG00000005517	KIF9	1.56524	2	3990558	3990611	0.723924	0.491234	0.232691	exon	CG
ENSGALG00000037769	lasp-2	0.960947	2	18175982	18176173	0.00122933	0.0302111	-0.0289818	intron	CHH
ENSGALG00000037769	lasp-2	0.960947	2	18273678	18273854	0.00134859	0.0290985	-0.0277499	intron	CHH
ENSGALG00000037769	lasp-2	0.960947	2	18329119	18329305	0.00023588	0.0260699	-0.025834	intron	CHH
ENSGALG00000040891	RSU1	1.11687	2	20035395	20035446	0.000141397	0.0347565	-0.0346151	intron	CHG
ENSGALG00000008912		1.29692	2	20697395	20697597	0.001058	0.0318536	-0.0307956	exon	CHH
ENSGALG00000008912		1.29692	2	20697395	20697597	0.001058	0.0318536	-0.0307956	intron	CHH
ENSGALG00000010718	THSD7A	-1.10918	2	26325133	26325395	0.00294155	0.0416326	-0.038691	intron	CHH
ENSGALG00000010718	THSD7A	-1.10918	2	26352152	26352339	0.000900967	0.0360316	-0.0351306	intron	CHH
ENSGALG00000010718	THSD7A	-1.10918	2	26383431	26383581	0.000815104	0.0366747	-0.0358596	intron	CHH
ENSGALG00000010718	THSD7A	-1.10918	2	26480676	26480956	0.00219301	0.0287961	-0.0266031	intron	CHH
ENSGALG00000010718	THSD7A	-1.10918	2	26516688	26516887	0.000431677	0.0284819	-0.0280503	intron	CHH
ENSGALG00000010854	HDAC9	1.20159	2	29193021	29193221	0.000834029	0.0616433	-0.0608092	intron	CHH
ENSGALG00000010854	HDAC9	1.20159	2	29441049	29441281	0.00232515	0.0257508	-0.0234256	intron	CHH
ENSGALG00000010854	HDAC9	1.20159	2	29490555	29490734	0.000177409	0.0327262	-0.0325487	intron	CHH
ENSGALG00000012089	C14orf37	3.76888	5	55449401	55449539	0.00020946	0.0274069	-0.0271974	promoter	CHH
ENSGALG00000010854	HDAC9	1.20159	2	29495980	29496180	0.000136663	0.0227356	-0.022599	intron	CHH
ENSGALG00000010854	HDAC9	1.20159	2	29528713	29529038	0.00649893	0.0422221	-0.0357232	intron	CHH
ENSGALG00000010854	HDAC9	1.20159	2	29587700	29587895	0.00140277	0.0294473	-0.0280445	intron	CHH
ENSGALG00000011241	RFTN1	-0.854256	2	34442697	34442889	0.000125388	0.0204219	-0.0202965	intron	CHH
ENSGALG00000011241	RFTN1	-0.854256	2	34452882	34453051	0.79957	0.498071	0.301499	intron	CG
ENSGALG00000029724	MTURN	-0.638002	2	41512548	41512733	0.0262778	0.00069244	0.0255854	intron	CHH
ENSGALG00000039337	SH3BP5	-0.597841	2	41599575	41599687	0.000236841	0.027305	-0.0270681	intron	CHH
ENSGALG00000029235	CPNE4	-4.03513	2	42158990	42159143	0.000142059	0.0261844	-0.0260424	intron	CHH
ENSGALG00000029235	CPNE4	-4.03513	2	42243139	42243327	0.028773	0.00151194	0.0272611	intron	CHH
ENSGALG00000036645	KIF15	1.83267	2	43354371	43354519	0.0259684	0.000846193	0.0251223	intron	CHH
ENSGALG00000037203	CTNNB1	0.598432	2	43621833	43621999	0.00260293	0.0363965	-0.0337935	intron	CHH
ENSGALG00000037203	CTNNB1	0.598432	2	43621833	43621999	0.00260293	0.0363965	-0.0337935	exon	CHH
ENSGALG00000037203	CTNNB1	0.598432	2	43621833	43621999	0.00260293	0.0363965	-0.0337935	utr3	CHH
ENSGALG00000039983	EEPD1	0.901046	2	46974709	46974839	0.00108924	0.0245576	-0.0234684	intron	CHH
ENSGALG00000031758	SUGCT	1.12389	2	50199682	50199894	0.0301787	0.000202444	0.0299762	intron	CHH
ENSGALG00000012089	C14orf37	3.76888	5	55449738	55449883	0.0400117	0.00119466	0.0388171	promoter	CHH
ENSGALG00000012362	THSD7B	1.98204	7	31157840	31158034	0.000494504	0.0248176	-0.0243231	promoter	CHH
ENSGALG00000038089	EGFR	-0.941258	2	52023681	52023889	0.000775744	0.0262082	-0.0254325	intron	CHH
ENSGALG00000038089	EGFR	-0.941258	2	52024548	52024781	0.00134542	0.0291165	-0.0277711	intron	CHH
ENSGALG00000042784	TPPP	-1.18658	2	55826308	55826687	0.335233	0.76434	-0.429107	intron	CG
ENSGALG00000013568	NR4A3	-1.41183	2	89695467	89695522	0.652625	0.444468	0.208157	promoter	CG
ENSGALG00000036829	RECK	0.699105	2	56192821	56192882	0.00011336	0.0417806	-0.0416673	exon	CHG
ENSGALG00000036829	RECK	0.699105	2	56192821	56192882	0.00011336	0.0417806	-0.0416673	intron	CHG
ENSGALG00000042534	NFATC1	-2.10252	2	56785499	56785633	0.00312891	0.0335837	-0.0304547	intron	CHH
ENSGALG00000012681	MBOAT1	1.53965	2	59809325	59809442	0.000137681	0.0331778	-0.0330401	intron	CHH
ENSGALG00000046032	CD83	1.32994	2	60898803	60898959	0.000957288	0.0217791	-0.0208218	intron	CHH
ENSGALG00000012731	TBC1D7	1.08003	2	62422896	62422970	0.770964	0.621639	0.149325	intron	CG
ENSGALG00000012816	SLC22A23	-0.903929	2	66468870	66468993	0.0236169	0.000465267	0.0231517	intron	CHH
ENSGALG00000012886	MARVELD3	0.934637	2	68224802	68224980	0.00161334	0.030419	-0.0288057	intron	CHH
ENSGALG00000013583	FAM114A1	1.19099	4	69951949	69952249	0.00107464	0.0540381	-0.0529635	promoter	CHH
ENSGALG00000013753	DOK6	-3.32626	2	94071080	94071259	0.00105074	0.0321508	-0.0311	intron	CHH
ENSGALG00000013753	DOK6	-3.32626	2	94191332	94191541	0.002485	0.0478979	-0.0454129	intron	CHH
ENSGALG00000008399	ANKRD12	-0.663108	2	98829658	98829811	0.519642	0.8414	-0.321757	intron	CG
ENSGALG00000014847	MYOM1	-0.835284	2	101229361	101229946	0.589446	0.179646	0.409801	intron	CG
ENSGALG00000014847	MYOM1	-0.835284	2	101247024	101247268	0.00119336	0.0272969	-0.0261036	exon	CHH
ENSGALG00000014847	MYOM1	-0.835284	2	101247024	101247268	0.00119336	0.0272969	-0.0261036	intron	CHH
ENSGALG00000014847	MYOM1	-0.835284	2	101247168	101247249	0.00278818	0.034895	-0.0321068	intron	CHG
ENSGALG00000014365	RBPJ	-1.01068	4	73741117	73741304	0.00109165	0.0275873	-0.0264957	promoter	CHH
ENSGALG00000014836	Lpin2	-1.07432	2	101287688	101287839	0.0310324	0.000212476	0.0308199	intron	CHH
ENSGALG00000014537	BMF	-0.799298	5	29409901	29410070	0.00102919	0.0365794	-0.0355502	promoter	CHH
ENSGALG00000015183		1.25179	2	106868629	106868875	0.000289786	0.0243157	-0.024026	intron	CHH
ENSGALG00000014836	Lpin2	-1.07432	2	101287688	101287839	0.0310324	0.000212476	0.0308199	promoter	CHH
ENSGALG00000040421	LYPLA1	-0.752871	2	110714346	110714554	0.00438025	0.0426646	-0.0382844	intron	CHH
ENSGALG00000042321	LYN	1.07924	2	111527489	111527569	0.73989	0.481401	0.258489	intron	CG
ENSGALG00000038745	LACTB2	0.724784	2	117178763	117178969	0.000496765	0.0251387	-0.0246419	intron	CHH
ENSGALG00000041795	WWP1	0.82968	2	123638793	123639017	0.00363224	0.0452712	-0.0416389	intron	CHH
ENSGALG00000040921	RRM2B	0.661785	2	129698734	129698786	0.000156307	0.0467533	-0.046597	intron	CHG
ENSGALG00000037913	KLF10	0.943791	2	129825698	129825874	0.729766	0.458523	0.271243	exon	CG
ENSGALG00000029983	ANGPT1	-0.815279	2	131786837	131786985	0.00146016	0.0263054	-0.0248453	utr3	CHH
ENSGALG00000029983	ANGPT1	-0.815279	2	131786837	131786985	0.00146016	0.0263054	-0.0248453	exon	CHH
ENSGALG00000029983	ANGPT1	-0.815279	2	131821893	131821976	7.58e-05	0.0247755	-0.0246997	intron	CHG
ENSGALG00000014950		-1.5842	3	63962666	63962853	0.000282997	0.0738475	-0.0735645	promoter	CHH
ENSGALG00000043787	DEPTOR	-0.586556	2	136813768	136813908	0.000388079	0.0445809	-0.0441928	intron	CHG
ENSGALG00000043787	DEPTOR	-0.586556	2	136853915	136853990	0.721671	0.549743	0.171928	exon	CG
ENSGALG00000043787	DEPTOR	-0.586556	2	136865576	136865718	0.0254677	0.00186631	0.0236014	intron	CHH
ENSGALG00000043787	DEPTOR	-0.586556	2	136872295	136872428	0.00222915	0.0435549	-0.0413258	intron	CHH
ENSGALG00000024081	TGIF2	-0.732185	20	482575	482839	0.00218983	0.0415155	-0.0393256	intron	CHH
ENSGALG00000001219	PIGU	0.757301	20	618042	618249	0.0297625	0.00110859	0.0286539	intron	CHH
ENSGALG00000004285	HNF4A	0.98768	20	5578961	5579083	0.561922	0.218983	0.342939	exon	CG
ENSGALG00000004285	HNF4A	0.98768	20	5578961	5579083	0.561922	0.218983	0.342939	utr5	CG
ENSGALG00000004285	HNF4A	0.98768	20	5578961	5579083	0.561922	0.218983	0.342939	TSS	CG
ENSGALG00000015151	B4GALT6	0.632299	2	106509489	106509702	0.0014863	0.0472181	-0.0457318	promoter	CHH
ENSGALG00000007963	NFATC2	-1.19754	20	13406185	13406332	0.0343756	0.000208899	0.0341667	exon	CHH
ENSGALG00000007963	NFATC2	-1.19754	20	13406185	13406332	0.0343756	0.000208899	0.0341667	intron	CHH
ENSGALG00000002637	RBP7	3.76298	21	3587679	3588000	0.00103648	0.043921	-0.0428845	intron	CHH
ENSGALG00000000311		-0.811099	22	894304	894560	0.000259098	0.0390919	-0.0388328	intron	CHH
ENSGALG00000003470	ZMAT4	3.21093	22	2561718	2561929	0.0334115	0.00110578	0.0323057	intron	CHH
ENSGALG00000001181	KCNJ5	1.6903	24	1110314	1110477	0.000714301	0.0241561	-0.0234418	intron	CHH
ENSGALG00000001341	ZBTB44	-0.753124	24	1610905	1611064	0.00116719	0.0270143	-0.0258471	intron	CHH
ENSGALG00000015322	IMPG2	-1.01068	1	85257560	85257726	0.00362974	0.0334617	-0.0298319	promoter	CHH
ENSGALG00000006638	GRIK4	2.79138	24	3656654	3656758	0.879003	0.401105	0.477898	intron	CG
ENSGALG00000038540	ZBTB16	-1.05003	24	4492592	4492759	0.0230413	0.00101179	0.0220295	intron	CHH
ENSGALG00000038540	ZBTB16	-1.05003	24	4498706	4498801	0.410503	0.782132	-0.371629	intron	CG
ENSGALG00000038540	ZBTB16	-1.05003	24	4501355	4501465	0.707185	0.359493	0.347692	intron	CG
ENSGALG00000038540	ZBTB16	-1.05003	24	4506962	4507270	0.671855	0.435141	0.236714	intron	CG
ENSGALG00000038540	ZBTB16	-1.05003	24	4516537	4516678	0.704771	0.350366	0.354405	intron	CG
ENSGALG00000015379	TAGLN3	-1.94861	1	88571908	88572094	0.0237193	0.000775817	0.0229435	promoter	CHH
ENSGALG00000015511	ROBO1	-2.1679	1	96489666	96489836	0.00242128	0.0252015	-0.0227803	promoter	CHH
ENSGALG00000030920		1.03153	24	5109174	5109272	0.272972	0.693532	-0.42056	TSS	CG
ENSGALG00000030920		1.03153	24	5109174	5109272	0.272972	0.693532	-0.42056	exon	CG
ENSGALG00000030920		1.03153	24	5109174	5109272	0.272972	0.693532	-0.42056	utr5	CG
ENSGALG00000000318	CSRP1	1.17561	26	581245	581449	0.00146383	0.0232595	-0.0217957	intron	CHH
ENSGALG00000000318	CSRP1	1.17561	26	749849	750080	0.0506412	0.00128107	0.0493601	intron	CHH
ENSGALG00000001369		1.27802	26	3152100	3152158	0.291318	0.633019	-0.341701	intron	CG
ENSGALG00000033497	FOXP4	-1.46268	26	4866313	4866438	0.506686	0.234432	0.272254	intron	CG
ENSGALG00000041204	IGF2BP1	-2.82187	27	3671779	3671890	0.233274	0.0750848	0.15819	intron	CG
ENSGALG00000041204	IGF2BP1	-2.82187	27	3681991	3682191	0.00458552	0.0429992	-0.0384137	intron	CHH
ENSGALG00000041204	IGF2BP1	-2.82187	27	3703027	3703247	0.00399276	0.027808	-0.0238152	intron	CHH
ENSGALG00000041204	IGF2BP1	-2.82187	27	3745648	3745736	0.29587	0.140277	0.155593	intron	CG
ENSGALG00000041204	IGF2BP1	-2.82187	27	3775434	3775622	0.694581	0.22043	0.47415	intron	CG
ENSGALG00000041204	IGF2BP1	-2.82187	27	3811244	3811338	0.184641	0.087027	0.0976136	intron	CG
ENSGALG00000041204	IGF2BP1	-2.82187	27	3818528	3818680	0.237279	0.59863	-0.361351	intron	CG
ENSGALG00000041204	IGF2BP1	-2.82187	27	3937921	3938041	0.029256	0.000452211	0.0288038	intron	CHH
ENSGALG00000011937	NFE2L1	0.636897	27	4230809	4230860	0.000412485	0.0594371	-0.0590246	intron	CHG
ENSGALG00000011937	NFE2L1	0.636897	27	4235687	4235745	0.879817	0.486907	0.392911	intron	CG
ENSGALG00000017414	JUP	0.605736	27	5093247	5093373	0.709672	0.390807	0.318865	intron	CG
ENSGALG00000044985		-0.751391	28	2794736	2794860	0.807927	0.530178	0.277749	exon	CG
ENSGALG00000003304	CRTC1	-0.867488	28	3834071	3834231	0.000343738	0.0220003	-0.0216566	intron	CHH
ENSGALG00000015795	ADAMTS5	-1.21711	1	103106391	103106469	0.280874	0.0914611	0.189413	promoter	CG
ENSGALG00000016669		5.61445	3	107910842	107910975	0.000879357	0.0335747	-0.0326953	promoter	CHH
ENSGALG00000008163	PSME4	-0.605311	3	3001037	3001229	0.0018457	0.0332985	-0.0314528	intron	CHH
ENSGALG00000008163	PSME4	-0.605311	3	3002356	3002574	0.00118798	0.0260189	-0.0248309	intron	CHH
ENSGALG00000008969	EPCAM	-0.748147	3	8750791	8750855	0.000124409	0.037302	-0.0371776	intron	CHG
ENSGALG00000008969	EPCAM	-0.748147	3	8774986	8775159	0.00110953	0.0310041	-0.0298946	intron	CHH
ENSGALG00000008866	WDPCP	2.15838	3	9424239	9424464	0.00157822	0.0358563	-0.0342781	intron	CHH
ENSGALG00000008866	WDPCP	2.15838	3	9463533	9463746	0.0011337	0.0470471	-0.0459134	intron	CHH
ENSGALG00000009082	COQ8A	0.661762	3	12455780	12456013	0.00193072	0.0307003	-0.0287695	intron	CHH
ENSGALG00000009082	COQ8A	0.661762	3	12461288	12461446	0.000167333	0.0207806	-0.0206133	intron	CHH
ENSGALG00000019276		-1.16072	1	65268150	65268202	0.63001	0.372538	0.257473	promoter	CG
ENSGALG00000009291		0.729554	3	17247164	17247313	0.00110924	0.021222	-0.0201127	intron	CHH
ENSGALG00000009784	PTPN14	-1.19293	3	21171387	21171525	0.00230164	0.0363261	-0.0340245	intron	CHH
ENSGALG00000042313		-2.61352	3	22248230	22248447	0.0346299	0.0010109	0.033619	intron	CHH
ENSGALG00000009906	UBR2	-0.688217	3	23033273	23033417	0.0155223	0.0783695	-0.0628471	intron	CHH
ENSGALG00000009925	MTA3	0.724482	3	24011648	24011848	0.000539882	0.0404005	-0.0398606	intron	CHH
ENSGALG00000009925	MTA3	0.724482	3	24011709	24011811	0.000123857	0.0333146	-0.0331907	intron	CHG
ENSGALG00000009925	MTA3	0.724482	3	24047678	24047911	0.000960196	0.0325264	-0.0315662	intron	CHH
ENSGALG00000010043	RBKS	0.595116	3	27675624	27675820	0.00123492	0.0286357	-0.0274008	intron	CHH
ENSGALG00000010303		0.94775	3	30935336	30935519	0.00108364	0.0297273	-0.0286437	intron	CHH
ENSGALG00000010303		0.94775	3	30935336	30935519	0.00108364	0.0297273	-0.0286437	exon	CHH
ENSGALG00000031427	FMN2	-3.01258	3	36319336	36319570	0.0014491	0.0232768	-0.0218277	intron	CHH
ENSGALG00000031427	FMN2	-3.01258	3	36328324	36328471	0.000188353	0.0265205	-0.0263321	intron	CHH
ENSGALG00000031427	FMN2	-3.01258	3	36467260	36467450	0.00157655	0.02871	-0.0271335	intron	CHH
ENSGALG00000014464	MTR	0.605526	3	37718490	37718734	0.0319294	0.00028975	0.0316397	intron	CHH
ENSGALG00000011426		1.03646	3	42660467	42660672	0.00307219	0.0360755	-0.0330033	intron	CHH
ENSGALG00000013754	PLAGL1	0.591169	3	52430694	52430854	0.0010386	0.0273515	-0.0263129	intron	CHH
ENSGALG00000013795	HIVEP2	-0.98034	3	52921556	52921735	0.00135193	0.0244177	-0.0230658	intron	CHH
ENSGALG00000013941	PDE7B	-1.06821	3	55460231	55460356	0.000567415	0.0310291	-0.0304616	intron	CHH
ENSGALG00000013980	SLC2A12	2.33727	3	56413764	56413888	0.000344422	0.0260269	-0.0256825	intron	CHH
ENSGALG00000020985		1.09999	9	5274496	5274811	0.000932358	0.0376621	-0.0367298	promoter	CHH
ENSGALG00000014881	FAM184A	-1.51036	3	62856051	62856285	0.000828109	0.0398293	-0.0390012	intron	CHH
ENSGALG00000014881	FAM184A	-1.51036	3	62858544	62858762	0.00921157	0.0388805	-0.029669	intron	CHH
ENSGALG00000014892	CEP85L	-0.921735	3	63051885	63052043	0.000151494	0.0344917	-0.0343402	intron	CHH
ENSGALG00000023296	TAL1	-0.704509	8	21987193	21987271	0.624094	0.29667	0.327424	promoter	CG
ENSGALG00000014963	DSE	-0.747162	3	64049259	64049447	0.0284904	0.0016623	0.0268281	intron	CHH
ENSGALG00000016289	DST	-0.840814	3	87417209	87417369	0.00108104	0.0390049	-0.0379239	intron	CHH
ENSGALG00000016289	DST	-0.840814	3	87417209	87417369	0.00108104	0.0390049	-0.0379239	exon	CHH
ENSGALG00000016289	DST	-0.840814	3	87422592	87422766	0.00100787	0.0426782	-0.0416703	intron	CHH
ENSGALG00000016289	DST	-0.840814	3	87426509	87426739	0.00242881	0.0466854	-0.0442566	intron	CHH
ENSGALG00000016486	HS1BP3	-0.902832	3	102351872	102352059	0.000898978	0.0248732	-0.0239743	intron	CHH
ENSGALG00000025759	TFDP2	-0.773413	9	10380178	10380298	0.000581798	0.0281163	-0.0275345	promoter	CHH
ENSGALG00000016669		5.61445	3	107910842	107910975	0.000879357	0.0335747	-0.0326953	TSS	CHH
ENSGALG00000016669		5.61445	3	107910842	107910975	0.000879357	0.0335747	-0.0326953	exon	CHH
ENSGALG00000016669		5.61445	3	107910842	107910975	0.000879357	0.0335747	-0.0326953	utr5	CHH
ENSGALG00000016719	TNFRSF21	0.966216	3	110436291	110436493	0.00201531	0.0247692	-0.0227539	intron	CHH
ENSGALG00000035206		0.664407	33	754831	754931	0.590472	0.339766	0.250706	intron	CG
ENSGALG00000029145	DCUN1D2	-0.946272	1	137384414	137384520	0.643597	0.230186	0.413411	promoter	CG
ENSGALG00000036322	MED12	-0.655543	4	2396752	2396958	0.00130461	0.0356173	-0.0343127	intron	CHH
ENSGALG00000036322	MED12	-0.655543	4	2396754	2396933	8.87e-05	0.0271672	-0.0270785	intron	CHG
ENSGALG00000006157		-1.34441	4	4165350	4165404	0.437696	0.179851	0.257845	intron	CG
ENSGALG00000006157		-1.34441	4	4184406	4184651	0.0106365	0.054385	-0.0437486	intron	CHH
ENSGALG00000008088	ACSL4	1.01582	4	13837877	13838008	0.0276251	0.000640342	0.0269848	intron	CHH
ENSGALG00000008088	ACSL4	1.01582	4	13837877	13838008	0.0276251	0.000640342	0.0269848	exon	CHH
ENSGALG00000009809	MAML3	-0.871426	4	29676962	29677153	0.00156843	0.0269651	-0.0253966	intron	CHH
ENSGALG00000009809	MAML3	-0.871426	4	29729651	29729731	0.727046	0.425191	0.301855	intron	CG
ENSGALG00000010031	ARHGAP10	-1.02433	4	32242178	32242365	0.000962014	0.039585	-0.0386229	intron	CHH
ENSGALG00000043555	NPNT	-0.956218	4	38845274	38845591	0.00246894	0.0370348	-0.0345659	intron	CHH
ENSGALG00000041294	COQ2	0.890754	4	46749515	46749634	0.608853	0.301142	0.307711	exon	CG
ENSGALG00000041294	COQ2	0.890754	4	46749515	46749634	0.608853	0.301142	0.307711	intron	CG
ENSGALG00000019003	PRAG1	-2.22198	4	49934563	49934756	0.000854867	0.0309234	-0.0300686	intron	CHH
ENSGALG00000019003	PRAG1	-2.22198	4	49935352	49935540	0.000825608	0.0278629	-0.0270373	intron	CHH
ENSGALG00000029500	ND5	0.653977	MT	12681	12856	0.00415423	0.0274213	-0.0232671	promoter	CHH
ENSGALG00000011823	FAT4	-1.00473	4	52942054	52942135	0.850951	0.61173	0.239221	intron	CG
ENSGALG00000011823	FAT4	-1.00473	4	52957557	52957613	0.73623	0.500804	0.235426	intron	CG
ENSGALG00000011823	FAT4	-1.00473	4	52961984	52962251	0.681665	0.296544	0.385121	intron	CG
ENSGALG00000011823	FAT4	-1.00473	4	52975376	52975517	0.000165402	0.027724	-0.0275586	intron	CHH
ENSGALG00000042067	SPRY1	-1.04261	4	53715295	53715403	0.524008	0.285592	0.238416	exon	CG
ENSGALG00000012131	ELOVL6	1.42236	4	58324637	58324798	0.000224874	0.0296239	-0.029399	intron	CHH
ENSGALG00000030614		0.88615	4	60382954	60383199	0.00181619	0.0418077	-0.0399915	intron	CHH
ENSGALG00000029834	AIF1L	0.919352	17	6551672	6551845	0.000201997	0.0354528	-0.0352508	promoter	CHH
ENSGALG00000030614		0.88615	4	60382954	60383199	0.00181619	0.0418077	-0.0399915	exon	CHH
ENSGALG00000030614		0.88615	4	60383034	60383153	0.000127021	0.0388383	-0.0387113	intron	CHG
ENSGALG00000029834	AIF1L	0.919352	17	6551690	6551796	0.000196676	0.0509438	-0.0507471	promoter	CHG
ENSGALG00000014103	FRYL	-0.831131	4	66845232	66845396	0.00109989	0.0480555	-0.0469556	intron	CHH
ENSGALG00000014103	FRYL	-0.831131	4	66854676	66854819	0.03413	0.000347831	0.0337821	intron	CHH
ENSGALG00000014144	CORIN	-4.04936	4	67110598	67110831	0.000929066	0.0334512	-0.0325222	intron	CHH
ENSGALG00000013583	FAM114A1	1.19099	4	69936780	69936968	0.00840076	0.0467444	-0.0383437	intron	CHH
ENSGALG00000030466	CS	0.892428	33	754831	754931	0.590472	0.339766	0.250706	promoter	CG
ENSGALG00000039380	TBC1D1	0.809835	4	70152761	70153011	0.00165356	0.0392486	-0.0375951	intron	CHH
ENSGALG00000039380	TBC1D1	0.809835	4	70152761	70153011	0.00165356	0.0392486	-0.0375951	exon	CHH
ENSGALG00000039380	TBC1D1	0.809835	4	70190690	70190854	0.00641894	0.0608684	-0.0544494	intron	CHH
ENSGALG00000029673	TBC1D19	-1.36596	4	73665942	73666152	0.000760944	0.0279786	-0.0272177	intron	CHH
ENSGALG00000014365	RBPJ	-1.01068	4	73719011	73719302	0.000596732	0.0310924	-0.0304956	intron	CHH
ENSGALG00000014365	RBPJ	-1.01068	4	73719011	73719302	0.000596732	0.0310924	-0.0304956	exon	CHH
ENSGALG00000030614		0.88615	4	60382954	60383199	0.00181619	0.0418077	-0.0399915	promoter	CHH
ENSGALG00000039549	SEL1L3	-0.944518	4	73884036	73884224	0.000802134	0.0379054	-0.0371033	intron	CHH
ENSGALG00000014421	LCORL	-0.745777	4	76433892	76434107	0.00149284	0.0375235	-0.0360307	intron	CHH
ENSGALG00000014516	CPEB2	0.841917	4	77438996	77439174	0.000186469	0.0202135	-0.0200271	intron	CHH
ENSGALG00000015554	SORCS2	-2.61167	4	80612032	80612249	0.0321984	0.000744385	0.031454	intron	CHH
ENSGALG00000015554	SORCS2	-2.61167	4	80651957	80652104	0.0261659	0.000551305	0.0256146	intron	CHH
ENSGALG00000015554	SORCS2	-2.61167	4	80916221	80916394	0.000123131	0.0202883	-0.0201652	intron	CHH
ENSGALG00000015554	SORCS2	-2.61167	4	80928613	80928843	0.000530321	0.0446502	-0.0441199	intron	CHH
ENSGALG00000015554	SORCS2	-2.61167	4	80967912	80968074	0.00216764	0.0245221	-0.0223545	intron	CHH
ENSGALG00000004085	ZDHHC13	0.605283	5	1651620	1651772	0.0318615	0.00255938	0.0293021	intron	CHH
ENSGALG00000003999	NAV2	-0.97395	5	1944060	1944114	0.366907	0.537513	-0.170606	intron	CG
ENSGALG00000012115	WT1	-1.87863	5	5469871	5469967	0.566522	0.320803	0.245719	intron	CG
ENSGALG00000005971	RIC3	1.11336	5	10181600	10181771	0.00103566	0.0310017	-0.029966	intron	CHH
ENSGALG00000006074	SOX6	-1.07534	5	11199382	11199543	0.00266953	0.0284354	-0.0257659	intron	CHH
ENSGALG00000006074	SOX6	-1.07534	5	11350404	11350583	0.00144182	0.0266275	-0.0251857	intron	CHH
ENSGALG00000006074	SOX6	-1.07534	5	11350407	11350463	0.000169198	0.0359256	-0.0357564	intron	CHG
ENSGALG00000035916		1.30677	5	17928079	17928249	0.00085236	0.0260702	-0.0252178	intron	CHH
ENSGALG00000030614		0.88615	4	60383034	60383153	0.000127021	0.0388383	-0.0387113	promoter	CHG
ENSGALG00000035857		4.17705	5	33260980	33261171	0.0231846	0.00116264	0.022022	intron	CHH
ENSGALG00000010607	SPATA7	1.05842	5	43099597	43099817	0.000529492	0.0393371	-0.0388076	intron	CHH
ENSGALG00000011705	BRF1	1.01774	5	52847798	52847864	0.771202	0.503367	0.267835	intron	CG
ENSGALG00000011705	BRF1	1.01774	5	52858576	52858642	0.818014	0.65355	0.164463	intron	CG
ENSGALG00000011705	BRF1	1.01774	5	52875034	52875230	0.452914	0.157364	0.29555	intron	CG
ENSGALG00000011797	MTHFD1	-0.84606	5	53015797	53015893	0.000149524	0.0301183	-0.0299688	intron	CHG
ENSGALG00000011801	ESR2	-1.05543	5	53098169	53098326	0.00115239	0.0246648	-0.0235125	intron	CHH
ENSGALG00000011801	ESR2	-1.05543	5	53119125	53119189	0.818626	0.41567	0.402956	exon	CG
ENSGALG00000030920		1.03153	24	5109174	5109272	0.272972	0.693532	-0.42056	promoter	CG
ENSGALG00000031035	PCMTD1	-0.681278	2	109853193	109854173	0.196471	0.694512	-0.498041	promoter	CG
ENSGALG00000033137	TLDC1	0.641748	11	17007118	17007500	0.000148028	0.0625326	-0.0623846	promoter	CHH
ENSGALG00000031534	ARID5B	-0.714656	6	8300703	8300944	0.00393378	0.0295172	-0.0255835	intron	CHH
ENSGALG00000031534	ARID5B	-0.714656	6	8307240	8307372	0.512041	0.313372	0.198668	intron	CG
ENSGALG00000031534	ARID5B	-0.714656	6	8364926	8365000	0.72081	0.543237	0.177573	intron	CG
ENSGALG00000003135	ANK3	0.661357	6	8893423	8893677	0.000186984	0.0222044	-0.0220174	intron	CHH
ENSGALG00000003135	ANK3	0.661357	6	8995051	8995323	0.000945008	0.0237976	-0.0228526	intron	CHH
ENSGALG00000003135	ANK3	0.661357	6	9060296	9060355	0.930322	0.811965	0.118357	intron	CG
ENSGALG00000003135	ANK3	0.661357	6	9060296	9060355	0.930322	0.811965	0.118357	exon	CG
ENSGALG00000003135	ANK3	0.661357	6	9063195	9063252	0.591145	0.453981	0.137164	intron	CG
ENSGALG00000003135	ANK3	0.661357	6	9063195	9063252	0.591145	0.453981	0.137164	exon	CG
ENSGALG00000003805	PRKG1	-2.04898	6	10017517	10017755	0.000999745	0.0300882	-0.0290885	intron	CHH
ENSGALG00000003805	PRKG1	-2.04898	6	10069094	10069308	0.0011163	0.0493917	-0.0482754	intron	CHH
ENSGALG00000003805	PRKG1	-2.04898	6	10148971	10149125	0.0258545	0.000249699	0.0256048	intron	CHH
ENSGALG00000003805	PRKG1	-2.04898	6	10171233	10171413	0.00255212	0.0418753	-0.0393231	intron	CHH
ENSGALG00000003805	PRKG1	-2.04898	6	10184431	10184631	0.770173	0.456938	0.313235	intron	CG
ENSGALG00000003805	PRKG1	-2.04898	6	10248605	10248761	0.000496683	0.0234641	-0.0229674	intron	CHH
ENSGALG00000003805	PRKG1	-2.04898	6	10248605	10248761	0.000496683	0.0234641	-0.0229674	exon	CHH
ENSGALG00000033513	ELL	-0.690303	28	3909067	3909204	0.600054	0.25308	0.346974	promoter	CG
ENSGALG00000004167	SRGN	-0.840412	6	10819634	10819742	0.623388	0.306894	0.316494	TSS	CG
ENSGALG00000004167	SRGN	-0.840412	6	10819634	10819742	0.623388	0.306894	0.316494	utr5	CG
ENSGALG00000004167	SRGN	-0.840412	6	10819634	10819742	0.623388	0.306894	0.316494	exon	CG
ENSGALG00000004325	P4HA1	-0.593661	6	11199521	11199737	0.0282391	0.00123192	0.0270072	intron	CHH
ENSGALG00000004355	MCU	-0.680429	6	11276889	11277038	0.755092	0.512247	0.242845	intron	CG
ENSGALG00000005232	USP54	0.779337	6	16093797	16094069	0.00560075	0.0444884	-0.0388877	intron	CHH
ENSGALG00000005232	USP54	0.779337	6	16093797	16094069	0.00560075	0.0444884	-0.0388877	exon	CHH
ENSGALG00000005722	SEC31B	0.763	6	17425187	17425329	0.000559774	0.0345448	-0.0339851	intron	CHH
ENSGALG00000005739	SCD	4.56558	6	17505602	17505689	0.483656	0.802998	-0.319343	exon	CG
ENSGALG00000007045	ADGRA1	-0.892055	6	21637872	21638102	0.00098022	0.0416282	-0.040648	intron	CHH
ENSGALG00000007045	ADGRA1	-0.892055	6	21746496	21746691	0.00157123	0.040764	-0.0391928	intron	CHH
ENSGALG00000007045	ADGRA1	-0.892055	6	21864969	21865127	0.002092	0.029639	-0.027547	intron	CHH
ENSGALG00000007395	ABCC2	0.617286	6	22079249	22079394	0.000294865	0.0931907	-0.0928958	intron	CHH
ENSGALG00000007395	ABCC2	0.617286	6	22079249	22079394	0.000294865	0.0931907	-0.0928958	exon	CHH
ENSGALG00000034616	INHBA	0.994723	2	50763782	50764080	0.00201443	0.04389	-0.0418756	promoter	CHH
ENSGALG00000009693	CPXM2	-1.64047	6	31819782	31819952	0.000412615	0.0302887	-0.0298761	intron	CHH
ENSGALG00000003553	ABCA12	-3.19188	7	4288454	4288646	0.000148285	0.0285291	-0.0283808	intron	CHH
ENSGALG00000034616	INHBA	0.994723	2	50763889	50764016	7.74e-05	0.0588289	-0.0587515	promoter	CHG
ENSGALG00000003570	ATIC	-1.22867	7	4376245	4376501	0.000663788	0.039826	-0.0391622	intron	CHH
ENSGALG00000003862		-0.757875	7	4698776	4698966	0.000838607	0.0226405	-0.0218019	intron	CHH
ENSGALG00000034992	FRMD4A	-0.917053	1	6905271	6905506	0.00122649	0.035768	-0.0345416	promoter	CHH
ENSGALG00000036829	RECK	0.699105	2	56149911	56149973	0.26294	0.744633	-0.481693	promoter	CG
ENSGALG00000003923	COL6A3	-0.809653	7	4808891	4809021	0.269986	0.650422	-0.380436	intron	CG
ENSGALG00000003923	COL6A3	-0.809653	7	4829266	4829321	0.919458	0.711929	0.207529	exon	CG
ENSGALG00000039216	COL6A2	1.13974	7	6783495	6783609	0.756323	0.376275	0.380048	intron	CG
ENSGALG00000007944	HECW2	-0.876096	7	9860265	9860360	0.454728	0.78224	-0.327512	intron	CG
ENSGALG00000007944	HECW2	-0.876096	7	9903100	9903181	0.376888	0.842977	-0.466089	intron	CG
ENSGALG00000037714		0.802937	6	26175538	26175674	0.699985	0.494168	0.205816	promoter	CG
ENSGALG00000008466	FAM117B	-0.981747	7	11998794	11998991	0.0059441	0.0434265	-0.0374824	intron	CHH
ENSGALG00000008466	FAM117B	-0.981747	7	12005751	12006027	0.000201668	0.0300255	-0.0298238	intron	CHH
ENSGALG00000008842	PIKFYVE	-1.08641	7	13903055	13903208	0.000384939	0.0364662	-0.0360813	intron	CHH
ENSGALG00000008885	PDE1A	-1.4107	7	14029746	14029966	0.00199698	0.0328357	-0.0308387	intron	CHH
ENSGALG00000008885	PDE1A	-1.4107	7	14058223	14058395	0.023003	0.00128679	0.0217162	intron	CHH
ENSGALG00000008885	PDE1A	-1.4107	7	14072542	14072775	0.000534892	0.0352004	-0.0346655	intron	CHH
ENSGALG00000035237	MAP3K20	-1.03724	7	17474034	17474090	0.777644	0.563442	0.214202	intron	CG
ENSGALG00000010902	CERS6	2.0143	7	19092583	19092846	0.00155973	0.0349146	-0.0333549	intron	CHH
ENSGALG00000010902	CERS6	2.0143	7	19099333	19099528	0.000442751	0.0220002	-0.0215575	intron	CHH
ENSGALG00000010902	CERS6	2.0143	7	19136170	19136331	0.00273952	0.0377383	-0.0349988	intron	CHH
ENSGALG00000030032	SLC4A10	3.69849	7	21297660	21297792	0.00112065	0.0402958	-0.0391752	intron	CHH
ENSGALG00000030032	SLC4A10	3.69849	7	21395647	21395939	0.000206929	0.0325967	-0.0323898	intron	CHH
ENSGALG00000011128		0.597062	7	21520309	21520490	0.00160423	0.0346792	-0.033075	intron	CHH
ENSGALG00000011635	TFCP2L1	0.630033	7	26193585	26193809	0.000371615	0.0293642	-0.0289926	intron	CHH
ENSGALG00000011635	TFCP2L1	0.630033	7	26205254	26205431	0.0039603	0.0446594	-0.0406991	intron	CHH
ENSGALG00000011657	EAF2	0.730804	7	26478618	26478785	0.000195286	0.0273299	-0.0271346	intron	CHH
ENSGALG00000011677	HSPBAP1	1.12688	7	26627169	26627281	0.00019345	0.0285051	-0.0283117	intron	CHH
ENSGALG00000012362	THSD7B	1.98204	7	31118920	31119018	0.792131	0.492549	0.299582	intron	CG
ENSGALG00000012362	THSD7B	1.98204	7	31135945	31136013	0.831986	0.633351	0.198635	intron	CG
ENSGALG00000012362	THSD7B	1.98204	7	31137622	31137678	0.670038	0.175148	0.494891	intron	CG
ENSGALG00000038933	FABP7	1.48584	3	61386647	61386850	0.000791194	0.0253004	-0.0245092	promoter	CHH
ENSGALG00000012362	THSD7B	1.98204	7	31157840	31158034	0.000494504	0.0248176	-0.0243231	intron	CHH
ENSGALG00000012362	THSD7B	1.98204	7	31197566	31197827	0.000405198	0.0351561	-0.0347509	intron	CHH
ENSGALG00000012362	THSD7B	1.98204	7	31230040	31230209	0.0253568	0.000577627	0.0247792	intron	CHH
ENSGALG00000012362	THSD7B	1.98204	7	31313993	31314210	0.000629028	0.0270063	-0.0263772	intron	CHH
ENSGALG00000039238	SALL1	-0.903147	11	6042624	6042823	0.489403	0.240307	0.249096	promoter	CG
ENSGALG00000004205	SOAT1	-0.919811	8	6204844	6204936	0.604987	0.408739	0.196248	exon	CG
ENSGALG00000004205	SOAT1	-0.919811	8	6204844	6204936	0.604987	0.408739	0.196248	utr5	CG
ENSGALG00000004273	RALGPS2	0.928514	8	6348055	6348139	0.659955	0.360604	0.29935	intron	CG
ENSGALG00000004273	RALGPS2	0.928514	8	6396962	6397061	0.473797	0.850185	-0.376388	intron	CG
ENSGALG00000004273	RALGPS2	0.928514	8	6399384	6399574	0.00563905	0.0375307	-0.0318916	intron	CHH
ENSGALG00000004472	ASTN1	-3.50809	8	6781445	6781732	0.000446126	0.0282077	-0.0277615	intron	CHH
ENSGALG00000004700	NCF2	1.39895	8	7645378	7645475	0.792343	0.46712	0.325223	intron	CG
ENSGALG00000004700	NCF2	1.39895	8	7645378	7645475	0.792343	0.46712	0.325223	exon	CG
ENSGALG00000005647	ABCD3	0.741049	8	13571326	13571518	0.00124404	0.0268906	-0.0256466	utr3	CHH
ENSGALG00000005647	ABCD3	0.741049	8	13571326	13571518	0.00124404	0.0268906	-0.0256466	exon	CHH
ENSGALG00000009988	ELOVL1	0.743015	8	19757877	19758012	0.000858818	0.0289637	-0.0281049	intron	CHH
ENSGALG00000009988	ELOVL1	0.743015	8	19757877	19758012	0.000858818	0.0289637	-0.0281049	exon	CHH
ENSGALG00000009988	ELOVL1	0.743015	8	19765091	19765330	0.0425009	0.00173095	0.0407699	intron	CHH
ENSGALG00000010087	IPO13	0.698631	8	20424121	20424311	0.000305964	0.0324753	-0.0321693	intron	CHH
ENSGALG00000010221		-0.893724	8	21022347	21022491	0.700641	0.386521	0.31412	intron	CG
ENSGALG00000023296	TAL1	-0.704509	8	21980739	21980949	0.887491	0.635575	0.251916	utr3	CG
ENSGALG00000023296	TAL1	-0.704509	8	21980739	21980949	0.887491	0.635575	0.251916	exon	CG
ENSGALG00000039238	SALL1	-0.903147	11	6043498	6043680	0.412133	0.215292	0.196841	promoter	CG
ENSGALG00000010934		0.734422	8	27412473	27412937	0.00159311	0.0362819	-0.0346888	intron	CHH
ENSGALG00000010934		0.734422	8	27423618	27423861	0.00174816	0.0322954	-0.0305472	intron	CHH
ENSGALG00000010934		0.734422	8	27423649	27423804	0.00386891	0.0564956	-0.0526267	intron	CHG
ENSGALG00000010934		0.734422	8	27465163	27465321	0.00106894	0.0238892	-0.0228203	intron	CHH
ENSGALG00000010934		0.734422	8	27465163	27465321	0.00106894	0.0238892	-0.0228203	exon	CHH
ENSGALG00000038993		0.728621	8	27514632	27514844	0.000530485	0.0314041	-0.0308736	intron	CHH
ENSGALG00000038993		0.728621	8	27514632	27514844	0.000530485	0.0314041	-0.0308736	exon	CHH
ENSGALG00000038993		0.728621	8	27539711	27539921	0.715339	0.470977	0.244362	intron	CG
ENSGALG00000011094	PDE4B	-1.10829	8	28608064	28608143	0.613541	0.371723	0.241818	intron	CG
ENSGALG00000006724		-1.40121	9	3123501	3123660	0.171508	0.36974	-0.198232	intron	CG
ENSGALG00000006724		-1.40121	9	3277245	3277373	0.000137482	0.0434759	-0.0433384	intron	CHG
ENSGALG00000006724		-1.40121	9	3308457	3308591	0.415884	0.814272	-0.398389	intron	CG
ENSGALG00000006724		-1.40121	9	3324300	3324588	0.029552	0.00108842	0.0284636	intron	CHH
ENSGALG00000042263	-	1.32672	1	48183304	48183430	0.36733	0.157758	0.209572	promoter	CG
ENSGALG00000025759	TFDP2	-0.773413	9	10380178	10380298	0.000581798	0.0281163	-0.0275345	intron	CHH
ENSGALG00000042478	MT-ND4L	1.04164	MT	9381	9480	0.00837752	0.0321151	-0.0237376	promoter	CHH
ENSGALG00000006855	MELTF	0.684341	9	12498823	12498942	0.50574	0.812039	-0.306298	exon	CG
ENSGALG00000006855	MELTF	0.684341	9	12498823	12498942	0.50574	0.812039	-0.306298	utr5	CG
ENSGALG00000007767	DIS3L2	0.606179	9	15450527	15450730	0.0296037	0.000934885	0.0286689	intron	CHH
ENSGALG00000007767	DIS3L2	0.606179	9	15450527	15450730	0.0296037	0.000934885	0.0286689	exon	CHH
ENSGALG00000007767	DIS3L2	0.606179	9	15450527	15450730	0.0296037	0.000934885	0.0286689	utr5	CHH
ENSGALG00000007767	DIS3L2	0.606179	9	15487208	15487437	0.00224453	0.0383091	-0.0360646	intron	CHH
ENSGALG00000007767	DIS3L2	0.606179	9	15489284	15489496	0.00203177	0.0420442	-0.0400124	intron	CHH
ENSGALG00000007767	DIS3L2	0.606179	9	15570139	15570312	0.000479395	0.0280401	-0.0275607	intron	CHH
ENSGALG00000008646		0.868263	9	16205389	16205477	0.405281	0.593554	-0.188273	exon	CG
ENSGALG00000008601	AHSG	-0.93861	9	16205389	16205477	0.405281	0.593554	-0.188273	intron	CG
ENSGALG00000009306	SLC2A2	2.13016	9	19791908	19791986	0.409768	0.621299	-0.211531	exon	CG
ENSGALG00000032577	MECOM	0.794537	9	20307746	20307944	0.000746275	0.031338	-0.0305918	intron	CHH
ENSGALG00000038747	TM4SF18	-0.74306	9	23950924	23951149	0.00121784	0.0298852	-0.0286674	intron	CHH
ENSGALG00000032491		-0.844552	AADN04007248.1	6358	6534	0.841828	0.613904	0.227924	intron	CG
ENSGALG00000041082	WDR73	-0.774577	AADN04009451.1	4919	5009	0.791123	0.513365	0.277758	exon	CG
ENSGALG00000046217	PIT54	-0.67038	LGE64	635999	636298	0.000231043	0.0469722	-0.0467412	intron	CHH
ENSGALG00000043787	DEPTOR	-0.586556	2	136803580	136803646	0.404573	0.192124	0.212449	promoter	CG
ENSGALG00000044618		-0.912524	10	17806340	17806468	0.0353635	0.00161603	0.0337475	promoter	CHH
ENSGALG00000036229	MT-ND4	0.695838	MT	12681	12856	0.00415423	0.0274213	-0.0232671	exon	CHH
ENSGALG00000029500	ND5	0.653977	MT	14517	14874	0.0056639	0.0405362	-0.0348723	exon	CHH
ENSGALG00000037838	ND6	0.660798	MT	16280	16667	0.00555652	0.0288763	-0.0233197	exon	CHH
ENSGALG00000031142	ACAA2	0.738396	Z	988830	988989	0.000714775	0.0258965	-0.0251817	intron	CHH
ENSGALG00000021304		5.30824	Z	11030901	11031098	0.00283715	0.024882	-0.0220448	intron	CHH
ENSGALG00000021304		5.30824	Z	11038050	11038194	0.00137924	0.0243627	-0.0229834	intron	CHH
ENSGALG00000014877	EMB	-1.17028	Z	14758644	14758971	0.00556719	0.0436338	-0.0380666	intron	CHH
ENSGALG00000004438	ARSB	0.79425	Z	22503850	22503988	0.00228299	0.0316224	-0.0293394	intron	CHH
ENSGALG00000010158	KANK1	-0.596909	Z	25903408	25903519	0.0273779	0.000459567	0.0269183	intron	CHH
ENSGALG00000010158	KANK1	-0.596909	Z	25917651	25917793	0.0390775	0.000277162	0.0388003	intron	CHH
ENSGALG00000010179	RFX3	-1.01819	Z	26767553	26767724	0.000747507	0.0257498	-0.0250023	intron	CHH
ENSGALG00000015139	ABHD17B	-0.722948	Z	35615313	35615499	0.00115688	0.030485	-0.0293281	intron	CHH
ENSGALG00000015179	CEP78	-2.0195	Z	37944695	37944902	0.00329933	0.0433852	-0.0400859	intron	CHH
ENSGALG00000015179	CEP78	-2.0195	Z	37944743	37944847	0.000104205	0.0328799	-0.0327757	intron	CHG
ENSGALG00000012594	NTRK2	-1.66334	Z	40350140	40350392	0.000759675	0.0303213	-0.0295617	intron	CHH
ENSGALG00000012594	NTRK2	-1.66334	Z	40395027	40395209	0.000815763	0.0235953	-0.0227796	intron	CHH
ENSGALG00000012594	NTRK2	-1.66334	Z	40399882	40399954	0.625073	0.853039	-0.227966	intron	CG
ENSGALG00000012594	NTRK2	-1.66334	Z	40440745	40440922	0.00276374	0.0276312	-0.0248674	intron	CHH
ENSGALG00000012594	NTRK2	-1.66334	Z	40444112	40444316	0.000777949	0.0296251	-0.0288471	intron	CHH
ENSGALG00000012594	NTRK2	-1.66334	Z	40480147	40480276	0.000213762	0.0241061	-0.0238924	intron	CHH
ENSGALG00000014642		-0.611775	Z	51279788	51279881	0.608141	0.325476	0.282665	intron	CG
ENSGALG00000014642		-0.611775	Z	51283591	51283810	0.0015095	0.0344058	-0.0328963	intron	CHH
ENSGALG00000014642		-0.611775	Z	51340226	51340459	0.00150958	0.03136	-0.0298504	intron	CHH
ENSGALG00000015428	PSD3	-0.869259	Z	54622502	54622696	0.000260848	0.0298597	-0.0295989	intron	CHH
ENSGALG00000015428	PSD3	-0.869259	Z	54654958	54655111	0.000632083	0.0305703	-0.0299382	intron	CHH
ENSGALG00000015428	PSD3	-0.869259	Z	54654958	54655111	0.000632083	0.0305703	-0.0299382	exon	CHH
ENSGALG00000015433	ABCA1	0.768401	Z	54745004	54745147	0.000166831	0.03127	-0.0311031	intron	CHH
ENSGALG00000026757		0.653373	Z	64063342	64063501	0.0317745	0.000291303	0.0314832	intron	CHH
ENSGALG00000008188	TRIM36	2.24142	Z	78771939	78772132	0.052519	0.00152256	0.0509964	intron	CHH
